# Supplementary material for: Saccharomyces cerevisiae strains performing similarly during fermentation of lignocellulosic hydrolysates show pronounced differences in transcriptional stress responses
Source: Appl Environ Microbiol. 2024 Apr 8;90(5):e02330-23. doi: 10.1128/aem.02330-23 (PMC11107148; doi:10.1128/aem.02330-23)
Supplement: Table S1 — Gene expression in LBCM strains compared to the other strains. [file aem.02330-23-s0002.xlsx]

## Sheet: README
Table S1: Gene expression in LBCM strains compared to the other strains
Sheet	Description
Top 10	Top 10 up- and downregulated genes in LBCM strains compared to the other strains
LBCMs vs CEN.PK	Gene expression in LBCM strains compared to CEN.PK
LBCMs vs KE6-12	Gene expression in LBCM strains compared to KE6-12
LBCMs vs EtOH	Gene expression in LBCM strains compared to Ethanol red
TOP 10
Header	Description
Strain	Strain where the genes are differentially regulated
Gene	Differentially expressed gene
Description	Description of the gene according to SGD
Comparison	Strain(s) taken as reference in the transcriptomic comparison(s)
logFC LBCM31	base-2 logarithm of the fold of change in the gene expression between LBCM31 and the reference strain(s)
logFC LBCM109	base-2 logarithm of the fold of change in the gene expression between LBCM109 and the reference strain(s)
LBCMs vs CEN.PK
Header	Description
genes	Name of the gene
logFC LBCM31	base-2 logarithm of the fold of change in the gene expression between LBCM31 and CEN.PK
adj.P.Val LBCM31	Adjusted p value, representing the significance of the different expression of the gene between LBCM31 and CEN.PK
logFC LBCM109	base-2 logarithm of the fold of change in the gene expression between LBCM109 and CEN.PK
adj.P.Val LBCM109	Adjusted p value, representing the significance of the different expression of the gene between LBCM109 and CEN.PK
LBCMs vs KE6-12
Header	Description
genes	Name of the gene
logFC LBCM31	base-2 logarithm of the fold of change in the gene expression between LBCM31 and KE6-12
adj.P.Val LBCM31	Adjusted p value, representing the significance of the different expression of the gene between LBCM31 and KE6-12
logFC LBCM109	base-2 logarithm of the fold of change in the gene expression between LBCM109 and KE6-12
adj.P.Val LBCM109	Adjusted p value, representing the significance of the different expression of the gene between LBCM109 and KE6-12
LBCMs vs EtOH
Header	Description
genes	Name of the gene
logFC LBCM31	base-2 logarithm of the fold of change in the gene expression between LBCM31 and Ethanol red
adj.P.Val LBCM31	Adjusted p value, representing the significance of the different expression of the gene between LBCM31 and Ethanol red
logFC LBCM109	base-2 logarithm of the fold of change in the gene expression between LBCM109 and Ethanol red
adj.P.Val LBCM109	Adjusted p value, representing the significance of the different expression of the gene between LBCM109 and Ethanol red

## Sheet: Top 10
Strain	Gene	Description	Comparison	logFC LBCM31	logFC LBCM109
Both LBCM31 and LBCM109	BAP2	High-affinity leucine permease; functions as a branched-chain amino acid permease involved in uptake of leucine, isoleucine and valine; contains 12 predicted transmembrane domains; BAP2 has a paralog, BAP3, that arose from the whole genome duplication	Ethanol red	-6.2	-6.1
	DIA1	Protein of unknown function; involved in invasive and pseudohyphal growth; green fluorescent protein (GFP)-fusion protein localizes to the cytoplasm in a punctate pattern	Ethanol red	-6	-4.4
	ENA1	P-type ATPase sodium pump; involved in Na+ and Li+ efflux to allow salt tolerance	Ethanol red	-5.8	-6
	FDH1	NAD(+)-dependent formate dehydrogenase; may protect cells from exogenous formate	KE6-12; Ethanol red	-6,4; -4,4	-5,4; -3,4
	GPP2	DL-glycerol-3-phosphate phosphatase involved in glycerol biosynthesis; also known as glycerol-1-phosphatase; induced in response to hyperosmotic or oxidative stress, and during diauxic shift; GPP2 has a paralog, GPP1, that arose from the whole genome duplication	CEN.PK113-7D	-4.7	-4
	HOM3	Aspartate kinase (L-aspartate 4-P-transferase); cytoplasmic enzyme that catalyzes the first step in the common pathway for methionine and threonine biosynthesis; expression regulated by Gcn4p and the general control of amino acid synthesis	CEN.PK113-7D	-4.5	-5.3
	MAL12	Maltase (alpha-D-glucosidase); inducible protein involved in maltose catabolism; encoded in the MAL1 complex locus; hydrolyzes the disaccharides maltose, turanose, maltotriose, and sucrose	CEN.PK113-7D	-9.9	-9.5
	PRM7	Pheromone-regulated protein; predicted to have one transmembrane segment; promoter contains Gcn4p binding elements; in W303 strain one continuous open reading frame comprising of YDL037C, the intergenic region and YDL039C encodes the IMI1	CEN.PK113-7D	-8.6	-9.1
	RDS1	Putative zinc cluster transcription factor; involved in conferring resistance to cycloheximide	KE6-12	-11.4	-3.2
	RRI2	Subunit of the COP9 signalosome (CSN) complex; this complex cleaves the ubiquitin-like protein Nedd8 from SCF ubiquitin ligases; plays a role in the mating pheromone response	Ethanol red	-4.9	-3.1
	YAR028W	Putative integral membrane protein; member of DUP240 gene family; GFP-fusion protein is induced in response to the DNA-damaging agent MMS	CEN.PK113-7D	-5.3	-5.2
	YER188W	Putative protein of unknown function; conserved across S. cerevisiae strains; large-scale analyses show mRNA expression increases under anaerobic conditions and two-hybrid interactions with Sst2p	CEN.PK113-7D; Ethanol red	-6,3; -7,1	-2,9; -3,7
	YIP3	Protein localized to COPII vesicles; proposed to be involved in ER-to-Golgi transport; interacts with members of the Rab GTPase family and Yip1p; also interacts with Rtn1p; integral membrane protein that localizes to the ER, the Golgi apparatus, transport vesicles and the peroxisome; two isoforms exist, a full-length Yip3L (Yip3 Long) and a shorter peroxisomal matrix isoform Yip3S (Yip3 Short)	Ethanol red	-4.2	-4.3
	FDH2	NAD(+)-dependent formate dehydrogenase; may protect cells from exogenous formate; YPL275W and YPL276W comprise a continuous open reading frame in some S. cerevisiae strains but not in the genomic reference strain S288C	KE6-12	-6.3	-4
	ZRT1	High-affinity zinc transporter of the plasma membrane; responsible for the majority of zinc uptake; transcription is induced under low-zinc conditions by the Zap1p transcription factor	KE6-12	-4.6	-4.7
	GRE1	Hydrophilin essential in desiccation-rehydration process; stress induced (osmotic, ionic, oxidative, heat shock and heavy metals); regulated by the HOG pathway; GRE1 has a paralog, SIP18, that arose from the whole genome duplication	CEN.PK113-7D	7.8	7.6
	GTT1	ER associated glutathione S-transferase; capable of homodimerization; glutathione transferase for Yvc1p vacuolar cation channel; expression induced during the diauxic shift and throughout stationary phase; functional overlap with Gtt2p, Grx1p, and Grx2p	CEN.PK113-7D	4.9	5.7
	HPF1	Haze-protective mannoprotein; reduces particle size of aggregated proteins in white wines, thereby decreasing turbidity; intragenic repeat expansion controls chronological aging; expansion of intragenic tandem repeats within N-terminus sufficient to cause pronounced life span shortening; repeat expansion shifts cells from sedentary to buoyant, thereby increasing exposure to oxygen, altering methi…	CEN.PK113-7D	7.5	8.3
	MBR1	Protein involved in mitochondrial functions and stress response; overexpression suppresses growth defects of hap2, hap3, and hap4 mutants; MBR1 has a paralog, ISF1, that arose from the whole genome duplication	CEN.PK113-7D	2.8	4.2
	PMP1	Regulatory subunit for the plasma membrane H(+)-ATPase Pma1p; small single-membrane span proteolipid; forms unique helix and positively charged cytoplasmic domain that is able to specifically segregate phosphatidylserines; PMP1 has a paralog, PMP2, that arose from the whole genome duplication	Ethanol red	1.5	1.7
	QDR2	Plasma membrane transporter of the major facilitator superfamily; member of the 12-spanner drug:H(+) antiporter DHA1 family; exports copper; has broad substrate specificity and can transport many mono- and divalent cations; transports a variety of drugs and is required for resistance to quinidine, barban, cisplatin, and bleomycin; contributes to potassium homeostasis; expression is regulated by c…	Ethanol red	2.7	3.9
	SMF1	Divalent metal ion transporter; broad specificity for di-valent and tri-valent metals; post-translationally regulated by levels of metal ions; member of the Nramp family of metal transport proteins	Ethanol red	3.5	3.7
	SPG1	Protein required for high temperature survival during stationary phase; not required for growth on nonfermentable carbon sources; the authentic, non-tagged protein is detected in highly purified mitochondria in high-throughput studies	CEN.PK113-7D	7.6	8.9
	SPS100	Protein required for spore wall maturation; expressed during sporulation; may be a component of the spore wall; expression also induced in cells treated with the mycotoxin patulin; SPS100 has a paralog, YGP1, that arose from the whole genome duplication	KE6-12	4.1	5.9
	ZNF1	Zinc cluster transcription factor that regulates respiratory growth; binds to promoters of genes involved in respiration, gluconeogenesis, and the glyoxylate shunt; required for normal carbon source utilization and adaptation to pH, osmotic and ethanol stress especially during non-fermentative metabolism	KE6-12	11.5	14.4
	AQY3	Putative channel-like protein; similar to Fps1p; mediates passive diffusion of glycerol in the presence of ethanol	KE6-12	13.1	13.6
	YGR201C	Putative protein of unknown function	CEN.PK113-7D	3.9	5.3
	YHR140W	Endoplasmic reticulum protein; may contribute to maintenance of ER and nuclear morphology; null mutant shows discontinuity in nuclear envelope, clustering of nuclear pores, and lacks cortical ER	KE6-12	2.5	3
LBCM31 only	BNA6	Quinolinate phosphoribosyl transferase; required for the de novo biosynthesis of NAD from tryptophan via kynurenine; expression regulated by Hst1p	LBCM109	-4.2
	COS1	Endosomal protein involved in turnover of plasma membrane proteins; member of the DUP380 subfamily of conserved, often subtelomeric COS genes; required for the multivesicular vesicle body sorting pathway that internalizes plasma membrane proteins for degradation; Cos proteins provide ubiquitin in trans for nonubiquitinated cargo proteins	Ethanol red	-4.9
	COX10	Heme A:farnesyltransferase; catalyzes first step in conversion of protoheme to heme A prosthetic group required for cytochrome c oxidase activity; human ortholog COX10 can complement yeast cox10 null mutant; human ortholog COX10 is associated with mitochondrial disorders	LBCM109	-2.2
	DOG2	2-deoxyglucose-6-phosphate phosphatase; member of a family of low molecular weight phosphatases, induced by oxidative and osmotic stress, confers 2-deoxyglucose resistance when overexpressed; DOG2 has a paralog, DOG1, that arose from a single-locus duplication; the last half of DOG1 and DOG2 are subject to gene conversions among S. cerevisiae, S. paradoxus, and S. mikatae	LBCM109	-3.7
	GAL80	Transcriptional regulator involved in the repression of GAL genes; involved in the repression of GAL genes in the absence of galactose; inhibits transcriptional activation by Gal4p; inhibition relieved by Gal3p or Gal1p binding	KE6-12; LBCM109	-4,3; -2,5
	ICS2	Protein of unknown function; null mutation does not confer any obvious defects in growth, spore germination, viability, or carbohydrate utilization	CEN.PK113-7D	-5.1
	KTR2	Mannosyltransferase involved in N-linked protein glycosylation; member of the KRE2/MNT1 mannosyltransferase family; KTR2 has a paralog, YUR1, that arose from the whole genome duplication	KE6-12	-3.7
	MAL11	High-affinity maltose transporter (alpha-glucoside transporter); inducible; encoded in the MAL1 complex locus; broad substrate specificity that includes maltotriose; required for isomaltose utilization	CEN.PK113-7D	-5.7
	PHR1	DNA photolyase involved in photoreactivation; repairs pyrimidine dimers in the presence of visible light; induced by DNA damage; regulated by transcriptional repressor Rph1p	KE6-12	-11.4
	REE1	Cytoplasmic protein involved in the regulation of enolase (ENO1); mRNA expression is induced by calcium shortage, copper deficiency (via Mac1p) and the presence of galactose (via Gal4p); mRNA expression is also regulated by the cell cycle	CEN.PK113-7D	-6.5
	RIO1	Serine kinase involved in cell cycle regulation and rDNA integrity; associated with late pre-40S particles via its conserved C-terminal domain; prevents premature use of pre-40S particles in translation; association with pre-40S particles regulated by its catalytic ATPase site and likely occurs after the release of Rio2p from these particles; involved in cell cycle progression and processing of t…	KE6-12	-3
	SCW4	Cell wall protein with similarity to glucanases; targeted to vacuole via AP-3 pathway; scw4 scw10 double mutants exhibit defects in mating; SCW4 has a paralog, SCW10, that arose from the whole genome duplication	Ethanol red; LBCM109	-6; -3,6
	SOP4	ER-membrane protein; subunit of evolutionarily conserved EMC (Endoplasmic Reticulum Membrane Complex) implicated in ERAD (ER-associated degradation) and proper assembly of multi-pass transmembrane (TM) proteins; EMC acts in yeast as an ER-mitochondria tether that interacts with outer membrane protein Tom5 of TOM (Translocase of the Mitochondrial Outer Membrane) complex; suppressor of pma1-7, dele…	LBCM109	-2.1
	SSE2	Member of Hsp110 subclass of the heat shock protein 70 (HSP70) family; serves as nucleotide exchange factor to load ATP onto the SSA class of cytosolic Hsp70s; may be involved in protein folding; localized to the cytoplasm; SSE2 has a paralog, SSE1, that arose from the whole genome duplication	Ethanol red	-5
	TOP1	Topoisomerase I; nuclear enzyme that relieves torsional strain in DNA by cleaving and re-sealing the phosphodiester backbone; relaxes both positively and negatively supercoiled DNA; functions in replication, transcription, and recombination; role in processing ribonucleoside monophosphates in genomic DNA into irreversible single-strand breaks; enzymatic activity and interaction with Nsr1p are neg…	LBCM109	-2.2
	UPS3	Mitochondrial protein of unknown function; similar to Ups1p and Ups2p which are involved in regulation of mitochondrial cardiolipin and phosphatidylethanolamine levels; null is viable but interacts synthetically with ups1 and ups2 mutations; UPS3 has a paralog, UPS2, that arose from the whole genome duplication	LBCM109	-2.1
	YHB1	Nitric oxide oxidoreductase; flavohemoglobin that plays role in oxidative and nitrosative stress responses; protects against nitration of cellular targets and against cell growth inhibition under aerobic or anaerobic conditions; yeast flavohemoglobin Yhb1p and human homolog neuroglobin NGB protect cells against alpha-synuclein cytotoxicity and aggregate formation; protein increases in abundance, …	KE6-12; LBCM109	-4,6; -3,4
	YIL014C-A	Putative protein of unknown function; null mutant shows improved incorporation efficiency of noncanonical amino acids in place of amber stop codon	CEN.PK113-7D	-9.8
	MLO50	Mitochondrial protein of unknown function	LBCM109	-2.9
	ATG36	Pex3p interacting protein, required for pexophagy; interacts with Atg8p and Atg11p; mRNA is weakly cell cycle regulated, peaking in G2 phase; YJL185C is a non-essential gene	CEN.PK113-7D; Ethanol red	3,8; 2,2
	AYT1	Acetyltransferase; catalyzes trichothecene 3-O-acetylation, suggesting a possible role in trichothecene biosynthesis; localized to peroxisomes	CEN.PK113-7D	10.1
	CYS4	Cystathionine beta-synthase; catalyzes synthesis of cystathionine from serine and homocysteine, the first committed step in cysteine biosynthesis; responsible for hydrogen sulfide generation; advances passage through START by promoting cell growth which requires catalytic activity, and reducing critical cell size independent of catalytic activity; mutations in human ortholog CBS cause homocystinu…	Ethanol red	1.8
	ECM4	S-glutathionyl-(chloro)hydroquinone reductase (GS-HQR); glutathione transferase involved in cell-surface biosynthesis and architecture; catalyzes glutathione (GSH)-dependent reduction of GS-trichloro-p-hydroquinone to trichloro-p-hydroquinone; expression upregulated upon exposure to genotoxic agents, such as methyl methanesulfonate, cisplatin and bleomycin; not an essential gene; similar to YGR15…	CEN.PK113-7D	3.1
	FAT3	Protein required for fatty acid uptake; protein abundance increases in cortical patches in response to oleate exposure; the authentic, non-tagged protein is detected in a phosphorylated state in highly purified mitochondria in high-throughput studies; FAT3 has a paralog, YLR413W, that arose from the whole genome duplication	LBCM109	3.3
	GPI10	Integral membrane protein involved in GPI anchor synthesis; putative alpha 1,2 mannosyltransferase required for addition of the third mannose onto the glycosylphosphatidylinositol (GPI) core structure; human PIG-Bp is a functional homolog	Ethanol red	3
	HXT5	Hexose transporter with moderate affinity for glucose; induced in the presence of non-fermentable carbon sources, induced by a decrease in growth rate, contains an extended N-terminal domain relative to other HXTs; HXT5 has a paralog, HXT3, that arose from the whole genome duplication	CEN.PK113-7D; KE6-12	6,3; 4,9
	IFM1	Mitochondrial translation initiation factor 2	Ethanol red	3.4
	IMA1	Major isomaltase (alpha-1,6-glucosidase/alpha-methylglucosidase); required for isomaltose utilization; preferred specificity for isomaltose, alpha-methylglucoside, and palatinose, but also exhibits alpha-1,2 glucosidase activity on sucrose and kojibiose, and can cleave the 1,3-alpha linkage of nigerose and turanose and the alpha-1,5 linkage of leucrose in vitro; member of the IMA isomaltase family	LBCM109	3.8
	MAL11	High-affinity maltose transporter (alpha-glucoside transporter); inducible; encoded in the MAL1 complex locus; broad substrate specificity that includes maltotriose; required for isomaltose utilization	KE6-12; LBCM109	10,6; 10,3
	MAL13	MAL-activator protein; part of complex locus MAL1; nonfunctional in genomic reference strain S288C	KE6-12; LBCM109	11,1; 7,5
	PEX18	Peroxin; required for targeting of peroxisomal matrix proteins containing PTS2; interacts with Pex7p; partially redundant with Pex21p; primarily responsible for peroxisomal import during growth on oleate, and expression is induced during oleate growth	KE6-12	3.8
	RIB3	3,4-dihydroxy-2-butanone-4-phosphate synthase (DHBP synthase); required for riboflavin biosynthesis from ribulose-5-phosphate, also has an unrelated function in mitochondrial respiration	LBCM109	1.4
	RPS25B	Protein component of the small (40S) ribosomal subunit; homologous to mammalian ribosomal protein S25, no bacterial homolog; RPS25B has a paralog, RPS25A, that arose from the whole genome duplication	LBCM109	2.2
	RQC1	Component of the ribosome quality control complex (RQC); RQC (Rqc1p-Rkr1p-Rqc2p-Cdc48p-Npl4p-Ufd1p) is a ribosome-bound complex required for the degradation of polypeptides arising from stalled translation; required along with Rkr1p for recruitment of the Cdc48p-Npl4p-Ufd1p AAA ATPase complex to the RQC	Ethanol red	2.1
	SER33	3-phosphoglycerate dehydrogenase and alpha-ketoglutarate reductase; 3PG dehydrogenase that catalyzes the first step in serine and glycine biosynthesis; also functions as an alpha-ketoglutarate reductase, converting alpha-ketoglutarate to D-2-hydroxyglutarate (D-2HG); localizes to the cytoplasm; SER33 has a paralog, SER3, that arose from the whole genome duplication	LBCM109	2.5
	SSM4	Membrane-embedded ubiquitin-protein ligase and retrotranslocase; ER and inner nuclear membrane localized RING-CH domain E3 ligase involved in ER-associated protein degradation (ERAD); aids Cdc48p in the extraction of faulty membrane proteins; targets misfolded cytosolic/nucleoplasmic domains of soluble and membrane embedded proteins (ERAD-C) and Sbh2p, a transmembrane domain-containing substrate …	LBCM109	1.4
	STB4	Putative transcription factor; contains a Zn(II)2Cys6 zinc finger domain characteristic of DNA-binding proteins; computational analysis suggests a role in regulation of expression of genes encoding transporters; binds Sin3p in a two-hybrid assay	LBCM109	2
	TMT1	Trans-aconitate methyltransferase; cytosolic enzyme that catalyzes the methyl esterification of 3-isopropylmalate, an intermediate of the leucine biosynthetic pathway, and trans-aconitate, which inhibits the citric acid cycle	LBCM109	2.9
	YDR061W	Protein with similarity to ABC transporter family members; lacks predicted membrane-spanning regions; transcriptionally activated by Yrm1p along with genes involved in multidrug resistance	Ethanol red	2.5
	YGR109W-B	Retrotransposon TYA Gag and TYB Pol genes; transcribed/translated as one unit; polyprotein is processed to make a nucleocapsid-like protein (Gag), reverse transcriptase (RT), protease (PR), and integrase (IN); similar to retroviral genes	KE6-12	8.1
	YHR210C	Putative aldose 1-epimerase superfamily protein; non-essential gene; highly expressed under anaeorbic conditions	KE6-12	4
	YSP1	Putative sterol transfer protein; localizes to puncta in the cortical ER; probable role in retrograde transport of sterols from the plasma membrane to the ER; one of six StART-like domain-containing proteins in yeast that may be involved in sterol transfer between intracellular membranes; conserved across eukaryotes; contains GRAM, StART-like (VASt) and two PH-like domains	Ethanol red	2.2
LBCM109 only	ARG7	Mitochondrial ornithine acetyltransferase; catalyzes the fifth step in arginine biosynthesis; also possesses acetylglutamate synthase activity, regenerates acetylglutamate while forming ornithine	KE6-12		-3.3
	EXG1	Major exo-1,3-beta-glucanase of the cell wall; involved in cell wall beta-glucan assembly; exists as three differentially glycosylated isoenzymes; EXG1 has a paralog, SPR1, that arose from the whole genome duplication	KE6-12		-3.6
	FAT3	Protein required for fatty acid uptake; protein abundance increases in cortical patches in response to oleate exposure; the authentic, non-tagged protein is detected in a phosphorylated state in highly purified mitochondria in high-throughput studies; FAT3 has a paralog, YLR413W, that arose from the whole genome duplication	Ethanol red; LBCM31		-5,8; -3,3
	HIS3	Imidazoleglycerol-phosphate dehydratase; catalyzes the sixth step in histidine biosynthesis; mutations cause histidine auxotrophy and sensitivity to Cu, Co, and Ni salts; transcription is regulated by general amino acid control via Gcn4p	KE6-12		-4.1
	HXT3	Low affinity glucose transporter of the major facilitator superfamily; expression is induced in low or high glucose conditions; HXT3 has a paralog, HXT5, that arose from the whole genome duplication	CEN.PK113-7D		-6.5
	HXT4	High-affinity glucose transporter; member of the major facilitator superfamily, expression is induced by low levels of glucose and repressed by high levels of glucose; HXT4 has a paralog, HXT7, that arose from the whole genome duplication	Ethanol red		-7.9
	ICY2	Protein of unknown function; required for selective and nonselective autophagy, and mitophagy; regulates the rate of autophagosome formation; interacts with Atg9p, and has a similar peri-mitochondrial localization; elevated Gcn4p-dependent expression under autophagy-inducing conditions; mobilized into polysomes upon a shift from a fermentable to nonfermentable carbon source; potential Cdc28p subs…	CEN.PK113-7D		-5.2
	IMA1	Major isomaltase (alpha-1,6-glucosidase/alpha-methylglucosidase); required for isomaltose utilization; preferred specificity for isomaltose, alpha-methylglucoside, and palatinose, but also exhibits alpha-1,2 glucosidase activity on sucrose and kojibiose, and can cleave the 1,3-alpha linkage of nigerose and turanose and the alpha-1,5 linkage of leucrose in vitro; member of the IMA isomaltase family	CEN.PK113-7D; LBCM31		-7,4; -3,8
	MAL11	High-affinity maltose transporter (alpha-glucoside transporter); inducible; encoded in the MAL1 complex locus; broad substrate specificity that includes maltotriose; required for isomaltose utilization	LBCM31		-10.3
	MAL13	MAL-activator protein; part of complex locus MAL1; nonfunctional in genomic reference strain S288C	LBCM31		-7.5
	MAL33	MAL-activator protein; part of complex locus MAL3; nonfunctional in genomic reference strain S288C	Ethanol red		-3.1
	RIB3	3,4-dihydroxy-2-butanone-4-phosphate synthase (DHBP synthase); required for riboflavin biosynthesis from ribulose-5-phosphate, also has an unrelated function in mitochondrial respiration	LBCM31		-1.4
	RPS25B	Protein component of the small (40S) ribosomal subunit; homologous to mammalian ribosomal protein S25, no bacterial homolog; RPS25B has a paralog, RPS25A, that arose from the whole genome duplication	LBCM31		-2.2
	SER33	3-phosphoglycerate dehydrogenase and alpha-ketoglutarate reductase; 3PG dehydrogenase that catalyzes the first step in serine and glycine biosynthesis; also functions as an alpha-ketoglutarate reductase, converting alpha-ketoglutarate to D-2-hydroxyglutarate (D-2HG); localizes to the cytoplasm; SER33 has a paralog, SER3, that arose from the whole genome duplication	LBCM31		-2.5
	SSM4	Membrane-embedded ubiquitin-protein ligase and retrotranslocase; ER and inner nuclear membrane localized RING-CH domain E3 ligase involved in ER-associated protein degradation (ERAD); aids Cdc48p in the extraction of faulty membrane proteins; targets misfolded cytosolic/nucleoplasmic domains of soluble and membrane embedded proteins (ERAD-C) and Sbh2p, a transmembrane domain-containing substrate …	LBCM31		-1.4
	STB4	Putative transcription factor; contains a Zn(II)2Cys6 zinc finger domain characteristic of DNA-binding proteins; computational analysis suggests a role in regulation of expression of genes encoding transporters; binds Sin3p in a two-hybrid assay	LBCM31		-2
	STE2	Receptor for alpha-factor pheromone; seven transmembrane-domain GPCR that interacts with both pheromone and a heterotrimeric G protein to initiate the signaling response that leads to mating between haploid a and alpha cells	CEN.PK113-7D		-4.2
	TMT1	Trans-aconitate methyltransferase; cytosolic enzyme that catalyzes the methyl esterification of 3-isopropylmalate, an intermediate of the leucine biosynthetic pathway, and trans-aconitate, which inhibits the citric acid cycle	KE6-12; LBCM31		-4,5; -2,9
	TRP3	Indole-3-glycerol-phosphate synthase; forms bifunctional hetero-oligomeric anthranilate synthase:indole-3-glycerol phosphate synthase enzyme complex with Trp2p	CEN.PK113-7D; KE6-12		-4,7; -3,6
	ACO1	Aconitase; required for the tricarboxylic acid (TCA) cycle and also independently required for mitochondrial genome maintenance; component of the mitochondrial nucleoid; mutation leads to glutamate auxotrophy; mutation in human homolog ACO2 is associated with dominant optic nerve atrophy; human homolog ACO2 can complement yeast null mutant	KE6-12		3.3
	BNA6	Quinolinate phosphoribosyl transferase; required for the de novo biosynthesis of NAD from tryptophan via kynurenine; expression regulated by Hst1p	LBCM31		4.2
	COS4	Endosomal protein involved in turnover of plasma membrane proteins; member of the DUP380 subfamily of conserved, often subtelomeric COS genes; required for the multivesicular vesicle body sorting pathway that internalizes plasma membrane proteins for degradation; Cos proteins provide ubiquitin in trans for nonubiquitinated cargo proteins	CEN.PK113-7D		3.9
	COX10	Heme A:farnesyltransferase; catalyzes first step in conversion of protoheme to heme A prosthetic group required for cytochrome c oxidase activity; human ortholog COX10 can complement yeast cox10 null mutant; human ortholog COX10 is associated with mitochondrial disorders	Ethanol red; LBCM31		2,3; 2,2
	CTH1	mRNA binding protein, member of the CCCH zinc finger family; similar to mammalian Tis11 protein, which activates transcription and also has a role in mRNA degradation; functions with Tis11p in regulation of iron homeostasis; CTH1 has a paralog, TIS11, that arose from the whole genome duplication	Ethanol red		3.9
	DOG2	2-deoxyglucose-6-phosphate phosphatase; member of a family of low molecular weight phosphatases, induced by oxidative and osmotic stress, confers 2-deoxyglucose resistance when overexpressed; DOG2 has a paralog, DOG1, that arose from a single-locus duplication; the last half of DOG1 and DOG2 are subject to gene conversions among S. cerevisiae, S. paradoxus, and S. mikatae	LBCM31		3.7
	ECL1	Protein of unknown function; mitochondrial-dependent role in the extension of chronological lifespan; overexpression increases oxygen consumption and respiratory activity while deletion results in reduced oxygen consumption under conditions of caloric restriction; induced by iron homeostasis transcription factor Aft2p; multicopy suppressor of temperature sensitive hsf1 mutant; induced by treatmen…	Ethanol red		3
	GAL80	Transcriptional regulator involved in the repression of GAL genes; involved in the repression of GAL genes in the absence of galactose; inhibits transcriptional activation by Gal4p; inhibition relieved by Gal3p or Gal1p binding	LBCM31		2.5
	LST7	Subunit of the Lst4p-Lst7p GTPase activating protein complex for Gtr2p; stimulates the GTPase activity of Rag family GTPase Gtr2p, within the context of the Gtr1p-Gtr2p heterodimer, after amino acid stimulation; required for activation of TORC1 in response to amino acid stimulation; recruited to the vacuolar membrane during amino acid starvation and released from the membrane by TORC1; required f…	Ethanol red		2.6
	MSC1	Protein of unknown function; mutant is defective in directing meiotic recombination events to homologous chromatids; the authentic, non-tagged protein is detected in highly purified mitochondria and is phosphorylated	CEN.PK113-7D; KE6-12		4,4; 3,8
	POM33	Transmembrane nucleoporin; involved in nuclear pore complex (NPC) distribution, assembly or stabilization; highly conserved across species, orthologous to human TMEM33 and paralogous to Per33p; protein abundance increases in response to DNA replication stress	KE6-12		3.5
	PRM4	Pheromone-regulated protein proposed to be involved in mating; predicted to have 1 transmembrane segment; transcriptionally regulated by Ste12p during mating and by Cat8p during the diauxic shift	Ethanol red		2.9
	PSR1	Plasma membrane-associated protein phosphatase; involved in the general stress response and the inactivating dephosphorylation of Mep2p; required along with binding partner Whi2p for full activation of STRE-mediated gene expression, possibly through Msn2p dephosphorylation, and for inhibition of TORC1 in response to limiting amino acids; regulates the sodium ion stress response with Psr2p; member…	Ethanol red		2.9
	SCW4	Cell wall protein with similarity to glucanases; targeted to vacuole via AP-3 pathway; scw4 scw10 double mutants exhibit defects in mating; SCW4 has a paralog, SCW10, that arose from the whole genome duplication	LBCM31		3.6
	SOL4	6-phosphogluconolactonase; protein abundance increases in response to DNA replication stress; SOL4 has a paralog, SOL3, that arose from the whole genome duplication	KE6-12		4.3
	SOP4	ER-membrane protein; subunit of evolutionarily conserved EMC (Endoplasmic Reticulum Membrane Complex) implicated in ERAD (ER-associated degradation) and proper assembly of multi-pass transmembrane (TM) proteins; EMC acts in yeast as an ER-mitochondria tether that interacts with outer membrane protein Tom5 of TOM (Translocase of the Mitochondrial Outer Membrane) complex; suppressor of pma1-7, dele…	LBCM31		2.1
	STF2	Protein involved in resistance to desiccation stress; Stf2p exhibits antioxidant properties, and its overexpression prevents ROS accumulation and apoptosis; binds to F0 sector of mitochondrial F1F0 ATPase in vitro and may modulate the inhibitory action of Inh1p and Stf1p; protein abundance increases in response to DNA replication stress; STF2 has a paralog, TMA10, that arose from the whole genome…	KE6-12		3.4
	SUR2	Sphinganine C4-hydroxylase; catalyses the conversion of sphinganine to phytosphingosine in sphingolipid biosyntheis	Ethanol red		3.6
	TKL2	Transketolase; catalyzes conversion of xylulose-5-phosphate and ribose-5-phosphate to sedoheptulose-7-phosphate and glyceraldehyde-3-phosphate in the pentose phosphate pathway; needed for synthesis of aromatic amino acids; TKL2 has a paralog, TKL1, that arose from the whole genome duplication	KE6-12		4.9
	TOP1	Topoisomerase I; nuclear enzyme that relieves torsional strain in DNA by cleaving and re-sealing the phosphodiester backbone; relaxes both positively and negatively supercoiled DNA; functions in replication, transcription, and recombination; role in processing ribonucleoside monophosphates in genomic DNA into irreversible single-strand breaks; enzymatic activity and interaction with Nsr1p are neg…	LBCM31		2.2
	UPS3	Mitochondrial protein of unknown function; similar to Ups1p and Ups2p which are involved in regulation of mitochondrial cardiolipin and phosphatidylethanolamine levels; null is viable but interacts synthetically with ups1 and ups2 mutations; UPS3 has a paralog, UPS2, that arose from the whole genome duplication	LBCM31		2.1
	YDR018C	Probable membrane protein with three predicted transmembrane domains; similar to C. elegans F55A11.5 and maize 1-acyl-glycerol-3-phosphate acyltransferase; YDR018C has a paralog, CST26, that arose from the whole genome duplication	CEN.PK113-7D		3.8
	YHB1	Nitric oxide oxidoreductase; flavohemoglobin that plays role in oxidative and nitrosative stress responses; protects against nitration of cellular targets and against cell growth inhibition under aerobic or anaerobic conditions; yeast flavohemoglobin Yhb1p and human homolog neuroglobin NGB protect cells against alpha-synuclein cytotoxicity and aggregate formation; protein increases in abundance, …	LBCM31		3.4
	MLO50	Mitochondrial protein of unknown function	LBCM31		2.9

## Sheet: Gene expression LBCMs vs CEN.PK
Gene	logFC LBCM31	adj.P.Val LBCM31	logFC LBCM109	adj.P.Val LBCM109
15S_rRNA	1.42061	0.00279859	2.72322	2.34858233953266e-06
21S_rRNA	1.3533	0.00314348	2.30265	1.20084253362745e-05
AAC1	1.1806	2.22778354011138e-05	1.48545	1.04597904574505e-06
AAC3	-5.03536	5.21683238225898e-09	-3.50233	2.96237559763243e-07
AAD10	3.54423	2.66759646838703e-12	2.0901	4.18989525730633e-09
AAD14	-0.633027	0.000294377	-1.29344	1.28563037391082e-06
AAD15	-2.97969	3.21853614257886e-05	-1.62021	0.00788273
AAD16	-8.66144	3.5172290315706e-12	-6.05711	2.06102558841021e-11
AAD3	8.5968	2.35201276070333e-13	9.82729	2.78637345168384e-14
AAD4	0.982894	0.000533943	0.346431	0.147674
AAD6	-2.83904	1.82164423070733e-09	-2.24331	1.06398452411869e-07
AAH1	-1.4108	0.000100145	-2.63355	5.116857856108e-06
AAP1	-1.95058	4.35741918984496e-11	-1.15134	1.15789159577269e-07
AAR2	-0.509634	0.0178776	-0.766248	0.00426047
AAT1	-1.30215	6.15991885601467e-09	-1.39805	1.71444052292598e-08
AAT2	1.01353	9.40959500576563e-07	0.444371	0.00392227
ABD1	0.135526	0.272077	-0.791436	1.77399601222161e-05
ABF1	-0.0890072	0.706626	-1.07875	0.00141256
ABF2	0.359085	0.182977	1.14003	0.000183538
ABM1	0.133486	0.488328	0.800552	0.000250346
ABP1	-0.202976	0.183298	0.548562	0.000905879
ABP140	-0.930347	1.01927669280796e-05	-1.50912	2.19113816224938e-07
ABZ1	0.0315535	0.818443	-0.665024	6.01798950898466e-05
ABZ2	-1.14667	1.38874109109953e-05	-2.27015	1.27578479764576e-07
ACA1	-0.0932472	0.622598	0.295409	0.100201
ACB1	-1.55273	7.47536433719732e-07	-1.89309	7.72950330414062e-08
ACC1	-1.60022	1.86320688969661e-09	-1.03199	8.72139751276157e-07
ACE2	-1.55873	1.87155429888092e-09	-1.69834	5.39971828354033e-09
ACF2	-0.180934	0.242276	0.777323	2.71577421465857e-05
ACF4	0.61761	0.0156751	-0.81886	0.0198781
ACH1	0.494633	0.0125604	1.45414	1.05544578794612e-07
ACK1	0.589019	0.000862898	-0.0182169	0.920995
ACM1	0.165684	0.622323	-0.814888	0.0523715
ACO1	1.78645	5.64062602174226e-10	2.80339	4.49721628786272e-13
ACO2	-1.33699	5.67694600914176e-05	-3.15263	7.29886695475059e-08
ACP1	0.874618	5.9605906895599e-06	0.119474	0.407976
ACS1	1.41819	2.405103344258e-07	1.89484	2.18086468033993e-09
ACS2	-1.19565	0.000154644	-0.711522	0.0101614
ACT1	-1.31896	6.87954663349525e-06	-0.328413	0.144965
ADA2	-2.01261	1.43641418881074e-07	-1.40813	3.93124565120307e-05
ADD37	-1.843	1.91049794905708e-10	0.364056	0.0163683
ADD66	-0.0627563	0.599847	-0.891744	7.32490688240238e-07
ADE1	-0.87983	1.12211133160244e-05	-0.72589	0.000243409
ADE12	-1.51311	7.43077720950829e-10	-0.894746	1.39914358619384e-06
ADE13	0.0738879	0.707872	-0.141911	0.466695
ADE16	0.70073	0.00141368	1.82968	7.84591013948151e-09
ADE17	-0.291118	0.0940775	-0.761127	0.000361214
ADE2	-0.415569	0.00287628	-0.866953	5.71758246206026e-06
ADE3	-3.3621	3.09203436228255e-12	-2.54298	2.24994150727405e-10
ADE4	-1.49292	2.63894672992985e-07	-1.88093	1.27002803897624e-08
ADE5,7	-0.290499	0.0957326	-1.75131	1.99996055380667e-07
ADE6	-0.585631	4.96360951154384e-05	-1.26315	2.95934050651442e-09
ADE8	0.105668	0.686932	1.01828	0.000380132
ADF1	0.747663	0.00771566	-0.790571	0.0337329
ADH1	-2.90002	7.98682235895263e-11	-2.02665	1.62646985618886e-08
ADH2	7.4727	7.53051530023383e-11	8.23613	1.28619389868239e-11
ADH3	0.446657	0.0150017	0.583944	0.001706
ADH4	-1.2825	1.86734729558541e-07	-1.26825	8.25898741879739e-07
ADH5	-1.80317	4.4896684317754e-11	-0.606258	0.000172193
ADH6	-2.22732	2.02398509678535e-07	-1.34172	0.000109388
ADH7	0.119268	0.869807	4.34216	2.59952640969899e-07
ADI1	0.493789	0.0706359	1.62716	3.17095305902752e-06
ADK1	-0.156964	0.555093	-0.776453	0.00392049
ADK2	-1.32349	2.12919409417566e-05	-0.143516	0.550081
ADO1	-2.20672	5.09302854470116e-09	-1.79837	1.07056787379444e-07
ADP1	0.466659	0.0284004	0.712852	0.00127149
ADR1	-1.40088	1.44592952812364e-05	0.601492	0.0251733
ADY2	3.64647	1.83359458615059e-06	3.207	1.75509408103347e-05
ADY3	-0.484466	0.0928479	-0.34896	0.212114
ADY4	1.02707	1.21200177800995e-06	0.492042	0.00470047
AEP1	1.2126	1.75800790011293e-09	1.1866	1.69393294865876e-09
AEP2	0.719614	8.79809481496975e-05	0.112969	0.49888
AEP3	-2.94283	9.37968829616804e-14	-2.89485	3.5279903578451e-13
AFB1	-7.16615	5.3841533457706e-10	-6.53425	3.85286593968996e-09
AFG1	-0.51118	0.000271945	0.205562	0.0878681
AFG2	0.219183	0.0829452	-0.273886	0.0724283
AFG3	0.125145	0.288089	0.503805	0.000146048
AFI1	-0.0516608	0.732537	-0.937045	5.52059866742558e-05
AFR1	-0.510535	0.00556038	0.232176	0.168981
AFT1	0.375973	0.141207	0.443867	0.0873564
AFT2	1.44684	1.91961487933915e-09	1.52822	6.50277991449166e-10
AGA1	-1.96769	5.44680826812643e-06	-2.57611	7.06230672927009e-06
AGA2	-7.08894	2.81687597880257e-10	-7.43698	1.51334956908761e-09
AGC1	-0.191002	0.23077	-0.263326	0.114051
AGE1	0.10441	0.398887	0.214522	0.0790507
AGE2	0.775394	1.72964719600459e-06	1.27027	9.95428950241195e-10
AGP1	-0.0702815	0.789185	-1.22866	0.00140544
AGP2	0.115052	0.509977	2.3288	1.96660818871663e-11
AGP3	1.3222	2.70654594893339e-06	1.54922	4.27690452722046e-07
AGX1	2.68085	3.82306566798096e-11	3.32583	9.89255497384482e-13
AHA1	-0.138262	0.362773	-0.348158	0.0195069
AHC1	0.726726	5.79137596315842e-05	0.679531	7.70706321213312e-05
AHC2	-0.502449	0.000912325	-0.889393	8.95840186714151e-07
AHP1	-0.629787	0.00255412	0.154759	0.413577
AI1	-10.6881	4.68908863036952e-09	-9.72483	1.63317872010792e-08
AI2	1.74636	0.000510243	2.53954	5.90482216682165e-06
AI3	-3.04742	0.000648167	-2.09509	0.0118065
AI4	2.26002	9.76168024212351e-05	2.10127	0.00038084
AI5_BETA	0.398713	0.436983	2.08964	0.000153431
AIF1	9.24288	6.70380358634109e-11	10.5855	5.99287942921578e-12
AIM1	1.07197	0.000262873	-0.211857	0.529522
AIM10	0.421478	0.0666258	0.406226	0.0937259
AIM11	-0.0265438	0.883568	-0.223898	0.245531
AIM14	-0.378054	0.127341	1.97961	8.89160892347017e-08
AIM17	-1.28808	7.04713833607804e-07	0.312612	0.0990261
AIM18	0.966083	7.74131162520084e-07	1.49437	8.17271228019493e-10
AIM19	1.0536	5.21088964479202e-06	1.03158	3.95696243048807e-06
AIM2	0.78642	8.48710657180301e-06	1.04022	1.22638108583992e-07
AIM20	-1.30961	0.00396388	-3.674	1.08609148222448e-05
AIM21	1.05769	6.40181839860302e-09	0.905363	4.22293677618902e-08
AIM22	-0.169351	0.19355	0.0455072	0.736789
AIM23	0.846749	1.45407025657732e-05	1.47489	4.35277982666685e-09
AIM24	0.233872	0.182635	1.11785	1.2755981396277e-06
AIM25	0.867321	8.68306681656865e-07	0.657375	3.09401282930151e-05
AIM26	-2.22843	1.43782389039263e-06	-0.510178	0.10179
AIM29	1.0315	0.0010082	1.62531	5.35866724358443e-06
AIM3	-1.19211	2.36661601332347e-06	-0.0201925	0.918744
AIM32	0.765229	9.29801575509173e-05	0.871676	3.72194366335468e-05
AIM33	3.25693	3.8608926716596e-13	3.27284	2.6657909404073e-13
AIM34	-1.00239	0.000431523	-0.0927307	0.716681
AIM36	1.96	1.02170884219759e-10	1.0252	2.3961338807652e-06
AIM39	-0.96978	4.15187149654299e-07	-0.367576	0.00954788
AIM4	0.596155	0.00276592	0.576929	0.00779316
AIM41	1.03613	4.1907478685168e-05	1.46646	3.05930055516258e-07
AIM44	-0.832285	0.000498109	0.326581	0.107364
AIM45	-0.258205	0.0582737	0.555775	0.000249519
AIM46	1.2906	4.04409100890339e-07	0.911253	2.13666339591422e-05
AIM6	-0.372005	0.00387935	-0.0105612	0.932117
AIM7	-1.36281	3.90307349861495e-05	-0.713626	0.0120048
AIM9	0.645883	0.000108988	1.12822	5.11525992264713e-08
AIP1	-0.545187	0.000225324	-0.745175	4.98840749437886e-06
AIR1	0.525942	0.0833092	-1.58755	0.00167705
AIR2	0.29836	0.00670201	1.14112	4.42959224055398e-10
AKL1	-0.737057	0.000243239	-0.103893	0.545481
AKR1	-0.382673	0.0372797	-0.380627	0.0338263
AKR2	0.331065	0.0357712	0.470568	0.00391578
ALA1	-0.311583	0.14617	-0.961214	9.89236940261964e-05
ALB1	3.24469	4.69641212865151e-09	0.907896	0.0418946
ALD2	2.61537	2.34987197096584e-12	1.82708	3.57817386341947e-10
ALD3	2.2254	2.09304399517883e-08	4.32517	9.36935330484737e-13
ALD4	0.502757	0.00243424	1.57617	1.26617393629769e-09
ALD5	-5.32491	2.28220800721924e-15	-5.39652	1.32767581892039e-14
ALD6	1.27481	0.000434835	0.989865	0.00264294
ALE1	0.293308	0.0737679	1.15243	2.95165426200395e-07
ALF1	-1.43542	1.48289671060126e-05	-1.64446	2.8794621245579e-05
ALG1	-0.178457	0.162297	-1.24508	7.76796323804163e-08
ALG11	0.43147	0.00322121	-0.65696	0.000431202
ALG12	-0.693207	0.000608672	-2.27282	4.80943188350599e-08
ALG13	1.78083	2.78115963285773e-09	1.363	5.93198588604377e-07
ALG14	-0.831459	6.6144330419037e-06	-0.516872	0.00227871
ALG2	-0.465268	0.121513	-1.82536	0.000260216
ALG3	-0.666966	0.01301	-2.02481	1.60102388988776e-05
ALG5	-1.17908	0.00345847	-2.52535	5.59073031619005e-05
ALG6	-0.292271	0.0759081	-0.181185	0.258917
ALG7	-1.03175	4.45921460825183e-06	-1.78637	1.4831841137216e-07
ALG8	0.271914	0.0810892	0.12002	0.458946
ALG9	0.308759	0.013634	0.626572	1.87018085225057e-05
ALK1	-2.95787	1.74444950864591e-08	-2.84133	2.40602678853799e-07
ALK2	-1.40996	0.000137195	0.27351	0.318243
ALO1	-0.346655	0.0455365	-0.301645	0.0818626
ALP1	0.985604	0.000419842	1.13326	0.000244308
ALR1	-1.90599	3.40812830456641e-09	0.219131	0.265476
ALR2	-1.34269	4.52324026621134e-06	-0.0570113	0.802821
ALT1	-1.42851	2.02565762519062e-05	-0.0857041	0.754488
ALT2	1.59124	2.54633427743886e-08	2.24638	1.1609434933767e-10
ALY1	0.891711	1.22412856952735e-07	0.779718	9.70332725067479e-07
ALY2	1.3628	3.92422242101197e-08	2.04134	5.80388863565759e-11
AMA1	-2.37052	1.45694986291797e-08	0.298677	0.135094
AMD1	0.424378	0.00323953	1.19677	9.84255886382139e-09
AMD2	-1.02206	5.22980540033668e-07	-0.782566	6.86974463148043e-05
AME1	0.179814	0.331148	-0.01772	0.932117
AMF1	-1.56911	1.8447100280135e-05	-0.0979341	0.725457
AML1	-0.137344	0.364116	-0.73972	7.62893790840751e-05
AMN1	-3.16013	1.37093257003069e-12	-1.95039	1.594945069877e-09
AMS1	0.522687	0.00440684	1.71782	2.09418963048742e-09
ANB1	-0.167787	0.716515	0.133489	0.7807
ANP1	-0.217327	0.127627	0.0019643	0.989078
ANR2	-0.0405181	0.824427	0.079414	0.669027
ANT1	-1.27549	6.76464999028564e-07	-1.62882	4.25600400842442e-07
AOS1	0.464122	0.00116194	1.0303	7.10779676753096e-08
APA1	-2.64119	3.82306566798096e-11	-1.57507	9.4531137987615e-08
APA2	2.01342	4.01261662427797e-10	2.83087	1.44105095918698e-12
APC1	-0.156511	0.202682	-0.977818	2.38477399907959e-06
APC11	1.03472	1.64266485100903e-05	-0.131104	0.560942
APC2	0.403758	0.00321658	-0.0989057	0.488071
APC4	0.177391	0.202705	-0.85299	9.78727463451774e-05
APC5	-0.948752	0.000151331	-0.506134	0.030965
APC9	0.625238	0.000235228	0.602427	0.000481332
APD1	0.593561	0.00113711	1.61024	2.88226269210646e-09
APE1	-2.47541	1.10957163012303e-09	-1.36072	5.71283288011211e-06
APE2	0.142325	0.330684	0.866088	3.17755873949923e-06
APE3	1.06971	8.28423430019763e-06	1.89834	1.68230115761131e-09
APE4	-0.160045	0.340746	1.29483	1.06399747655415e-07
APJ1	-2.2067	9.54744451340129e-08	0.77541	0.010974
APL1	-0.0300136	0.795447	0.158879	0.143493
APL2	0.498522	0.00856895	-0.20054	0.262813
APL3	-0.286784	0.0497158	-1.05681	4.70396843609151e-06
APL4	-0.463531	0.00213395	0.445425	0.00251252
APL5	0.778377	9.59640625519285e-06	-0.126171	0.393338
APL6	-0.957175	0.000377706	-2.3705	3.49501399456798e-07
APM1	-0.662232	0.000263259	-0.262622	0.0985079
APM2	0.123755	0.550052	0.0641811	0.768553
APM3	0.540563	0.00771566	-0.329179	0.161148
APM4	0.0767571	0.60468	-0.740796	6.98919200033869e-05
APN1	-0.564169	0.00221417	-2.32838	1.63317872010792e-08
APN2	0.200084	0.205931	0.0614166	0.737231
APP1	0.280365	0.0111679	-0.303252	0.00623384
APQ12	-0.220434	0.265648	-1.38843	3.74671237828708e-05
APS1	-0.593919	0.00699357	-2.38307	2.93212647790594e-07
APS2	0.471947	0.00724188	0.306575	0.0872308
APS3	0.337019	0.0176348	-0.740858	0.000111702
APT1	0.750641	0.000762766	-0.439362	0.0864725
APT2	-0.490548	0.00498703	-2.08243	9.42390375017626e-09
AQR1	-3.71083	1.16085730750942e-11	-2.55058	2.88226269210646e-09
AQY1	0.65645	0.0606343	1.14108	0.00342416
AQY2	-0.519589	0.0721396	0.879053	0.0024844
ARA1	1.06371	7.20741674011274e-07	1.62183	9.80882265574285e-10
ARA2	0.56492	0.00044375	1.92129	1.81409783261397e-11
ARB1	-0.227263	0.0923267	0.506102	0.000586028
ARC1	-0.862353	0.0103874	-1.77477	2.21944407984071e-05
ARC15	-0.373824	0.00408392	0.0367044	0.763634
ARC18	0.405273	0.00108979	0.549465	3.12223783385338e-05
ARC19	0.157206	0.373914	-0.495224	0.00648381
ARC35	-0.541105	0.0104427	-0.715013	0.000985711
ARC40	-0.708318	6.33540609768341e-05	0.795985	1.29846446889808e-05
ARD1	-0.352779	0.158844	-1.48085	0.000231553
ARE1	0.776811	0.0016646	0.433561	0.060478
ARE2	-1.00195	0.00100366	-0.373164	0.162433
ARF1	-0.951691	0.000338253	-1.35075	6.54375070887497e-06
ARF2	1.2389	5.12811276144771e-09	1.13803	1.04536299413666e-08
ARF3	-1.24631	2.10071763346843e-05	-1.48735	2.56987383083813e-05
ARG1	-2.77831	4.38229663706794e-10	-3.84809	1.79899191977892e-12
ARG2	-1.07957	2.06007923386797e-05	-2.43162	2.61718472195659e-08
ARG3	-1.63001	3.53208812184558e-08	-2.52009	5.33835371362027e-11
ARG4	-3.13147	3.46496020481232e-12	-4.33884	1.96775268885311e-14
ARG5,6	-2.63819	1.26664416264226e-11	-3.20477	6.14193322319469e-13
ARG7	-3.10864	2.72479268491391e-13	-3.94647	1.92794263030553e-14
ARG8	-2.25155	7.70173578411381e-10	-2.86416	2.15952319909463e-11
ARG80	-1.70956	1.6323659594703e-07	-0.948446	0.000261564
ARG81	-0.212261	0.115259	0.350767	0.011053
ARG82	-0.452429	0.000771334	0.966658	5.83052519088617e-08
ARH1	0.764465	6.08979177653768e-05	1.75081	4.35899052474166e-10
ARI1	-4.94523	2.19324384059192e-13	-5.3785	3.65413575881284e-12
ARK1	-0.208011	0.228778	-0.178139	0.342018
ARL1	-0.57469	0.000419548	-1.13184	8.04285793081961e-07
ARL3	-0.462218	0.00667225	-1.40762	1.2755981396277e-06
ARN1	1.87065	1.12333414058753e-06	0.390572	0.182497
ARN2	0.119268	0.911278	10.3918	8.99752044945322e-12
ARO1	-1.71886	1.19956429700899e-08	-2.98356	1.20671753918307e-12
ARO10	-1.06184	0.000113196	-0.659254	0.0133931
ARO2	-0.954545	2.55994646767967e-05	-2.59912	1.60860801672999e-10
ARO3	-0.968923	1.14500234219437e-06	-0.81333	7.4815821095445e-06
ARO4	-1.74239	1.83066017088609e-06	-3.30577	9.81130711205199e-10
ARO7	-1.76543	5.85668989745575e-07	-1.98288	2.02566940891043e-06
ARO8	-2.51725	4.46570467963226e-11	-3.09974	1.17702474342086e-11
ARO80	1.2083	4.62480565299183e-09	0.814321	1.80621116944177e-06
ARO9	0.142198	0.629486	0.809159	0.00999161
ARP1	-0.544678	0.0256186	-2.14004	3.36939887614112e-06
ARP10	0.904643	0.0280257	0.041801	0.932188
ARP2	-0.260467	0.0911575	-0.230024	0.119776
ARP3	0.149417	0.306638	0.284774	0.0451946
ARP4	0.0854946	0.488565	-0.251709	0.0537924
ARP5	-0.0137846	0.941668	-1.39585	4.57985244873751e-06
ARP6	0.412337	0.00861752	0.12938	0.436001
ARP7	-0.698117	9.03751890497542e-05	-1.65429	3.71804566494079e-08
ARP8	-0.229766	0.0722576	0.0504923	0.690329
ARP9	0.137654	0.486786	-0.474458	0.0344583
ARR1	0.362728	0.0061558	1.95454	1.69302992816198e-12
ARR2	-1.44876	0.000870873	2.31034	2.49609486203261e-08
ARR3	-1.16457	0.00559588	0.242134	0.513058
ART10	0.323622	0.00797893	0.256427	0.039739
ART5	-1.37631	1.22427011729177e-06	-1.05565	9.55916619874683e-05
ARV1	-0.382003	0.0337	-1.3473	7.97217915117173e-06
ARX1	0.766798	0.00154638	-1.4567	0.000267343
ASA1	1.16998	4.58751509395526e-06	0.697273	0.00147384
ASC1	-1.08815	0.000368583	-2.84506	4.54848409678461e-09
ASE1	-1.64875	4.03114492833674e-08	-1.98359	3.03302933242433e-09
ASF1	-0.931671	4.1163346730296e-05	-1.47769	3.2514255185867e-06
ASF2	0.0197027	0.941009	1.48034	4.98314277223033e-06
ASG1	0.0810808	0.573658	0.363993	0.0121604
ASG7	-5.81991	1.38061504455811e-10	-3.47365	9.43421550674968e-09
ASH1	-0.456609	0.0233339	-0.0108857	0.956934
ASI1	0.545755	0.000198491	0.637454	3.80404227732298e-05
ASI2	0.477048	0.000225282	0.650259	5.25064712671245e-06
ASI3	-0.484776	0.0107851	-0.758545	0.000360453
ASK1	-1.59588	1.67844125913352e-06	-0.836745	0.00186472
ASK10	-0.0719092	0.556569	-0.616118	2.20601064917917e-05
ASM4	0.330509	0.00320961	1.09697	7.93573524621801e-10
ASN1	-2.11986	6.97771093227592e-08	-2.8645	1.60178932499484e-09
ASN2	-0.933544	0.000473313	-3.02178	5.80388863565759e-11
ASP1	-0.987162	0.000249597	-3.00924	1.37047958250918e-07
ASR1	1.14266	0.000101233	0.28398	0.342694
AST1	-4.36334	1.91373840922701e-13	-4.52898	3.05169885564989e-12
AST2	0.793586	2.01885591773962e-05	1.4724	2.67818675939878e-09
ATC1	-2.18299	7.39238328602975e-08	-1.83669	2.70030732450603e-06
ATE1	-0.153624	0.462598	-0.71523	0.00853213
ATF1	-0.305297	0.189412	0.475672	0.0397476
ATF2	-3.5817	1.16456075915213e-08	-1.71335	2.78934625744021e-05
ATG1	1.10397	2.63473802679504e-08	1.64396	4.01664677433698e-11
ATG10	-0.0153666	0.951892	-0.311212	0.279385
ATG11	0.722622	0.000316638	1.16521	6.81129134253634e-07
ATG12	1.14952	4.67675626498483e-07	0.765823	0.000243213
ATG13	-0.909506	9.21158037047907e-06	0.57725	0.00102276
ATG14	1.71532	1.00840531911871e-08	2.1573	2.71326836191405e-10
ATG15	-0.0730577	0.796188	0.22554	0.402553
ATG16	0.78893	0.000388946	0.263284	0.2593
ATG17	1.0093	1.56436930454865e-06	1.34661	2.74475158023329e-08
ATG18	-0.226513	0.148197	0.121009	0.443006
ATG19	-0.194918	0.406708	0.883432	0.000595054
ATG2	0.384844	0.0150299	0.964123	1.45603170521548e-06
ATG20	0.0591381	0.683835	1.21904	2.05194930477746e-08
ATG21	0.295836	0.0319048	1.09717	4.20715410607036e-08
ATG22	1.07861	1.6576522520477e-08	0.847407	5.23530525999517e-07
ATG23	-0.357018	0.118477	-0.662882	0.017786
ATG26	-0.145	0.451207	1.02562	1.31654581725795e-05
ATG27	-0.00982174	0.945344	0.637801	6.75834159430306e-05
ATG29	0.078654	0.63137	1.51177	3.41752437639968e-09
ATG3	0.930399	3.36574112120705e-07	1.65127	4.26536469591844e-11
ATG31	1.67508	3.47479335967012e-12	2.18744	5.25664293201898e-14
ATG32	1.31774	1.06506030751037e-07	2.2247	2.77000408578379e-11
ATG33	1.27683	1.31611852743204e-09	1.31092	5.11999085941509e-10
ATG34	0.764017	2.18859901991356e-05	1.50894	1.09540880200187e-09
ATG36	3.83332	2.28220800721924e-15	3.23481	2.27647742614068e-14
ATG38	0.87895	0.00329869	-0.555543	0.13362
ATG4	1.86746	6.74329391365607e-09	2.02986	1.91776471197785e-09
ATG5	0.0354402	0.788177	-1.51539	8.92259110986113e-09
ATG7	0.52175	0.00421341	0.313545	0.0805693
ATG8	0.659389	0.000873652	1.49365	2.63894293680737e-08
ATG9	2.33357	6.75971619697087e-12	2.22502	9.93950467956756e-12
ATH1	0.0515964	0.779367	1.73963	3.62742048881244e-09
ATM1	-0.710386	2.80006171023532e-05	-1.32332	9.64028698925284e-08
ATO2	0.820215	6.00874626258807e-05	1.29942	1.05957953807175e-07
ATO3	-2.05842	2.63473802679504e-08	-1.66545	2.94920818842323e-06
ATP1	1.15625	6.94670686145268e-06	2.44072	1.08708174235298e-10
ATP10	1.09303	0.000747925	0.932199	0.00599226
ATP11	1.50546	5.19502844772355e-08	0.898719	3.97046444023728e-05
ATP12	1.75405	2.05933687430124e-06	-0.125545	0.737231
ATP14	1.18085	1.69565390230035e-06	1.24185	4.95832762430907e-07
ATP15	1.25992	2.50527965256747e-08	1.89564	3.37684188338672e-11
ATP16	1.33025	2.81135607310264e-09	2.09545	1.68011643625389e-12
ATP17	1.12383	1.77256338665897e-07	2.22488	3.96860923309128e-12
ATP18	1.31182	7.98025933147308e-09	1.92667	1.46444215123425e-11
ATP19	1.2081	8.92260967016818e-08	1.87485	7.95205563362345e-11
ATP2	0.460743	0.00202926	1.35289	2.28561504232169e-09
ATP20	1.74084	1.67156078617089e-08	2.94228	4.06367855641123e-12
ATP22	0.576346	5.31930800312931e-05	0.709439	3.37492668625801e-06
ATP23	0.848831	0.000406383	-0.792312	0.0107815
ATP25	1.29581	3.4851651297852e-09	1.54051	1.8388297544222e-10
ATP3	1.18731	3.50833947076281e-07	1.7706	6.26093512697526e-10
ATP4	1.42937	5.26960212496188e-08	2.10658	1.02011157155853e-10
ATP5	1.15205	1.10247470216258e-06	1.41222	3.75899269803516e-08
ATP6	0.678776	0.128788	1.12322	0.0161006
ATP7	0.743145	8.63497794254422e-05	1.14452	2.34140399945563e-07
ATR1	-1.13541	8.95960654828451e-07	-1.65497	2.30972182449263e-08
ATS1	0.457865	0.0391388	-1.47623	0.000131228
ATX1	1.02856	0.00021319	0.124943	0.636662
ATX2	-0.839524	0.00301503	-1.99351	1.40915378588998e-05
AUA1	-2.61505	0.000324842	-1.08288	0.0684613
AUR1	1.30598	7.74165366713971e-07	0.994878	1.53092701738047e-05
AUS1	-1.23042	1.0356286365732e-06	-2.29632	5.18785653247209e-09
AVL9	-0.728842	5.21016213739125e-05	-0.204542	0.167746
AVO1	-0.517523	0.0118744	0.0559184	0.778087
AVO2	0.504515	0.00959286	0.00492563	0.978621
AVT1	-1.35384	2.03848458405471e-07	-0.521929	0.00613329
AVT2	-0.77848	0.00326823	-0.959506	0.00267051
AVT3	0.234162	0.18451	1.02745	4.2494238759748e-06
AVT4	-0.247349	0.110394	0.186937	0.20842
AVT5	-0.576105	0.000956525	-1.2435	1.87500931042631e-06
AVT6	0.846984	3.31174373155331e-05	0.727754	0.000156227
AVT7	0.742827	4.73586872078908e-06	0.412414	0.00194682
AXL1	-5.61151	1.91373840922701e-13	-4.6352	2.82763150862724e-12
AXL2	-2.66034	3.7403204962043e-09	-3.12399	1.63317872010792e-08
AYR1	0.649805	0.0299974	1.28941	0.000115881
AYT1	10.0823	1.07504432503736e-13	8.64164	1.41061256503279e-12
AZF1	0.726803	6.73753205938341e-06	0.497113	0.000647703
AZR1	1.59321	0.000278506	-2.42572	0.000487533
BAG7	0.00268271	0.991382	0.345051	0.18468
BAP2	-1.35325	4.11653873113346e-06	-1.29226	9.52875404971505e-06
BAP3	-4.81634	4.254727359411e-10	-6.43538	1.68814328121567e-08
BAR1	-6.75942	1.72518367449656e-10	-6.6997	1.60178932499484e-09
BAS1	-1.49467	6.13987362263019e-10	-2.12106	1.8088400836107e-11
BAT1	-1.37839	3.82101848709795e-07	-2.35484	4.35899052474166e-10
BAT2	0.746855	5.48213685466345e-05	1.23468	4.97732960747332e-08
BBC1	-0.50034	0.0261616	0.23212	0.275369
BBP1	-0.437744	0.0617515	0.976639	0.000116789
BCD1	0.0992701	0.670706	-0.846651	0.0077311
BCH1	-0.708809	0.000301213	-0.207301	0.222494
BCH2	-1.52437	8.0715854931694e-06	-2.00282	4.2541767301221e-06
BCK1	-0.490926	0.00165895	-1.25739	6.10200546620878e-07
BCK2	-0.0227141	0.875219	-0.51964	0.000683477
BCP1	0.863281	2.35338160478863e-05	-0.257494	0.161293
BCS1	1.06274	1.66098855453323e-05	2.29926	2.05344698366116e-10
BCY1	0.279059	0.0427493	1.77335	3.42994839105834e-11
BDF1	-1.30685	1.82901220028342e-08	-1.08723	2.11642032288387e-07
BDF2	-0.374045	0.0737395	0.484655	0.020732
BDH1	1.38529	1.14019692357277e-06	2.4602	1.82840721611811e-10
BDH2	1.04628	0.000806018	2.36628	2.87863746987808e-08
BDP1	0.249822	0.0646796	0.78078	4.39354014082382e-06
BDS1	-8.20108	6.44231623102973e-13	-7.23785	3.90139498476959e-12
BEM1	-0.172621	0.205034	-0.215376	0.124612
BEM2	-0.162548	0.263275	0.317688	0.028268
BEM3	-0.248446	0.0406334	0.269314	0.0256084
BEM4	-0.798673	0.0108316	-1.84978	0.000125553
BER1	-0.103164	0.533618	-0.272724	0.14402
BET1	0.733187	7.56708379079593e-05	0.299557	0.0876183
BET2	0.431054	0.00596709	-0.567267	0.00237413
BET3	0.579742	0.00018367	0.0335001	0.811126
BET4	0.71631	6.00874626258807e-05	-1.04921	3.0936213035085e-06
BET5	-1.0951	2.26858924325137e-08	-0.702938	2.29750761033589e-05
BFA1	-0.627889	0.104435	-1.35502	0.007039
BFR1	-2.39253	3.48732027841489e-06	-2.18075	1.9604232150299e-05
BFR2	2.25797	5.3841533457706e-10	-0.114118	0.696836
BGL2	0.284486	0.120345	1.19063	9.69000828252173e-07
BI2	1.55737	0.0046006	2.30572	0.000159467
BI4	1.04583	0.0453738	1.59736	0.00543442
BIG1	1.00191	1.67858549410321e-07	0.147399	0.295494
BIK1	-0.288747	0.255183	-2.14705	1.70192062599232e-05
BIL1	0.25123	0.28461	-0.387038	0.180249
BIM1	0.0118447	0.939804	-1.39546	1.209023859742e-06
BIO2	-3.64989	1.7103136789677e-13	-4.16995	3.04222988113648e-13
BIO3	-1.01353	0.00287233	-1.38395	0.00144428
BIO4	-1.04012	0.000758427	-1.96199	8.82875233459099e-06
BIO5	-0.532515	0.265111	-1.28362	0.026878
BIR1	0.665696	0.000237519	-0.0321558	0.867168
BIT2	1.14004	2.19040459487876e-05	1.0681	8.9253129392917e-05
BIT61	-1.68945	3.21053361155491e-05	-1.57979	0.000215279
BLI1	0.243421	0.0742379	1.34102	1.91776471197785e-09
BLM10	0.893936	4.82595953989317e-05	0.0244335	0.892582
BLS1	0.459022	0.0103682	1.38299	5.05650148855639e-08
BMH1	-1.06442	1.31431842328638e-06	-0.72221	0.000110756
BMH2	0.750071	0.00147019	1.26848	3.36716310893182e-06
BMS1	1.61874	3.94024382583698e-08	0.866322	0.000403717
BMT2	0.795849	0.0135228	-1.16965	0.0128595
BMT5	0.922181	0.000120102	-1.24288	0.000495367
BMT6	-1.58328	0.000441083	-3.33297	6.44247621722362e-06
BNA1	-8.35804	1.75751320567755e-12	-5.22853	3.27408764023166e-12
BNA2	-5.35635	2.4544409276401e-12	-4.57149	3.69462885127435e-11
BNA3	-2.16879	2.10825980219633e-09	-1.14259	1.58690917358351e-05
BNA4	-3.63207	1.76667496599973e-11	-0.265063	0.281023
BNA5	-3.96642	9.98952097097344e-13	-0.602597	0.0051756
BNA6	-4.5968	3.11793127846051e-14	-0.387997	0.0492037
BNA7	0.212682	0.193063	-0.432232	0.0389848
BNI1	-0.933451	9.56956032600527e-05	-0.0810368	0.689111
BNI4	-1.29656	2.16874209322189e-08	-1.49289	4.33704127037163e-08
BNI5	-0.79563	0.0060296	-1.89873	5.41427111596056e-05
BNR1	0.0657883	0.820112	-0.408856	0.218908
BNS1	-1.37813	1.72155310688548e-08	-0.253397	0.0964102
BOI1	-2.32453	3.04960609268728e-12	-2.14377	5.13123487654878e-11
BOI2	0.59352	0.000392744	0.687887	6.16622124725931e-05
BOP2	2.99953	1.01854723041978e-11	2.95901	1.18203925938674e-11
BOP3	-1.04337	1.56436930454865e-06	-0.385793	0.0204297
BOR1	-2.06363	5.77846384498759e-10	-1.41519	5.15069169570621e-07
BOS1	0.700189	0.000148521	1.39316	1.30878248714718e-08
BPH1	0.591587	0.00288939	-0.16579	0.387178
BPL1	-0.254157	0.0995428	-1.48326	5.10890388725285e-07
BPT1	1.67703	1.97394923664506e-08	2.5455	2.44264801922942e-11
BRE1	0.09818	0.475616	0.10064	0.447891
BRE2	0.707049	0.000224388	-1.26579	2.89914111082521e-05
BRE4	0.717481	1.59959726551582e-06	0.684825	2.05804916346912e-06
BRE5	-0.252415	0.356643	-0.250157	0.358858
BRF1	-0.265582	0.0551464	1.02754	1.43165471961956e-07
BRL1	1.54901	2.41532963770829e-08	1.26406	1.44054367101224e-06
BRN1	0.350442	0.398184	-1.96765	0.00252262
BRO1	0.324181	0.00846095	0.539136	8.31772732101248e-05
BRR1	0.372698	0.0328802	-0.608373	0.00649579
BRR2	0.436969	0.00627394	0.256309	0.0944413
BRR6	-0.854453	3.62787316503578e-05	-1.31692	2.25245606773858e-06
BRX1	1.46291	2.03441368120104e-05	-0.407036	0.289292
BSC1	-10.0068	1.14841438673219e-12	-10.3622	9.64334200620603e-12
BSC2	1.89292	2.03158814511742e-05	3.56043	3.08337618918124e-09
BSC4	1.10096	0.00133496	2.09725	6.85406783550637e-07
BSC5	-1.47231	1.52054364403035e-07	0.769507	0.000339154
BSC6	-0.725272	3.98388805996158e-05	-1.37277	1.65810984772753e-07
BSD2	-0.545236	0.00206856	-0.328296	0.0414326
BSP1	0.124802	0.404244	-0.226665	0.194157
BST1	-0.186967	0.12226	-0.730098	5.21290061252999e-06
BTN2	-4.38465	5.74751304330739e-11	-3.49092	1.66138402869352e-09
BTS1	0.606005	0.00301146	-0.746117	0.00676641
BTT1	-1.60948	1.31601512911991e-05	-1.34475	0.000276111
BUB1	-0.0605776	0.753736	-0.792141	0.00274193
BUB2	1.13734	0.0111594	-0.732309	0.203386
BUB3	-0.993152	1.46474095925522e-06	-0.881367	3.84304053681831e-05
BUD13	0.48343	0.00831292	-0.112931	0.601046
BUD14	-0.854406	0.000102452	-1.43055	3.44441699373946e-06
BUD16	0.0870857	0.669374	-1.28669	0.000112497
BUD17	-1.97695	5.51457660779153e-08	-3.82301	3.08337618918124e-09
BUD19	0.886768	0.0162809	0.0116393	0.978682
BUD2	0.0732156	0.729152	0.106193	0.650856
BUD20	0.191687	0.290713	0.386762	0.03344
BUD21	0.788572	0.00513324	-0.298416	0.386343
BUD22	0.864729	0.000641431	-1.65255	0.000144186
BUD23	0.251631	0.384033	-0.631598	0.0784522
BUD26	0.176978	0.45083	0.0316636	0.911416
BUD27	0.73795	0.00256145	-1.42371	0.000114797
BUD3	-1.76627	3.84997844031699e-11	-1.38273	6.02838416396254e-09
BUD31	-0.508756	0.0233339	-1.28592	0.000120108
BUD32	0.470556	0.00798932	-1.05692	9.7240992668675e-05
BUD4	-3.03287	2.63473802679504e-08	-2.87209	4.64445147028352e-07
BUD5	0.699292	0.00492181	0.318851	0.242781
BUD6	0.331039	0.054531	-0.259118	0.200071
BUD7	-2.21091	7.70288138213353e-11	-0.965935	9.17451103827691e-06
BUD8	-1.8262	3.10925671081694e-07	-2.59586	2.34140399945563e-07
BUD9	-1.6549	2.17903573156841e-07	-1.38224	1.16411223076864e-05
BUG1	0.59231	0.00112951	-0.118125	0.498598
BUL1	-0.810768	1.77795254214595e-05	-0.11076	0.46986
BUL2	-0.221349	0.0729284	0.237838	0.0556568
BUR2	-0.367225	0.0173515	-1.59902	3.83678297969509e-08
BUR6	-1.0368	5.67406491980306e-07	-0.914632	3.35868342518145e-06
BXI1	0.751283	0.000624005	1.67898	1.93033677576462e-08
BYE1	1.5647	2.24751239844798e-10	1.84022	1.05942127728748e-11
BZZ1	-1.17338	3.4601384934032e-06	0.468343	0.0166562
CAB1	-1.08812	1.82151736669944e-06	-1.68566	6.33615978874929e-08
CAB2	0.0949602	0.630537	-0.340748	0.0685795
CAB3	0.423727	0.0169719	0.807975	5.68376162283462e-05
CAB4	0.24463	0.075842	-0.623178	0.000566955
CAB5	0.630427	0.000365561	1.42338	6.96013523586718e-09
CAC2	-0.3392	0.10434	-0.201823	0.366414
CAD1	-0.410741	0.0165491	0.22348	0.170687
CAF120	0.032562	0.855896	-0.39197	0.0451946
CAF130	-0.25995	0.0469851	-0.866735	4.23438689533512e-06
CAF16	-1.41696	4.68908863036952e-09	-1.83928	5.89546322470756e-10
CAF20	0.78972	0.00345522	0.0713463	0.795293
CAF4	-0.691741	0.000299181	-0.99196	3.71858810522882e-05
CAF40	0.533759	0.00137498	0.0475942	0.754564
CAJ1	0.242829	0.0312302	1.18034	6.122852765765e-10
CAK1	-0.429854	0.00649602	-1.09544	2.70591508676015e-06
CAM1	0.319402	0.0508808	0.880462	9.13446584624928e-06
CAN1	-1.04139	1.36827616706093e-08	-0.551356	6.34949128521436e-05
CAP1	-0.315109	0.0450784	0.0549305	0.720735
CAP2	0.190819	0.198878	0.654871	0.000113219
CAR1	0.502696	0.00130551	0.298294	0.0487274
CAR2	0.428846	0.125509	0.766512	0.00705989
CAT2	1.49905	3.53443147762784e-09	2.67662	3.89270608874821e-13
CAT5	1.23763	4.22281352240152e-08	1.17242	9.68919067241434e-08
CAT8	1.32612	7.83329862212677e-07	1.89694	2.84362228764539e-09
CAX4	-2.77118	1.65696269843177e-10	-0.472401	0.0137885
CBC2	-0.0562507	0.690096	0.351484	0.0137517
CBF1	0.408829	0.0039891	1.02125	1.28944668975373e-07
CBF2	-2.5527	7.36918384695885e-12	-3.95996	6.42299729716012e-12
CBF5	0.0279551	0.903847	-2.02694	2.52287421083268e-07
CBK1	0.328795	0.0106193	-0.0374686	0.768921
CBP1	-0.607962	0.00064184	0.107772	0.493019
CBP2	0.0111312	0.935922	0.0667527	0.633356
CBP3	0.052588	0.781882	0.496736	0.00913983
CBP4	1.81961	1.02074019324115e-09	2.61255	2.74026381221439e-12
CBP6	1.87142	4.75524269829479e-08	2.53015	3.62141033137137e-10
CBR1	0.198924	0.16347	0.638905	9.01772453066443e-05
CBS1	0.683078	0.003525	0.827379	0.00144947
CBS2	1.11446	9.38154339704974e-06	2.19648	4.15954955738117e-10
CBT1	-1.25635	1.36592684568269e-06	-0.793344	0.000699045
CCA1	-0.545333	0.00301459	-0.355028	0.0492036
CCC1	0.591152	0.00109752	1.41618	1.64360994614247e-08
CCC2	0.895447	0.00167791	1.90222	2.14364291270975e-07
CCE1	-1.30975	1.72483826655231e-07	-0.924178	4.83150630757785e-05
CCH1	-0.732394	0.000383688	-1.91408	3.13156973168178e-07
CCL1	0.411732	0.0121526	1.70021	6.39278868415271e-10
CCM1	1.14539	6.28633829181992e-05	-0.816467	0.0150408
CCP1	0.0318433	0.903005	1.4371	5.62440949755231e-06
CCR4	0.198734	0.237847	-0.59324	0.00412831
CCS1	-0.374086	0.227486	-0.120988	0.691162
CCT2	0.461741	0.0110805	-1.03725	2.9530988189857e-06
CCT3	0.615435	0.00445246	-0.443157	0.0301539
CCT4	0.137268	0.398179	-1.70094	3.91753944805855e-09
CCT5	0.550479	0.0106193	-0.715334	0.00154402
CCT6	-0.323753	0.0318684	-0.685887	5.32724209087878e-05
CCT7	0.127582	0.451207	-1.18057	8.14262370067568e-07
CCT8	0.329808	0.0339964	-1.09475	2.84607641199337e-07
CCW12	-1.65312	2.27782434218249e-06	-0.967757	0.000806378
CCW14	-0.0253212	0.909826	0.813115	0.000571912
CCZ1	0.174747	0.463198	-1.60687	9.00612132159485e-05
CDA1	-4.70456	3.67030999945666e-07	-4.3101	1.6753087397504e-06
CDC1	-0.575478	0.000100799	-0.489551	0.000643117
CDC10	-1.72637	3.81980027585574e-09	-0.648421	0.000744187
CDC11	-0.963033	4.05644909860594e-07	0.135886	0.307471
CDC12	-0.705063	0.0024031	-1.27696	5.418397253502e-05
CDC123	0.160073	0.12093	-0.432218	0.000792464
CDC13	0.0535885	0.814732	-0.84602	0.00583403
CDC14	-1.14461	0.000680133	-2.44335	1.10002229989366e-05
CDC15	-0.122635	0.480684	-0.12296	0.499283
CDC16	0.768288	0.000145767	0.768324	0.000140889
CDC19	-3.56492	1.07841129747135e-10	-4.14065	4.93209203391538e-12
CDC20	-4.32672	1.81117821043254e-12	-4.83572	5.78819134686081e-12
CDC21	0.086938	0.796049	-0.977027	0.02301
CDC23	0.906158	3.73072746608026e-05	0.116502	0.602892
CDC24	0.162214	0.207947	-0.888965	6.16405473734425e-06
CDC25	0.0495582	0.728264	0.368553	0.00971513
CDC26	0.473551	0.014747	0.0901452	0.674118
CDC27	1.34127	5.09486231719002e-10	1.97044	9.89276208922636e-13
CDC28	-1.27693	9.68846772773896e-08	-1.92416	3.70450046441645e-09
CDC3	-2.8549	7.15867222991305e-10	-0.94611	0.000344115
CDC31	1.1188	2.48001610804214e-06	1.2869	3.20409367167429e-07
CDC33	0.415532	0.0364693	-0.307058	0.103589
CDC34	0.206333	0.331095	1.28881	2.58902487848968e-06
CDC36	0.566605	0.000116039	0.502447	0.000517099
CDC37	0.161005	0.310529	0.76647	3.9491027622472e-05
CDC39	-0.683406	6.81961564306399e-05	-0.253615	0.0742926
CDC4	-0.869034	9.16292090493142e-07	0.302778	0.0198285
CDC40	1.72074	1.34346955111904e-09	1.13036	1.429028140057e-06
CDC42	1.09725	2.2033845715585e-07	0.686252	7.09014323525971e-05
CDC43	-0.523599	0.000831494	-0.995848	2.71778885176281e-06
CDC45	-0.747322	0.00293914	0.226556	0.323828
CDC48	-0.310806	0.0958783	0.634872	0.00148919
CDC5	-2.38599	2.26061385504992e-08	-2.48628	2.16052287113585e-07
CDC50	0.607765	0.00897033	-0.913091	0.00511319
CDC53	1.24488	7.01091391812869e-06	0.0469873	0.831228
CDC55	0.416574	0.0275269	1.24923	5.47660951886309e-07
CDC6	-0.381427	0.130847	-1.32404	0.000461599
CDC60	-1.37673	4.34751938270279e-07	-2.92963	7.13362784062505e-11
CDC7	-0.61307	0.00528615	-0.0702227	0.751802
CDC73	1.33399	4.32344675556383e-08	-0.0167865	0.933815
CDC8	1.09399	2.16646530989562e-05	-1.52584	5.17379026404386e-05
CDC9	0.149142	0.426352	-0.987257	0.000541972
CDD1	-0.0592986	0.772937	0.0865316	0.694914
CDH1	1.03694	5.26410631468128e-05	1.87761	1.29646542717454e-08
CDS1	-1.33253	7.52021226295584e-07	-1.83377	9.70658147031598e-09
CEF1	1.09088	3.32850911617638e-06	0.436376	0.037274
CEG1	0.06562	0.653679	0.975985	5.00953149574158e-07
CEM1	-0.903982	0.000380205	-0.170387	0.447605
CEP3	-0.635186	0.0111585	2.59577	3.08251559815708e-11
CET1	0.806233	1.01045725322199e-05	0.458197	0.00496912
CEX1	-0.215205	0.170664	-0.506194	0.00753639
CFD1	1.01668	3.55611551113937e-06	0.133443	0.490742
CFT1	-0.898683	2.56809550231105e-06	-0.29829	0.0454364
CFT2	0.00560701	0.975468	-1.16505	4.10911825723515e-05
CGI121	-1.59071	1.75850847826285e-05	-1.21982	0.000753999
CGR1	-0.0413613	0.851432	-2.21971	1.09720238387109e-06
CHA1	-1.11639	0.00427311	-0.00375872	0.991848
CHA4	0.730885	5.09569106195426e-05	-0.21366	0.222001
CHC1	-0.779329	0.000624769	0.48456	0.0198585
CHD1	-0.213022	0.255846	0.0300159	0.876572
CHK1	0.972106	1.37726657289645e-06	1.25933	3.45129554727638e-08
CHL1	-0.232178	0.126073	-1.27256	2.58686064250579e-06
CHL4	-0.462921	0.0347242	-0.0723045	0.754488
CHO1	0.762853	0.000981508	0.822818	0.000321126
CHO2	-0.518835	0.008991	-0.580022	0.00301028
CHS1	-3.14793	9.25720946673867e-12	-1.59473	1.96327065884095e-07
CHS2	-3.42949	4.42938784947242e-10	-3.29094	1.1690991945481e-08
CHS3	-2.09034	1.38061504455811e-10	-2.27164	2.3104709495026e-10
CHS5	0.127573	0.288977	0.891295	1.50460275147626e-07
CHS6	0.324482	0.033727	0.285733	0.0832357
CHS7	-1.18834	1.73650833312671e-08	-2.2397	6.83746687678369e-11
CHZ1	0.810415	2.60297785658383e-06	0.236081	0.075816
CIA1	0.0728963	0.695239	-0.227768	0.269976
CIA2	-0.121672	0.554826	-1.23115	1.70633296961475e-05
CIC1	1.07747	1.41748332855467e-05	0.111409	0.652036
CIK1	-1.97501	5.43551505416705e-09	-1.93095	8.22114950820647e-08
CIN1	0.164994	0.368572	-0.328198	0.134586
CIN2	-1.27143	2.51711471476145e-05	-0.658325	0.0162569
CIN4	-0.362276	0.181746	-1.28435	0.000930598
CIN5	0.691794	0.00965018	0.111376	0.652018
CIN8	0.356363	0.0106036	-0.372299	0.0243434
CIR1	-1.47	1.11623361214706e-05	-0.644668	0.0174118
CIR2	0.248202	0.304695	0.548759	0.0255548
CIS3	-3.45789	6.65111841832581e-09	-3.88328	1.0047238911278e-08
CIT1	0.223362	0.150154	1.17507	1.15789159577269e-07
CIT2	-0.778624	0.00050441	0.964474	5.29906601628954e-05
CIT3	0.929628	0.0136884	0.526969	0.128359
CKA1	0.971778	3.37761208627083e-06	2.58098	1.21227263177656e-12
CKA2	0.181555	0.231275	-0.518527	0.00482403
CKB1	0.934662	1.13992342762582e-05	0.101247	0.564149
CKB2	-0.299966	0.0546102	-0.0316288	0.838604
CKI1	-1.35893	1.0784840799309e-06	-1.21506	9.83571018722576e-06
CKS1	-0.640073	0.0048636	0.308157	0.139323
CLA4	-1.83109	2.2627614827682e-08	-1.73562	4.71999511107577e-07
CLB1	-3.57932	5.40227987614717e-10	-2.14927	2.50071105614788e-07
CLB2	-2.03281	8.31737324182784e-06	-2.09586	4.99691023020578e-05
CLB3	0.264423	0.0399067	0.0691445	0.610822
CLB4	-0.963372	5.94428085072287e-05	-1.50864	6.24592423607538e-06
CLB5	-0.240652	0.27867	-0.890607	0.0032833
CLB6	-1.74721	0.00574064	-0.971881	0.0994867
CLC1	0.96514	1.77781820808936e-07	1.16576	6.42310311165771e-09
CLD1	2.01905	2.22711109913061e-07	2.72933	1.83423342610691e-09
CLF1	0.604722	4.28409485594907e-05	0.571214	9.50614857746568e-05
CLG1	0.154636	0.376623	1.10793	1.32027726840604e-06
CLN1	-1.35032	0.000461776	-1.11487	0.00554221
CLN2	-2.1492	5.00720937727084e-06	-2.62932	7.70045196687873e-06
CLN3	-1.61268	8.44468456361221e-09	-0.288632	0.0935433
CLP1	-0.490293	0.00589238	-0.970466	8.15983083886149e-05
CLU1	-0.104412	0.677278	-0.735322	0.00380881
CMC1	1.21503	4.57627406774457e-07	1.34941	8.58276047037845e-08
CMC2	2.24472	2.79623704845957e-12	1.50566	8.34633620012718e-10
CMC4	1.23389	0.000185474	2.35997	3.65569764471527e-08
CMD1	0.803745	9.08353476629502e-06	0.48505	0.00122797
CMK1	0.661409	0.000389152	0.725693	0.000112082
CMK2	-1.42313	2.26149974424099e-05	0.717507	0.0129274
CMP2	-0.940581	1.67536551835024e-05	-0.014992	0.933938
CMR1	-0.967402	0.000494678	-2.19222	1.63242352918306e-06
CMR3	-2.04478	1.32393511190006e-09	0.827587	0.000295177
CMS1	0.209583	0.367687	-0.429432	0.125049
CNA1	0.647055	0.000267592	0.0356546	0.835417
CNB1	0.260272	0.0647883	0.178614	0.198624
CNE1	0.499033	0.00750229	-0.303194	0.167278
CNL1	-0.832885	0.000992086	-0.387417	0.0890729
CNM67	-0.482239	0.0689838	-0.935332	0.00651117
CNN1	-1.82976	3.6374112807642e-06	-0.0827074	0.768553
CNS1	-0.170951	0.396683	-2.66749	1.35581715536464e-07
COA1	1.11649	7.84295638817925e-07	-0.0760781	0.659989
COA2	-0.66489	0.00140921	1.46269	1.42929922150192e-07
COA3	1.31198	3.84174487202153e-07	0.220539	0.208706
COA4	1.86679	4.18946862781401e-08	0.904124	0.00209764
COA6	-0.628628	2.31313145767259e-05	-0.731867	3.25985742257125e-06
COB	0.770554	0.0969272	1.75245	0.000560105
COF1	0.37715	0.100991	0.531536	0.0193744
COG1	-1.13772	9.17280430728438e-07	-1.50027	1.22026998789297e-07
COG2	-0.186795	0.290713	-0.367703	0.0690902
COG3	-1.14036	3.65206953671467e-07	-2.00712	3.55285404792621e-09
COG4	-1.62223	3.90281961181303e-10	-1.3702	1.27961558525627e-08
COG5	1.61278	6.91005271531082e-07	3.63759	3.52122913854628e-12
COG6	-0.113418	0.512443	-1.27234	5.98352285955161e-06
COG7	0.496193	0.0012809	0.578182	0.000310112
COG8	0.386338	0.063762	1.69038	3.0913587832289e-08
COM2	-5.02895	1.66098912394242e-14	-3.49583	3.96344593486302e-12
COP1	-1.86707	2.84277352942687e-09	-2.44152	5.708609481221e-10
COQ1	0.405102	0.0447488	0.719679	0.000766614
COQ10	0.0789718	0.630537	-0.885813	0.000250914
COQ2	-1.06168	0.00519084	-0.33204	0.367551
COQ3	0.306405	0.0816368	-0.0825567	0.683348
COQ4	0.667469	0.000322348	1.06136	8.28121780817483e-07
COQ5	0.345259	0.0125678	1.63132	8.52219837811067e-11
COQ6	-0.0574045	0.677482	0.211593	0.106615
COQ8	1.3595	5.23867248267773e-07	-0.286641	0.273861
COQ9	0.574882	0.000278867	1.38285	1.72728647696326e-09
COR1	0.223934	0.245046	2.05617	9.13970008657801e-10
COS1	-1.51193	5.36246363496165e-08	-0.49687	0.0092359
COS10	-5.67954	2.08639475818075e-10	-1.89435	8.9430569491064e-07
COS111	-0.758614	0.00187799	0.505792	0.0263757
COS12	1.15078	0.0014714	-0.344546	0.434836
COS2	-2.52213	1.98557279956989e-06	-0.868714	0.0186495
COS3	0.49076	0.136046	2.39333	7.28045846602225e-08
COS4	2.21571	2.47492008077655e-11	3.94606	3.94862079208369e-15
COS5	0.935442	1.47059410227378e-05	2.63128	3.13890543589004e-12
COS6	-5.28593	2.33688005328426e-14	-3.48204	3.44856344449714e-12
COS7	-5.20745	5.72789500412042e-13	-2.67056	3.27481702042469e-10
COS8	1.54797	7.47458231018032e-07	3.78588	4.00992497369356e-13
COS9	0.597402	8.51211097956379e-05	0.528848	0.000553941
COT1	0.733347	9.88961089169822e-05	0.429131	0.00770666
COX1	1.62719	0.00194242	2.62743	1.05757652929369e-05
COX10	0.610109	5.64077587189525e-05	2.84154	6.87407333641689e-15
COX11	1.21706	1.85879468232408e-09	1.2301	1.32316163545806e-09
COX12	1.61212	8.53492968278114e-09	2.96539	6.71424058205112e-13
COX13	-0.236319	0.203622	2.02909	7.42762944426434e-10
COX14	1.06911	2.08770123557021e-08	1.25476	1.11681029187763e-09
COX15	-0.193392	0.361547	1.50906	3.42691425576418e-07
COX16	1.2039	1.84668595585518e-07	1.02378	2.87583132639047e-06
COX17	1.33743	1.19712227196009e-07	1.08489	1.1965251128372e-06
COX18	0.288232	0.0921167	0.232499	0.184723
COX19	-0.527193	0.0076788	1.31946	1.60097835025222e-07
COX2	1.98029	7.08356322746492e-05	2.31334	8.84134591920512e-06
COX20	1.5987	4.62480565299183e-09	1.81175	4.06428567339277e-10
COX23	0.916007	6.83568022132289e-05	-0.779722	0.0036896
COX26	1.53515	4.86602260559973e-06	3.58134	2.0036170028643e-11
COX3	0.757401	0.0744407	1.40854	0.00184494
COX4	0.586285	0.00141988	2.15471	4.69201831937888e-11
COX5A	1.13115	1.25935904049309e-05	2.11377	1.37105913124255e-09
COX5B	-0.652671	0.0348291	1.68443	1.25444780863249e-05
COX6	1.10388	4.51948304740004e-05	2.80938	7.85847039071014e-11
COX7	1.01045	0.000173499	2.75895	1.71120476368941e-10
COX8	1.21549	4.35924241943926e-06	2.53478	7.85847039071014e-11
COX9	0.993848	1.52492983344511e-05	1.49073	4.02275320158637e-08
COY1	-0.446508	0.00585041	-0.77637	8.49599594762944e-05
CPA1	-1.19832	6.47441045939379e-06	-1.91987	3.66600298882196e-09
CPA2	-2.79629	1.21919912996052e-11	-3.34125	8.74262827479169e-13
CPD1	-1.5	2.78199455253184e-08	0.503186	0.00519226
CPR1	0.877729	7.15611158913558e-05	1.22223	7.47374394955041e-07
CPR2	0.822711	0.000123659	0.456385	0.0145256
CPR3	1.06015	2.47277306394222e-07	1.46983	1.21876542683344e-09
CPR4	0.269441	0.0811006	0.766683	2.62607495043026e-05
CPR5	-0.312224	0.03886	1.05835	3.24351768756627e-07
CPR6	-1.49847	1.50522963008932e-05	0.575056	0.0433243
CPR7	0.280824	0.387218	-1.76918	0.00163349
CPR8	1.07222	2.6682362884837e-08	0.761519	4.66298608483074e-06
CPS1	0.581652	4.31888587502536e-05	2.14334	2.23541953763551e-13
CPT1	-1.7396	3.7403204962043e-09	-2.68267	1.32530357013857e-11
CRC1	2.20995	4.32297302016631e-09	2.34615	9.97766627570004e-10
CRD1	0.0132114	0.952413	0.096433	0.666347
CRF1	0.111085	0.518172	0.104151	0.528941
CRG1	-0.213205	0.204484	-0.276471	0.137715
CRH1	-2.80181	3.53216515252531e-10	-2.52564	2.42346866254117e-09
CRM1	0.115736	0.370722	0.963971	1.34983802765906e-07
CRN1	-1.93674	4.02117375370263e-10	-0.913492	1.44053349118523e-05
CRP1	-0.0145632	0.95192	1.45238	2.07361799856432e-06
CRR1	-1.54356	3.13219175885448e-05	-1.47229	0.000226554
CRS5	1.07833	3.93889817707454e-05	2.4047	4.41391604430873e-10
CRT10	-0.160532	0.240642	-0.719304	4.50202961045928e-05
CRZ1	-0.265824	0.0161563	0.0960649	0.356065
CSC1	-0.473128	0.000314546	-0.514448	0.000101841
CSE1	-0.14828	0.231356	-1.27224	4.12622094302829e-09
CSE2	-0.823329	0.000187175	-0.730252	0.00177482
CSE4	-0.308938	0.182509	-0.686744	0.0196679
CSF1	0.403545	0.0249247	0.325043	0.060853
CSG2	0.257402	0.0740327	0.69912	3.30495415453635e-05
CSH1	-0.194939	0.251462	0.678729	0.000340303
CSI1	-0.2012	0.505517	-0.100234	0.766898
CSI2	-1.82079	1.16747095960998e-05	-1.07583	0.00242365
CSL4	-0.771735	2.68858875329709e-05	-1.7743	4.74955829682672e-09
CSM1	-0.359805	0.0582221	-1.29682	2.71577421465857e-05
CSM2	0.593826	0.0922542	1.29294	0.00116128
CSM3	-0.466568	0.1281	-1.2608	0.00312877
CSM4	3.24865	3.76397628183125e-08	2.42441	9.8298784737319e-06
CSN9	0.154961	0.539829	-0.565686	0.0739416
CSR1	0.37608	0.0483303	0.0558398	0.782375
CSR2	-0.670017	0.00221557	0.896419	0.000136959
CST26	-0.543322	0.000579308	-1.18187	1.12823811395033e-06
CST6	0.439343	0.0313717	1.50654	1.32177425361942e-07
CST9	1.97397	2.70572363507507e-10	1.41047	9.47304266048876e-08
CTA1	2.91323	2.15020487178728e-12	1.6038	1.75837563092569e-08
CTF13	-0.916131	0.0285669	0.0143063	0.972803
CTF18	-1.47981	0.00160031	-1.29177	0.00907304
CTF19	-0.558605	0.178313	0.293379	0.486721
CTF3	-0.871525	0.000244458	-1.23966	5.60397001029062e-05
CTF4	-1.27857	3.89115107089121e-08	-2.31876	1.02557288583434e-09
CTF8	0.0976572	0.629681	-1.53891	2.67762945116058e-05
CTH1	-0.755743	0.000136254	0.572334	0.00182767
CTI6	-0.705087	0.000241978	0.364729	0.0304986
CTK1	0.77414	5.01900760584279e-05	-0.394855	0.0475523
CTK2	-0.389714	0.0267044	-0.402598	0.0365057
CTK3	1.01355	1.96874902329478e-06	-0.574602	0.00503092
CTL1	1.32102	1.74056001046278e-08	1.6657	3.79508012275149e-10
CTM1	1.17836	3.22343242334222e-05	-0.636442	0.0546865
CTP1	0.52035	0.0139067	0.254159	0.276098
CTR1	-1.85166	8.45980209826573e-05	-1.75741	0.000276453
CTR2	-0.15601	0.363983	-0.813735	0.000530316
CTR3	0.00387899	0.990856	0.0406772	0.916649
CTR86	-1.42669	1.98916406644551e-08	-1.39414	2.01792556198847e-07
CTR9	0.3762	0.0608949	-0.644795	0.0059987
CTS1	-0.736377	0.0152037	0.294628	0.303548
CTS2	-0.161983	0.427049	-1.28757	5.36377625653984e-05
CTT1	2.03688	1.73287925669907e-06	4.51431	1.58880245877566e-11
CUE1	0.789615	2.70586623931963e-06	0.678531	1.29858399693131e-05
CUE2	0.264848	0.112975	1.88895	2.3104709495026e-10
CUE3	-0.542132	3.6199175022591e-05	-1.03916	5.76283906546626e-08
CUE4	-1.23282	7.02334385420506e-06	-0.852426	0.000878775
CUE5	0.599652	3.41862803827224e-05	1.06765	8.2483859562989e-09
CUL3	0.546329	0.00193589	0.255144	0.115917
CUP1-1	4.18676	0.0344246	5.1118	0.0102905
CUP1-2	-2.59617	0.000190261	-2.55637	0.00109902
CUP2	0.276888	0.221004	0.643829	0.00596774
CUP9	-0.0607031	0.736888	0.720731	0.000265521
CUR1	-2.53858	5.50871944129148e-13	-1.17487	7.96929950717063e-08
CUS1	-0.252016	0.0399649	-0.118541	0.349675
CUS2	0.342199	0.0217859	-0.120909	0.489867
CUZ1	-0.891901	0.00030857	0.876401	0.000386323
CWC15	0.164984	0.263275	-0.223832	0.189276
CWC2	1.63202	4.33723050278321e-05	-0.634938	0.17796
CWC21	0.296926	0.165709	0.200535	0.393952
CWC22	0.804335	4.59084826644049e-05	-0.166828	0.418341
CWC23	1.36736	2.75034376576431e-09	0.985542	6.98664054913584e-07
CWC24	1.3824	1.94154959920302e-05	1.06543	0.000530316
CWC25	-0.280166	0.129518	-0.300595	0.139038
CWC27	1.6039	1.25924688325079e-10	1.35284	2.29268485011072e-09
CWH41	-2.39753	1.31428691744898e-12	-2.94606	2.43304874326133e-12
CWH43	-1.29615	2.46573400493828e-09	-0.762427	4.05597828394746e-06
CWP1	0.381402	0.282258	1.97702	5.21290061252999e-06
CWP2	-0.990587	7.02960777143972e-05	-1.40987	4.31920560814171e-07
CYB2	-0.323602	0.448021	2.48499	7.07656324439888e-06
CYB5	-0.642488	0.0968514	-0.986149	0.0209037
CYC1	0.973448	0.0303197	2.47353	8.18613862844432e-06
CYC2	0.0814586	0.466312	0.188784	0.0947661
CYC3	0.54715	0.00953848	0.707428	0.00103465
CYC7	-1.40692	8.76011979051989e-06	1.40624	1.19916453197972e-05
CYC8	-0.49561	0.0010083	0.250325	0.0628577
CYK3	-1.13956	3.09515345815729e-06	-0.803365	0.000502383
CYM1	0.8592	4.30631028732934e-07	-0.13013	0.313102
CYR1	-0.444918	0.0192464	0.247551	0.166033
CYS3	-2.54652	8.56433795223167e-08	-1.82395	6.63472154876812e-06
CYS4	0.532443	0.00169831	-0.108473	0.460422
CYT1	0.0952369	0.763395	1.91426	2.47578890099525e-06
CYT2	1.14145	1.31290335092268e-07	1.03787	2.9117309633548e-07
DAD1	1.29976	4.16511911310205e-07	0.159434	0.498908
DAD2	0.903311	0.0047743	-0.254713	0.513058
DAD3	1.4766	3.40957726868042e-08	-0.0540576	0.822097
DAD4	0.473029	0.067885	0.0336938	0.913122
DAK1	-1.10983	1.73444074838443e-05	0.902769	0.000204241
DAK2	-0.835049	0.0100354	-3.47704	4.56568960177442e-06
DAL1	1.67919	9.24689693872122e-06	1.58359	4.80966256872337e-05
DAL2	0.00913579	0.961551	-0.422989	0.0679579
DAL3	-0.461033	0.062266	-0.714512	0.0184772
DAL4	1.80998	0.000145344	2.33166	8.30418855912814e-06
DAL5	0.305385	0.0387191	0.836769	6.60581999077521e-06
DAL7	0.275071	0.378932	0.624349	0.0531041
DAL80	0.947291	0.000298551	0.46045	0.0880963
DAL81	0.136549	0.449367	-0.355098	0.0740473
DAL82	-0.314369	0.0328419	-1.30702	3.57299876133842e-07
DAM1	0.330357	0.136046	0.175001	0.479665
DAN1	-2.463	0.206043	-2.04077	0.304095
DAN4	0.0999268	0.589612	1.21683	5.56042288987155e-07
DAP1	-0.714789	0.0103483	0.518048	0.0525513
DAP2	0.817525	1.02790565804716e-06	1.33222	4.97321704711798e-10
DAS1	0.918533	1.25640321541641e-05	0.437005	0.0114203
DAS2	-1.31459	6.92582500457539e-05	-2.03741	6.65387005894422e-06
DAT1	1.06615	2.39958568184749e-05	-0.711492	0.0171153
DBF2	-0.618203	0.000299449	-0.934846	1.01038550071272e-05
DBF20	0.0552426	0.638327	0.489964	0.000200759
DBF4	-0.302794	0.0198774	0.0330147	0.799328
DBP1	1.44144	2.03126970127257e-07	2.68782	1.24852633015563e-11
DBP10	0.358388	0.0284186	-1.25616	1.59955712672904e-05
DBP2	-0.0428366	0.858675	0.512193	0.031504
DBP3	-0.193401	0.327426	-1.97299	7.95786107413736e-07
DBP5	-0.423557	0.0986906	-1.86667	1.25444780863249e-05
DBP6	-0.766545	0.000169048	-2.38313	1.84777006591587e-08
DBP7	0.794905	0.000813586	-1.11641	0.0014042
DBP8	-0.0598215	0.74235	-1.39865	1.24863284171609e-05
DBP9	0.747728	0.00260833	-0.950317	0.00597927
DBR1	-1.27111	0.00015364	-0.121228	0.671113
DCC1	0.51388	0.0018262	-0.243911	0.177155
DCD1	-1.84985	7.43790112153385e-05	-1.89948	0.000204241
DCG1	-2.12052	1.0209021546641e-06	-2.32653	3.33030604660491e-06
DCI1	1.2961	1.52935375078898e-07	-0.0178994	0.939048
DCN1	1.00814	5.25854436586477e-07	-0.76206	0.000827169
DCP1	-1.5341	2.54196329843495e-08	-0.72113	0.000456538
DCP2	-0.105072	0.57805	-0.255028	0.157571
DCR2	0.633485	0.000191871	-0.0616308	0.712072
DCS1	-0.153797	0.344482	1.3705	2.78164156562892e-08
DCS2	0.312049	0.100685	2.14212	3.73676498494358e-10
DCV1	-3.60561	1.50934607091927e-06	-4.26388	2.93521982848375e-07
DCW1	-0.845473	8.60943493075212e-06	-0.695788	7.97274062002356e-05
DDC1	-0.266015	0.0784476	-1.28604	2.22595976775673e-06
DDI1	0.735192	0.000292813	-0.0930863	0.5913
DDI2	3.10632	2.82435927147378e-07	2.73104	4.3370881310868e-06
DDI3	1.18891	0.00855239	0.702748	0.141113
DDP1	0.256307	0.0726577	-0.627944	0.000422298
DDR2	1.51332	4.87443415729317e-08	2.80513	3.11621354859713e-12
DDR48	-2.37046	3.38687324360629e-05	-0.368099	0.437226
DED1	-2.5608	9.15807239989381e-09	-0.73821	0.0120118
DED81	-1.24062	1.30353578099863e-07	-2.52067	9.13700106804187e-12
DEF1	0.614638	0.00476695	0.671201	0.00173875
DEG1	-1.30692	1.65008894608583e-05	-0.879533	0.00208093
DEP1	0.234647	0.277015	0.864936	0.000317479
DER1	-0.268641	0.0603088	-0.629487	0.000580183
DET1	0.330407	0.00628595	0.38263	0.00199857
DFG10	-1.1336	1.28830171609687e-06	-0.816259	0.000235165
DFG16	-2.54327	3.11793127846051e-14	-2.16893	4.62978714692684e-13
DFG5	0.225638	0.278815	-0.491415	0.0364756
DFM1	-0.0246518	0.878631	-0.270759	0.0794225
DFR1	-1.21655	0.000106391	-2.37752	2.96600131448501e-06
DGA1	0.595237	3.65500820435019e-05	1.4081	1.29080041535075e-10
DGK1	-0.45146	0.00724371	0.931933	5.08111277109781e-06
DGR1	-1.12097	0.015176	-0.862032	0.0716743
DGR2	0.420388	0.0105059	0.625821	0.000378343
DHH1	1.37803	3.10640013880396e-06	1.9439	1.65750091890267e-08
DHR2	-1.32959	4.89854048309921e-06	-1.47301	9.96852703323793e-06
DIA1	-4.28285	8.38319748999966e-15	-2.68463	3.96860923309128e-12
DIA2	-1.3949	1.05163313058548e-07	-2.54038	4.3837009505658e-09
DIA3	-0.615476	0.0032665	1.44887	1.01543845039196e-07
DIA4	1.26536	0.00121502	-0.109924	0.818444
DIB1	1.16047	5.38761676291469e-08	0.508585	0.00230898
DIC1	-1.80823	4.57853460492662e-07	-1.09164	0.000241861
DID2	0.634271	1.16591251995546e-05	0.533991	8.81330666008857e-05
DID4	0.535806	0.00224623	0.61443	0.000480882
DIE2	1.45764	3.51071745383388e-08	0.474058	0.0192323
DIF1	-3.2826	7.04822805493394e-10	-1.05672	0.000621048
DIG1	-1.52896	4.57627406774457e-07	-1.56479	3.88230218654941e-07
DIG2	0.0259831	0.890272	1.63924	5.02926345875565e-09
DIM1	1.02587	0.000199922	-1.02766	0.00571688
DIN7	-1.26131	4.44322574659214e-05	-0.0395221	0.876572
DIP2	0.252685	0.284677	-0.908019	0.00778636
DIP5	2.90203	1.76364782368378e-05	2.15886	0.00121972
DIS3	-0.0273198	0.85651	-1.16102	5.48131693573129e-07
DIT1	-3.2105	6.24272710046809e-10	-2.1982	2.15453319110432e-07
DIT2	-3.19869	2.99096060014376e-08	-2.10274	7.71158198204325e-06
DJP1	0.608571	2.24861521641649e-05	0.705617	3.01558242179328e-06
DLD1	1.80774	7.96373029347661e-10	2.52295	3.18792630342857e-12
DLD2	-0.442153	0.0205804	0.35411	0.0537373
DLD3	-2.00247	1.46717123820151e-10	-0.180873	0.279809
DLS1	-0.141694	0.487666	-0.939655	0.000609705
DLT1	1.14594	7.09146986393838e-07	1.51867	1.22433888635436e-08
DMA1	0.0846654	0.548218	-0.191344	0.159976
DMA2	1.39393	6.56215230593083e-07	0.4145	0.0445998
DMC1	-0.206841	0.602713	1.39261	0.000652203
DML1	-0.614228	0.000267512	-1.07124	6.5577463845062e-06
DNA2	-0.286999	0.0131107	-2.00202	8.30747644738845e-11
DNF1	0.598171	0.00252072	0.255043	0.146928
DNF2	-1.87822	2.01890416783326e-08	-0.883317	0.000279682
DNF3	-0.13011	0.439023	-0.252485	0.132882
DNL4	-0.379152	0.0101299	0.509674	0.000896482
DNM1	1.33525	8.7500530576667e-10	1.03842	2.57340211698151e-08
DOA1	-1.78809	9.84510727055623e-09	-1.18289	3.49075436363657e-06
DOA4	-0.333437	0.128244	1.62162	2.39779881432589e-07
DOC1	-0.202373	0.598962	-2.93345	7.16816003558946e-05
DOG1	-1.61793	1.05751667119237e-09	0.585185	0.000424952
DOG2	-2.82174	3.8608926716596e-13	0.860693	1.90018842215083e-05
DOM34	0.26374	0.0315271	0.48311	0.000352724
DON1	0.0553723	0.864538	1.44019	7.51595966896437e-05
DOP1	-0.338062	0.0438394	-1.02567	1.56783971912427e-05
DOS2	-0.0539194	0.694481	0.213074	0.11269
DOT1	-1.90292	4.15101157823688e-07	-2.62309	2.5774682499282e-07
DOT5	-0.777986	3.59795125253441e-05	-1.23145	1.35508816787805e-06
DOT6	1.59865	1.63515329049091e-08	2.69826	3.96304764864742e-12
DPB11	0.450683	0.000686934	0.39183	0.00257712
DPB2	-4.55451	1.77388397272298e-11	-3.98706	3.32093564613338e-10
DPB3	-0.242733	0.0568205	-0.0134463	0.921713
DPB4	1.15851	4.81197033542119e-07	0.818718	7.12654105760973e-05
DPH1	0.875154	6.31855939008455e-05	-1.0619	0.000513758
DPH2	0.556729	0.00294833	-0.516072	0.0157198
DPH5	0.802374	0.000240314	-0.579673	0.00729123
DPH6	-0.769712	0.00302795	-2.9218	3.96241644329867e-07
DPL1	-0.756757	0.00013438	-0.751792	9.92891467234188e-05
DPM1	-1.51918	7.72702207023221e-09	-1.09087	1.41853868839466e-06
DPP1	-0.774245	0.000288356	-0.456996	0.0197224
DPS1	-0.692565	0.000125707	-0.499437	0.00206234
DRE2	-2.36826	2.52893875241099e-08	-1.05893	0.000599023
DRN1	1.57417	6.35217478759123e-10	2.27818	1.54044478976225e-12
DRS1	-0.125799	0.591111	-1.65497	6.0029426520896e-05
DRS2	-0.81578	0.000318374	-2.17288	2.19086673093723e-07
DSC2	1.19274	6.92768008733014e-07	1.09738	1.83912211796639e-06
DSC3	0.547992	0.0174363	1.28408	5.6037276256974e-06
DSD1	-1.92258	9.8269553940331e-09	-1.46257	3.92989515286523e-07
DSE1	-1.59019	3.41654916972162e-05	0.545253	0.0816837
DSE2	-2.06473	1.4337593183235e-06	-0.709857	0.0272364
DSE3	-1.65196	1.18769988343542e-07	-0.16293	0.416095
DSE4	-3.06236	3.51006645261436e-09	-1.2951	0.000152077
DSF1	-0.0632019	0.85651	2.18642	1.5328358022293e-06
DSF2	-2.45617	3.47552786362971e-12	-1.521	6.5718795846291e-09
DSK2	-0.712827	0.00288939	-0.639987	0.00503234
DSL1	0.592544	0.000264361	-0.855381	5.08418676655766e-05
DSN1	0.348772	0.0380885	-0.683603	0.00331109
DSS1	0.949287	8.52701133104651e-08	0.256609	0.057999
DSS4	0.622897	0.000762168	-0.695355	0.00384392
DST1	-0.26543	0.0849771	-1.4956	8.33392200300052e-09
DTD1	-0.755336	0.00285986	-2.18414	2.13234006105662e-06
DTR1	-2.82189	2.05661802401682e-05	-2.32039	0.000300582
DUF1	0.290814	0.141166	0.625051	0.00245927
DUG1	-0.443453	0.0311326	-0.288899	0.135891
DUG2	-0.567978	0.00637324	-1.6249	2.81852441231515e-06
DUG3	-0.13202	0.562575	0.409863	0.0620724
DUN1	-1.60447	1.31835415760424e-07	-2.13048	5.30631903909147e-08
DUO1	-0.461253	0.15793	-1.64035	0.00102195
DUR1,2	-0.479498	0.172522	0.0701983	0.845491
DUR3	0.461524	0.0253456	0.755208	0.00112556
DUS1	0.450366	0.102775	-0.531832	0.133311
DUS3	-1.72993	5.15948971891871e-07	-3.39762	1.55371130858617e-08
DUS4	-0.0654498	0.707872	-1.62517	1.97699430080886e-06
DUT1	-2.15786	1.14060357972431e-08	-2.96681	1.11365726744479e-08
DXO1	0.399608	0.0286892	-1.04624	0.000246553
DYN1	-0.0305905	0.930111	0.623529	0.056327
DYN2	0.087858	0.642764	0.440379	0.0223676
DYN3	-1.93423	1.38061504455811e-10	-1.91292	2.17496676277986e-09
DYS1	-1.15159	5.57000650202534e-06	-1.84152	1.01073498652668e-08
EAF1	-0.642803	0.000366727	-1.47852	2.36688725976954e-07
EAF3	0.825157	7.0417585929089e-05	1.32061	1.06124611211124e-07
EAF5	0.956246	1.91586416818419e-07	0.867686	1.39102955201563e-06
EAF6	0.265674	0.0564368	-0.508959	0.00150003
EAF7	0.504873	0.0024613	0.168425	0.327598
EAP1	0.443888	0.0108404	-0.463316	0.0208751
EAR1	-0.650922	0.00499721	0.672022	0.00379357
EBP2	0.741662	0.000943766	-1.06938	0.0011692
EBS1	0.504631	2.19826312144962e-05	-0.0229168	0.82216
ECI1	2.34528	3.42541062746811e-10	2.16759	2.29268485011072e-09
ECL1	-0.932434	1.87238879624219e-05	1.7472	4.13800992199122e-09
ECM1	4.04999	3.53216515252531e-10	3.96453	4.21777706249233e-10
ECM10	1.17466	4.59062627911341e-07	0.825136	6.47608622291175e-05
ECM11	0.0223687	0.959475	-3.00078	5.89579829439721e-05
ECM13	-0.473361	0.162063	0.0368646	0.914973
ECM14	0.85368	1.21863971681719e-05	1.28847	2.83646212393036e-08
ECM15	0.999079	5.81873169770272e-08	1.30499	6.39278868415271e-10
ECM16	-0.0532421	0.856203	-0.487759	0.156378
ECM18	0.0830815	0.664632	-0.0365626	0.868063
ECM19	1.12763	1.73287925669907e-06	1.34398	1.37047958250918e-07
ECM2	-0.574813	0.00283782	0.214401	0.220406
ECM21	-0.526319	0.0094291	0.28719	0.128458
ECM22	-1.27853	3.12893018223516e-07	0.258275	0.138369
ECM23	2.20272	0.000219317	1.13503	0.0569758
ECM25	-0.396826	0.00821585	-1.12551	9.58484781543759e-07
ECM27	-0.577769	0.00105472	-0.094503	0.571379
ECM29	-0.414193	0.0160983	-1.47398	3.36289394287098e-08
ECM3	-1.94547	2.20399446587134e-11	-0.772816	1.40207126056924e-05
ECM30	-1.2133	8.94593409956824e-08	-0.26394	0.0835943
ECM31	-0.376215	0.00281178	-0.76056	4.6316528722524e-06
ECM32	-2.4045	2.77658480058467e-09	-3.2804	1.81194735043882e-09
ECM33	-1.19459	8.9277257986721e-06	-0.509058	0.0178302
ECM34	-3.15027	5.87350949459819e-08	-1.76819	5.98308211867132e-05
ECM38	0.294267	0.102814	0.798938	0.000102228
ECM4	3.10405	3.11793127846051e-14	3.23048	1.32767581892039e-14
ECM5	1.23157	3.0286721306653e-05	2.04545	2.30217348385906e-08
ECM7	0.441039	0.00698384	-0.427477	0.0253555
ECM8	-3.00015	5.12539788072161e-08	-0.199926	0.484689
ECM9	0.612278	0.00159634	0.229707	0.249794
ECO1	-1.11317	6.59158672302619e-05	-2.31795	3.22594164042658e-07
ECT1	0.397272	0.0189836	-1.05514	1.65633914506735e-05
EDC1	0.68612	0.011279	1.16934	0.000138549
EDC2	-0.0625029	0.764457	1.62968	6.80827169755755e-08
EDC3	-0.472158	0.00438642	-0.127411	0.420133
EDE1	0.449922	0.0099384	1.00282	2.58686064250579e-06
EDS1	-2.23771	9.384696019385e-11	-1.37971	1.3662510257238e-07
EEB1	-3.27329	1.37592811695282e-09	0.378465	0.25017
EFB1	-0.618599	0.00376282	-0.558736	0.00592257
EFG1	1.0444	9.1459907081045e-05	-0.604918	0.0596356
EFM1	0.716874	7.02960777143972e-05	0.427611	0.00990151
EFM2	0.756563	4.50814027016035e-05	-0.256475	0.192592
EFM3	1.33886	5.65633074333769e-06	-0.826804	0.0157383
EFM4	1.15989	8.60863102161643e-06	1.32023	1.62219070639474e-06
EFR3	-0.595093	0.000871771	-1.27766	1.20793468872393e-06
EFT1	-2.38553	7.81601587108926e-10	-1.62764	2.1715768182809e-07
EFT2	0.564818	0.0118002	-0.450527	0.0287573
EGD1	-0.409776	0.149657	-1.04588	0.00123479
EGD2	-0.0709798	0.776397	-0.477383	0.0471979
EGT2	-2.35942	3.72257398106167e-09	-1.24024	2.20580126658054e-05
EHD3	1.99553	7.66274763314085e-13	0.790292	7.66620826584613e-07
EHT1	-1.18872	2.19826312144962e-05	0.694481	0.00442732
EIS1	-0.174318	0.392112	1.44262	3.62925156375066e-07
EKI1	-1.06316	4.61107732896113e-05	-2.23188	3.65627753832291e-07
ELA1	1.00921	2.59786216842856e-07	0.51078	0.000988955
ELC1	1.09164	1.00422466144812e-06	0.614665	0.00264124
ELF1	0.359777	0.00743919	-0.0727404	0.569929
ELG1	-0.0274936	0.901482	-1.33957	0.000124156
ELM1	0.270239	0.269252	-0.673548	0.0407484
ELO1	-0.587307	0.000605168	0.504512	0.00197547
ELO2	-1.09198	0.00149754	-2.27057	2.87337962092068e-05
ELO3	-2.29462	2.05179099323979e-07	-3.25246	1.33968599926625e-07
ELP2	0.552086	0.00808826	-0.29245	0.237455
ELP3	0.483528	0.0465245	-1.61735	0.00019131
ELP4	0.728215	3.42134486850128e-05	-0.737433	0.000406911
ELP6	1.39519	2.0039794762935e-05	0.741617	0.0186594
EMC1	-1.4819	5.79148585178792e-10	-1.86834	6.83746687678369e-11
EMC2	-0.210218	0.345473	-1.18316	0.000316602
EMC3	-0.012694	0.929075	-0.546562	0.000590835
EMC4	0.131469	0.411658	-0.575349	0.0016822
EMC5	-0.0768852	0.786284	0.0947781	0.751788
EMC6	-0.0735926	0.613174	-0.0207555	0.890082
EMG1	0.20759	0.378932	-1.13586	0.00153488
EMI1	1.24377	4.85817559254699e-07	1.47033	3.57426107908643e-08
EMI2	-2.06541	1.34126345551631e-08	0.263936	0.259232
EMP24	-0.293079	0.0260801	-0.2271	0.0748208
EMP46	-0.35028	0.0504858	0.732815	0.000195266
EMP47	0.286756	0.0477022	-0.339253	0.0245479
EMP65	0.542911	0.00192365	-0.209204	0.276461
EMP70	-1.28377	2.97395103006385e-08	-2.39382	5.33146085517343e-10
EMW1	1.80103	5.15867815094274e-08	2.63069	1.29625607183221e-10
ENA1	2.15082	4.19779731009863e-06	1.9149	5.50793281714001e-05
ENA2	-0.354594	0.834103	2.21304	0.123161
ENA5	1.17868	0.029589	3.53308	2.12006275265999e-07
ENB1	-9.71755	3.8608926716596e-13	-2.3059	2.51383308899399e-09
END3	0.509266	0.000647888	1.24703	4.8607482940347e-09
ENO1	-3.67828	3.71881417916359e-10	-2.17256	9.37452183468071e-07
ENO2	-5.01283	9.66596460704517e-10	-4.96357	9.81963011873215e-10
ENP1	0.856424	0.000122512	-1.44161	3.41362546580481e-05
ENP2	0.00600507	0.975122	-1.75402	4.89573730973663e-06
ENT1	-0.558353	0.00200744	-1.44493	6.41467915945433e-07
ENT2	0.688505	0.0001838	1.62152	1.39916739324002e-09
ENT3	0.471741	0.000160436	0.674161	1.5181975378402e-06
ENT4	-1.00578	0.000741819	-1.4824	0.000127145
ENT5	0.110402	0.340334	0.77044	7.00275527668073e-07
ENV10	-0.997594	0.000161078	-2.3684	4.10995345207421e-07
ENV11	1.66225	6.15991885601467e-09	0.289582	0.19661
ENV7	0.641919	5.46688885314875e-05	0.44246	0.00276764
ENV9	-0.114861	0.524133	-0.889513	0.000197022
EOS1	-0.122961	0.421234	-0.307577	0.0435199
EPL1	-0.790068	5.82209956390875e-05	-0.206901	0.208818
EPO1	0.024518	0.884323	0.477239	0.00444628
EPS1	0.649155	8.47438470697714e-06	1.39676	8.52219837811067e-11
EPT1	-3.13961	2.30235916337666e-12	-2.7955	9.99682416968465e-11
ERB1	0.419952	0.0468867	-1.79801	1.61664915693681e-05
ERC1	0.127337	0.49795	-1.04508	1.26172307060619e-05
ERD1	0.226554	0.290713	-1.11303	0.000905006
ERD2	-0.0135227	0.941016	0.382987	0.0302515
ERF2	1.6319	7.72702207023221e-09	1.53147	2.52076082532727e-08
ERG1	-1.21863	0.000404838	-0.289727	0.329787
ERG10	-0.347514	0.216964	-0.602224	0.0343843
ERG11	-0.722451	0.0310366	-1.14303	0.000930682
ERG12	-1.46398	1.69653968045987e-07	-0.923264	7.14820424858615e-05
ERG13	-0.634707	0.058161	0.0236282	0.943455
ERG2	-1.72395	3.4296889853627e-06	-2.46636	2.14513974503081e-07
ERG20	-1.25947	2.95177400908449e-05	-0.0921842	0.710904
ERG24	0.364565	0.0968379	-0.12757	0.590716
ERG25	-0.414262	0.228012	-1.61286	3.74364488626095e-05
ERG26	-0.696955	0.00415684	1.17576	2.77032783582544e-05
ERG27	-1.00195	2.93420781282525e-06	0.583193	0.00104158
ERG28	-0.43311	0.0551464	1.48453	1.01153819288611e-06
ERG29	0.379255	0.067628	0.971398	5.20774128392593e-05
ERG3	0.124699	0.720768	-1.15604	0.00115129
ERG4	-2.35158	1.11283354742285e-10	-0.583367	0.00383019
ERG5	-0.311643	0.392112	-0.507473	0.141286
ERG6	-2.01235	1.48038793758919e-08	-2.08165	3.14095565424834e-08
ERG7	-0.424831	0.0572423	-0.388801	0.0858146
ERG8	-0.18544	0.281779	0.00461645	0.977979
ERG9	0.310354	0.152954	1.53669	3.32438390830953e-07
ERI1	0.246611	0.180852	0.0508668	0.818135
ERJ5	0.283377	0.178313	0.667601	0.00372464
ERO1	-1.66264	1.79273955655691e-07	-0.638615	0.00593315
ERP1	-0.298504	0.0792532	-1.31899	4.95945172131339e-07
ERP2	0.0913135	0.566059	-1.19759	4.95524610998188e-06
ERP3	-0.620458	0.0161629	0.0351869	0.892545
ERP4	0.524311	6.00547425788449e-05	1.07193	3.11327390638924e-09
ERP5	0.401598	0.00556615	0.595269	0.000202632
ERP6	0.672198	8.14767598796399e-06	0.860129	2.18400817518268e-07
ERR1	2.23979	0.01029	4.37667	8.96295934447813e-06
ERR2	3.29299	4.77132971205424e-05	5.8269	7.02951008232433e-09
ERR3	-0.259982	0.227341	2.2747	7.93573524621801e-10
ERS1	0.500092	0.105976	0.43961	0.200719
ERT1	0.276841	0.0477022	0.398835	0.00617212
ERV1	0.170519	0.251235	-0.410235	0.0113827
ERV14	0.537354	0.00202361	0.678004	0.00015474
ERV15	-0.153443	0.39975	-0.93128	0.00037166
ERV2	0.821049	8.47438470697714e-06	0.112883	0.516114
ERV25	-0.444865	0.0100046	-0.684049	0.000282251
ERV29	-0.926952	0.000633188	-1.45391	5.90482216682165e-06
ERV41	0.845095	8.2876752869776e-07	-0.388463	0.0103136
ERV46	-0.518095	0.0036418	-1.47734	1.38368950344621e-07
ESA1	0.991276	3.6065142377256e-07	1.31889	4.13338974440061e-09
ESBP6	-0.666068	0.00479072	1.05999	6.45847709867454e-05
ESC1	0.853733	1.61707864536503e-07	0.106078	0.375076
ESC2	0.164292	0.311638	0.309902	0.0657238
ESC8	-0.28754	0.347496	-1.22093	0.00381562
ESF1	-4.8782	1.5709395879853e-13	-6.38352	9.83901054460562e-13
ESF2	0.765909	0.000186908	-0.923835	0.00107751
ESL1	0.676514	0.000170342	0.401201	0.0119372
ESL2	0.282716	0.0547743	1.14649	6.37661364914433e-08
ESP1	0.140478	0.293101	-0.0589911	0.692812
ESS1	0.0111359	0.93606	-1.16681	9.1456634976154e-08
EST1	-0.184233	0.357769	-0.50203	0.0360948
EST2	-0.401799	0.146656	-1.37548	0.000883922
EST3	-0.521887	0.0123234	-0.531558	0.0196838
ETP1	0.918598	6.35347953623003e-05	0.798777	0.00033308
ETR1	0.992048	1.82013637326187e-05	2.40295	4.49283157061628e-11
ETT1	-0.615729	0.00195321	0.176819	0.32065
EUG1	-0.352158	0.00895343	0.878813	4.39101805345048e-07
EXG1	-1.48394	1.82128208253467e-07	-1.74539	1.807243676608e-08
EXG2	-4.26505	3.14184909773191e-14	-3.53439	1.14441244059829e-12
EXO1	-0.688737	0.00117692	0.241224	0.198659
EXO5	0.734914	0.000269807	-0.634967	0.00546677
EXO70	0.564632	0.0141031	-0.748636	0.0164123
EXO84	0.269958	0.100338	-1.10878	3.52180707899673e-05
FAA1	-1.17285	8.14115682578249e-05	0.54123	0.0351797
FAA2	0.616318	0.000789752	0.535996	0.00246998
FAA3	-0.215705	0.0869661	-0.134521	0.293971
FAA4	-3.41644	1.11208910942676e-11	-1.55388	1.44614001235925e-06
FAB1	-0.686804	1.58621327555714e-05	-0.197993	0.12256
FAD1	0.365683	0.00493536	-0.04425	0.727985
FAF1	0.674067	0.00368246	-0.736907	0.018162
FAL1	0.0958528	0.759206	1.08116	0.0010276
FAP1	0.860486	0.000285945	-0.299328	0.1601
FAP7	0.7917	0.000141832	0.474084	0.0228426
FAR1	-4.27182	1.26478190955955e-08	-2.99497	7.7342669134e-07
FAR10	-0.462129	0.016782	-0.212148	0.294481
FAR11	-0.501646	0.000682065	-0.627722	8.5533160393633e-05
FAR3	0.234171	0.188599	0.0153753	0.940703
FAR7	0.718424	0.000268575	1.27383	1.9973746639948e-07
FAR8	-0.457144	0.00727819	0.80914	2.99433254310945e-05
FAS1	-0.822657	0.000157588	-0.266024	0.143493
FAS2	-1.8407	6.77222595023681e-07	-0.805782	0.00458808
FAT1	-0.594076	0.000197399	-0.677745	4.21590759191336e-05
FAT3	2.7535	3.19073604956686e-10	-0.522222	0.0236664
FAU1	0.579162	0.000126052	1.11917	2.15529970617408e-08
FBA1	-2.36151	6.14345911396699e-10	-2.07903	3.06048891542204e-09
FBP1	5.11344	3.22368197458168e-08	3.48177	6.21721088112045e-06
FBP26	0.312755	0.109227	1.78213	8.76961689408597e-09
FCF1	0.411166	0.00460464	0.189548	0.194839
FCF2	0.530022	0.0271115	-0.148076	0.595763
FCP1	0.658458	0.000406383	-0.228161	0.237808
FCY1	0.665539	0.0061558	1.04337	7.93672800060452e-05
FCY2	-0.119216	0.603668	0.552254	0.0153783
FCY21	-4.33192	1.70666283103108e-13	-3.95854	6.09049079030905e-12
FCY22	-3.48884	5.06191342543007e-06	-1.64573	0.00256373
FDC1	-2.03021	1.81578285734712e-12	-0.668486	1.75636702981695e-05
FDH1	-1.80295	6.02622007263895e-10	-0.822425	3.5252724467461e-05
FDH2	6.81334	1.98257585914793e-08	7.81595	2.01503783736294e-09
FEN2	0.915768	7.9147165019833e-06	-0.341105	0.0858146
FES1	-3.7231	6.93143888334851e-12	-2.17462	3.1578253445063e-08
FET3	2.55125	0.00481517	1.02088	0.314093
FET4	-4.10207	2.69530837416754e-08	0.589084	0.143485
FET5	1.24945	9.09007716434897e-07	1.36602	1.64861802924376e-07
FEX1	-0.127209	0.397653	1.62065	1.36842162645703e-10
FEX2	1.31851	2.14574700659313e-07	-0.858609	0.00276361
FHL1	-0.33528	0.073632	-1.09564	5.89184265880635e-05
FHN1	0.347372	0.135891	1.18246	2.93589221358658e-05
FIG1	-2.31189	0.000699545	-1.29622	0.0361383
FIG2	0.35806	0.0529906	-0.55064	0.0231844
FIG4	0.524412	0.00868298	-1.23696	0.000163694
FIN1	0.917888	8.1358874602249e-05	0.655111	0.00579796
FIP1	1.30781	1.80734957726814e-07	0.647223	0.00153255
FIR1	-1.15204	0.000175951	-1.76022	2.45677704660027e-05
FIS1	0.411917	0.0180472	1.29373	9.52919261351069e-08
FIT1	1.67041	4.16511911310205e-07	0.842306	0.0050823
FIT2	-7.31339	0.0277757	2.24899	0.0506985
FIT3	-9.78532	6.7011587785786e-05	0.730826	0.170154
FKH1	0.130235	0.520549	-1.14495	0.000231553
FKH2	-1.80728	4.14864971140328e-09	-1.4902	6.74639614618009e-08
FKS1	-2.22747	3.09402382957292e-11	-1.39381	3.50073790234553e-08
FKS3	-0.990742	0.000145482	-2.3751	4.42797864307776e-07
FLC1	-1.35728	6.5165899184944e-08	-0.0648013	0.705434
FLC2	0.853159	2.48077429355369e-06	0.8309	2.26901598834486e-06
FLC3	0.941776	5.67814001542989e-05	0.876806	0.00012648
FLD1	-0.651948	0.00654282	-1.30573	0.000136953
FLO1	6.25368	1.48895620237846e-09	1.764	0.0106089
FLO10	0.847637	0.000145767	-1.40693	2.24105463612512e-05
FLO11	-3.64878	1.38384780292298e-05	-1.59325	0.0055249
FLO5	-1.87011	1.36778452656525e-06	-0.460866	0.0958673
FLO8	-0.555997	0.00113121	-1.65492	1.39754870958407e-07
FLO9	0.100261	0.784778	-0.0335966	0.937263
FLR1	0.412787	0.055007	-0.233805	0.280342
FLX1	-0.171013	0.487718	-1.40467	0.000318917
FMC1	1.48791	4.89020134702159e-10	1.54882	2.76297331841233e-10
FMN1	0.524444	0.000872304	-0.875732	0.000131855
FMO1	0.842969	0.000557576	-0.398137	0.0617788
FMP10	1.33243	9.85678083759534e-10	1.43192	1.8831476992181e-10
FMP16	2.00366	2.81687597880257e-10	3.69536	2.28002160470041e-14
FMP23	-0.642519	0.000439827	0.0543594	0.736574
FMP25	-1.02251	0.000228305	-0.219378	0.356065
FMP27	0.757528	0.00168389	1.53636	3.81068964135062e-07
FMP30	-2.60316	1.16456075915213e-08	-2.11116	5.47660951886309e-07
FMP32	-0.623721	4.57940311354792e-05	-1.65388	3.44130905908332e-09
FMP33	0.866409	2.63108046506725e-05	2.08936	7.42283202802154e-11
FMP40	2.05253	2.14423093845224e-09	1.37856	3.81107505987592e-07
FMP41	-0.415017	0.000940456	-1.58937	4.53618730208464e-10
FMP45	5.64795	2.24263211286586e-13	5.78987	1.23491319156563e-13
FMP46	2.28726	3.77069919637416e-11	3.13352	2.59979171900208e-13
FMP48	-1.08075	0.000324609	0.119886	0.650951
FMP52	0.274522	0.253528	-1.60713	6.12389307707202e-07
FMS1	-1.29442	5.39540074844913e-06	0.545102	0.0179577
FMT1	-1.19199	0.0782362	-1.54112	0.0451007
FOB1	-0.0651972	0.677482	-1.66556	2.59595861755266e-07
FOL1	-0.257365	0.0261605	-2.1215	9.39398650029587e-11
FOL2	0.102182	0.429416	-0.387753	0.00336795
FOL3	-0.356715	0.025988	-1.614	3.11044711698704e-07
FOX2	2.00269	1.83699046071681e-12	2.12497	5.51061057750911e-13
FPK1	0.442169	0.00449456	1.05163	2.25752995463816e-07
FPR1	0.732323	6.62231914607164e-05	1.15019	1.26359251701413e-07
FPR2	-0.0230481	0.883264	-1.62553	7.22491364819767e-08
FPR3	0.375423	0.0265986	-0.555392	0.00242748
FPR4	0.385051	0.0198498	-0.810567	0.000373022
FPS1	-0.968045	0.000653146	-0.781473	0.0037448
FRA1	0.161168	0.293101	1.49116	3.18803450456986e-09
FRA2	0.0543753	0.762558	-0.183958	0.294481
FRD1	-1.59357	3.11515438434318e-07	-0.935529	0.000258674
FRE1	0.557449	0.0321833	-0.829263	0.0209135
FRE2	1.7761	1.45353720661222e-06	2.83704	1.10904391299497e-09
FRE3	-4.21034	1.07504432503736e-13	-1.28087	6.23480245525418e-07
FRE4	0.651372	0.00398138	-0.957213	0.00346491
FRE5	-3.25916	0.119778	2.82208	0.0478029
FRE6	0.310839	0.0424431	0.476751	0.00290611
FRE7	-1.57829	0.00701112	-0.363948	0.489517
FRE8	-0.208613	0.15655	-0.171753	0.251523
FRK1	-3.12758	1.85720252652803e-11	-3.08565	3.3003995883033e-10
FRM2	-3.53644	3.13839694716023e-08	-2.41689	4.69326438567033e-06
FRQ1	1.19949	3.73990843690056e-08	0.485013	0.00331016
FRS1	-2.37577	1.91748140439343e-05	-3.43505	1.19262623341312e-05
FRS2	-0.57577	0.00110857	-1.26964	2.89526838065412e-07
FRT1	-1.36269	1.56060264129e-06	0.102661	0.610822
FRT2	-0.353028	0.0469708	0.476484	0.0082396
FSF1	-1.18678	1.36361056773086e-05	-2.62619	7.96052016841191e-08
FSH1	-2.60409	3.15867035127327e-12	-2.72706	1.18865318918843e-12
FSH2	-0.59566	0.00041128	-0.865133	2.51936131752271e-05
FSH3	-0.930808	0.000194297	-1.61399	7.89499028006244e-06
FTH1	0.655498	0.000155227	0.798062	1.2048790052618e-05
FTR1	0.913666	0.040431	-0.936487	0.137445
FUB1	0.770504	0.000326981	0.977579	2.27782876873692e-05
FUI1	3.4739	3.99267005842673e-09	0.540998	0.258263
FUM1	1.50617	1.92779132527537e-09	1.55978	6.53501594458076e-10
FUN12	0.654912	7.07183594448508e-05	-1.03837	3.28642289930347e-07
FUN14	0.201354	0.0782543	0.804747	2.96237559763243e-07
FUN19	-0.952151	1.62563117577298e-05	0.438484	0.0166157
FUN26	-0.756717	1.03423076558155e-05	-1.94864	1.57740572148988e-09
FUN30	-0.552739	0.00141867	-2.04601	1.31923645708979e-08
FUR1	-0.101809	0.698662	-0.347727	0.243321
FUR4	-1.52663	2.23310915164513e-07	-1.48309	1.08113659493505e-06
FUS1	-2.33927	3.64771959725156e-09	-2.65957	1.82693913194422e-08
FUS2	-1.64425	7.95827331013388e-06	-1.57486	6.50788338146224e-05
FUS3	-5.27142	1.25441193715856e-12	-3.87242	4.92469357100479e-11
FYV10	1.30263	9.13864783746847e-09	1.98985	8.99752044945322e-12
FYV4	1.83604	3.93584295542226e-07	1.09933	0.000419755
FYV5	2.00572	1.50522963008932e-05	2.95907	6.26973454326347e-08
FYV6	-0.126392	0.339796	0.0790749	0.579362
FYV7	1.79066	7.24684828326009e-07	0.33385	0.321217
FYV8	-0.498115	0.000717375	-0.778661	1.5091622445966e-05
FZF1	0.18883	0.506119	-0.539678	0.0853822
FZO1	1.48503	1.09765952806757e-09	1.74255	5.80388863565759e-11
GAA1	0.516021	0.000706553	-0.510307	0.00486439
GAB1	0.54178	0.000427959	0.0178233	0.908617
GAC1	-0.557458	0.00460753	1.65491	1.53513423089019e-08
GAD1	1.38919	2.93420781282525e-06	2.74161	1.17562558005436e-10
GAL1	2.86364	9.38165934437163e-06	4.70912	9.39847126380031e-09
GAL10	2.16496	1.95909172226322e-05	4.58836	6.1667143544051e-10
GAL11	-0.175972	0.375026	0.71541	0.00086634
GAL2	3.62927	1.57402635691688e-08	5.69069	1.81409783261397e-11
GAL3	1.03151	6.81399303339113e-06	1.96235	4.59553640320272e-10
GAL4	-1.69162	1.54230710914517e-09	-0.246729	0.115213
GAL7	2.21502	1.80271211105475e-05	4.87622	3.38308078697e-10
GAL80	-0.780659	1.79119908651195e-06	1.70567	2.07486280200457e-11
GAL83	0.0105555	0.939443	0.0455828	0.731738
GAP1	2.08019	4.8249209888053e-06	1.89674	3.49753631694037e-05
GAR1	-0.15761	0.429416	-1.24135	7.7636311250154e-05
GAS1	-2.97433	8.16683172068614e-11	-1.2608	2.11416628390955e-05
GAS2	-4.41163	7.19224081913181e-13	-1.99283	2.47039805475847e-09
GAS3	-2.61533	7.00242023849418e-10	-2.54899	1.12089418702002e-08
GAS4	-2.05151	1.94596607241156e-06	-0.168006	0.550446
GAS5	-2.10965	2.4006173381577e-10	0.175275	0.34077
GAT1	0.562371	0.0212314	1.42023	2.9819141523898e-06
GAT2	0.115785	0.671706	1.42998	1.47172955385618e-05
GAT4	-1.05511	0.151194	-0.360209	0.632178
GBP2	0.332263	0.0187229	0.149774	0.259049
GCD1	0.282949	0.0491063	-1.03952	5.93915787360407e-07
GCD10	-0.506799	0.0978866	-2.192	4.43579243159701e-05
GCD11	-0.153911	0.355695	-0.344296	0.0368391
GCD14	-0.266686	0.193593	-1.18353	0.000113219
GCD2	0.447521	0.0156947	-0.60268	0.00406089
GCD6	-1.24065	4.59134565759763e-08	-2.22824	2.07313349696142e-11
GCD7	0.345952	0.0221432	-0.342173	0.0364684
GCG1	0.836988	0.00358835	1.06391	0.000348434
GCN1	-1.06884	3.35950692168404e-06	-1.21456	7.85839976044066e-07
GCN2	1.61444	1.67372371912171e-10	0.392376	0.0162569
GCN20	-0.435779	0.0413218	-0.546112	0.0137038
GCN3	-0.445143	0.046193	-1.91088	5.54879442763522e-06
GCN4	0.413579	0.00949921	0.880064	4.3370881310868e-06
GCN5	-0.378573	0.0215432	-1.67573	7.46548136283968e-08
GCR1	-2.65409	5.75394302540285e-12	-2.33719	1.53692077824371e-10
GCR2	0.464144	0.00217242	0.828358	3.6122440892578e-06
GCS1	-0.86684	0.0015259	-2.94331	4.58067231414148e-07
GCV1	-0.268267	0.205466	-1.12968	0.00014264
GCV2	0.275548	0.23773	0.0442867	0.866381
GCV3	1.10206	1.92987889213255e-05	0.917615	0.000163122
GCY1	-0.192302	0.129453	1.30202	1.42082889664294e-09
GDA1	-0.685595	0.000134125	-0.509868	0.00306131
GDB1	-1.25785	2.23766406452759e-05	1.01759	0.000276111
GDE1	-0.143964	0.272245	-0.681045	6.60617418850835e-05
GDH1	-1.39687	0.002421	-2.01994	9.09435837877055e-05
GDH2	1.07179	5.87048490001611e-07	1.14185	1.38381270646608e-07
GDH3	2.40745	2.93960543337273e-08	2.23358	6.06704939982497e-08
GDI1	-0.557108	0.00288981	-0.539487	0.00298838
GDS1	-1.35338	6.64421490052076e-08	-1.87416	1.57161880696203e-09
GDT1	-0.637743	0.00244355	-1.29905	8.85859222113575e-06
GEA1	-0.658093	0.0019121	-1.71692	2.18509884894387e-06
GEA2	0.55354	0.00856642	-0.861751	0.00431627
GEF1	-0.0837873	0.541505	-1.42537	2.5707832783698e-07
GEM1	0.175275	0.191953	-0.731779	9.89236940261964e-05
GEP3	0.963441	8.15121120652143e-06	-0.571985	0.0165669
GEP4	0.158237	0.310567	-1.05438	4.61756190440652e-05
GEP5	-0.560546	0.00202758	-1.56289	7.32606868267889e-07
GEP7	1.59753	1.07423601157029e-10	2.365	2.18242759255935e-13
GET1	0.505047	0.0100886	-0.885179	0.00100392
GET2	0.698883	0.000168966	0.810775	3.84148795861715e-05
GET3	0.266282	0.112141	-0.557069	0.00129184
GET4	0.282855	0.213051	-0.120624	0.611288
GEX1	1.53165	0.0379163	3.04358	0.000148076
GEX2	-6.69081	1.27539360361311e-10	-6.11763	4.41391604430873e-10
GFA1	-1.54186	1.94886364716278e-09	0.135919	0.372376
GFD1	-0.132282	0.326306	0.576299	0.000159689
GFD2	-0.931883	0.00130551	-0.510152	0.0807452
GGA1	-0.884536	7.43790112153385e-05	0.383856	0.0430095
GGA2	-1.29746	4.67803860679011e-05	-2.24917	1.1306832280292e-06
GGC1	-1.58379	3.02951942147924e-10	-1.67132	2.66324416842079e-10
GIC1	-1.28211	0.000887601	-2.49723	1.62924725145859e-05
GIC2	-3.31335	7.72880772433718e-10	-3.64602	4.55351089453537e-09
GID7	-0.713819	0.000103618	0.373655	0.0186681
GID8	0.36071	0.115859	0.760718	0.00166403
GIM3	-1.19921	1.14698898571512e-05	-2.14014	3.99897889416421e-07
GIM4	-0.564531	0.000168464	-2.08615	2.98298638093499e-10
GIM5	-0.0925573	0.560962	-1.10737	1.50036966034532e-05
GIN4	-0.569288	0.019373	-2.04249	4.56568960177442e-06
GIP1	-1.5757	3.04931031308895e-06	-0.513439	0.0455254
GIP2	-0.714055	0.00245823	0.364785	0.0904188
GIP3	-0.30768	0.0147776	-0.526381	0.000176971
GIP4	0.716329	3.07789016886274e-06	1.04603	1.29646542717454e-08
GIR2	0.151734	0.250747	0.283232	0.033818
GIS1	0.156068	0.321632	1.76427	3.84178856395793e-10
GIS2	-0.301272	0.0148906	-1.0628	1.22514780153911e-08
GIS3	-1.53516	6.36103883033701e-08	-0.82679	0.000149362
GIS4	-0.16718	0.488144	-1.25054	2.30798954362162e-05
GIT1	0.847258	0.0082423	0.224746	0.543006
GLC3	0.337686	0.192603	2.08639	6.4381750716718e-08
GLC7	0.0192816	0.879677	1.03945	2.11246968996846e-08
GLC8	0.593714	0.00124958	1.96155	1.821332120464e-10
GLE1	-0.293431	0.0950214	-1.56535	1.15716265790112e-06
GLE2	-0.177813	0.175699	-1.50137	3.0028829770746e-08
GLG1	-0.157577	0.486887	1.59414	3.69781934844718e-07
GLG2	2.64984	7.50869082487998e-11	3.79583	2.69044396091128e-13
GLK1	-0.922647	0.000262865	0.816636	0.000865002
GLN1	-1.54306	0.00179685	-1.73091	0.000416867
GLN3	0.683449	0.000378423	0.086776	0.627009
GLN4	-0.821257	2.44189992252336e-05	0.0147216	0.928506
GLO1	0.387218	0.0248353	1.65823	2.48937040248392e-09
GLO2	0.880146	9.66633556724459e-07	1.42965	4.97099117329398e-10
GLO3	0.00569003	0.966905	-0.1722	0.199548
GLO4	1.08903	6.5811731301109e-07	1.27214	6.42352048501604e-08
GLR1	0.70869	0.000344804	2.65102	3.65413575881284e-12
GLT1	-0.995177	5.18509745616885e-06	-1.00994	2.52914064900057e-06
GLY1	-2.11057	1.12367016734179e-08	-2.14747	5.90042471891841e-09
GMC1	-1.29042	3.96156699979339e-07	-1.73883	1.58706879778834e-07
GMH1	0.0094988	0.962408	-1.52118	1.05232071610474e-05
GNA1	-2.27794	4.89439168964102e-08	-1.36768	4.96680379604002e-05
GND1	-1.94099	9.13864783746847e-09	-0.844623	0.000385206
GND2	2.10301	2.18829841445508e-09	3.8006	2.69044396091128e-13
GNP1	-0.0726494	0.856242	0.0229511	0.957012
GNT1	0.254829	0.115345	-0.461886	0.0114363
GON7	0.979995	1.60147672083138e-05	-0.537354	0.0237104
GOR1	-0.457035	0.0127481	1.26928	3.24748627196292e-07
GOS1	0.164628	0.262903	-0.808276	3.12365473206115e-05
GOT1	1.18442	6.60534544442035e-07	0.538991	0.00733406
GPA1	-3.86447	3.32944750824476e-13	-4.16798	5.52845646172744e-12
GPA2	-0.279674	0.135453	1.13436	3.05947210707266e-06
GPB1	-0.389064	0.0448867	0.334866	0.0774802
GPB2	0.546984	0.000803958	1.33107	7.76899386844301e-09
GPD1	-0.381439	0.0191921	1.11882	3.66850332353749e-07
GPD2	-2.13809	1.35630879902953e-08	0.800743	0.00261569
GPG1	0.133715	0.353141	0.406986	0.0055249
GPH1	-0.859292	0.0138426	1.11407	0.00230898
GPI1	0.285386	0.0240182	0.00579068	0.965856
GPI10	1.57989	2.7691616941899e-11	1.12104	4.76371927501867e-09
GPI11	0.00988135	0.957342	-0.591435	0.011416
GPI12	-1.04239	6.91005271531082e-07	0.49647	0.00229581
GPI13	0.0431362	0.753027	-0.441313	0.00417206
GPI14	0.152618	0.28352	-0.777481	0.000147574
GPI15	-0.214706	0.259413	-0.531949	0.0254049
GPI16	0.928392	1.46240275484953e-06	1.01861	2.61063968241106e-07
GPI17	-1.17428	3.67834120553923e-07	-0.397378	0.0206243
GPI18	-2.05511	1.0578145232805e-08	0.216262	0.334994
GPI19	1.01581	0.00116359	0.549123	0.0962581
GPI2	1.17679	2.81715774388998e-07	-0.00787203	0.970946
GPI8	-0.512826	0.000703532	-0.288344	0.044873
GPM1	-3.24835	3.15310017871383e-10	-3.0036	7.16465928553598e-10
GPM2	-1.31176	1.71975663773458e-06	1.37519	1.30583306594461e-06
GPM3	-0.502108	0.00457427	-0.557083	0.00680738
GPN2	0.188048	0.165959	0.378602	0.00674309
GPN3	0.0625542	0.683965	-2.18242	2.16311942484075e-08
GPP1	-1.63728	1.46074358633758e-07	-3.83522	3.64848370583143e-10
GPP2	-4.69023	5.79828408127405e-16	-4.02804	5.62823535751957e-15
GPR1	0.490311	0.00434174	0.756398	5.50182238860054e-05
GPT2	0.430317	0.017251	0.587827	0.00145765
GPX1	1.17713	7.38648380292459e-07	2.88497	9.62451805396891e-13
GPX2	0.277824	0.151282	-0.705018	0.00785008
GRC3	-0.477098	0.00720336	-2.61195	9.33888454840217e-09
GRE1	7.82375	9.45677430097463e-16	7.56988	9.73258533327782e-16
GRE2	-0.493761	0.00568684	0.409048	0.0169731
GRE3	-1.63108	2.62604600670728e-07	-0.0501981	0.826607
GRH1	-1.12743	1.74095790530378e-07	-0.85633	7.08284826383781e-06
GRR1	0.500688	0.000392744	0.446355	0.000949883
GRS1	-1.06279	0.00012839	-1.78436	9.86205647332067e-07
GRS2	-0.0920501	0.482375	-1.63121	5.99276989588704e-09
GRX1	1.0563	2.79220388376187e-06	2.27214	2.66804596792221e-11
GRX2	1.05013	2.19826312144962e-05	2.3656	1.71120476368941e-10
GRX3	-0.995607	7.65704658823099e-07	-1.52347	2.1185853807098e-09
GRX4	-0.845036	0.000701591	-2.15855	9.76570810771252e-09
GRX5	1.19864	3.41075588886984e-07	0.460251	0.00675648
GRX6	0.551157	0.000669976	0.212766	0.138827
GRX7	0.235179	0.182339	0.519841	0.00568208
GRX8	-0.584063	0.00940071	-2.83436	1.58706879778834e-07
GSC2	-1.20688	2.37802344733855e-05	0.573206	0.0175709
GSF2	-0.808182	0.00173372	-0.163429	0.479999
GSH1	0.345945	0.179111	1.32852	2.05663767365103e-05
GSH2	-0.682884	4.66020820634331e-05	-1.7064	5.60619359574051e-10
GSM1	0.909514	3.51071745383388e-08	1.20864	3.54896101385393e-10
GSP1	-1.42672	2.66851428970593e-07	-1.89477	2.01716404948386e-09
GSP2	1.87552	7.78700771806702e-12	2.03413	1.31023453952199e-12
GSY1	-1.74972	6.52894274971601e-06	-0.672899	0.028584
GSY2	-0.333803	0.211794	2.11624	1.06399747655415e-07
GTB1	0.824144	6.59696838750044e-06	-0.428228	0.02283
GTF1	1.13326	2.60257857197001e-06	1.41665	7.25199593774679e-08
GTO1	0.973445	1.19106967412846e-07	-0.0697839	0.582297
GTO3	0.507389	0.0872931	3.21116	1.74859007578725e-10
GTR1	0.150294	0.182509	0.443275	0.00044309
GTR2	0.245301	0.0756854	0.262396	0.0569289
GTS1	0.426947	0.00171672	0.516036	0.000217814
GTT1	4.85673	5.87934449525615e-15	5.68299	5.27701737063396e-16
GTT2	2.11839	1.60010316991551e-08	0.0702714	0.77097
GTT3	-0.719469	6.24628134886543e-06	-0.264684	0.0340638
GUA1	-1.08938	0.000129768	-2.54625	3.24351768756627e-07
GUD1	-1.26122	1.42226879713183e-07	-1.19082	8.5002848669681e-07
GUF1	1.60762	1.5191525027862e-07	1.45925	1.22178150423673e-06
GUK1	0.324305	0.0336703	-0.166248	0.256855
GUP1	0.500894	0.000228357	0.608977	2.09236306522603e-05
GUP2	-1.02848	3.29658580536349e-05	-0.555422	0.0148356
GUS1	-0.57717	0.012093	-0.931219	0.000186895
GUT1	1.56171	5.55965900853527e-08	3.09902	1.38573680184665e-12
GUT2	-0.52174	0.0201944	1.61379	2.50971698540271e-07
GVP36	0.773164	1.73105953782611e-05	0.395072	0.00696389
GWT1	-1.69989	2.14841229573973e-07	-1.52806	5.60450472803545e-06
GYL1	0.0434963	0.801407	-0.465959	0.0208488
GYP1	0.367364	0.00610635	0.795001	1.78690368761439e-06
GYP5	-0.386352	0.0148218	-0.746211	0.000125274
GYP6	-1.10418	1.05392153443144e-05	-0.403914	0.0458347
GYP7	-0.562126	0.00802857	0.766724	0.000632257
GYP8	-1.19568	2.17282946377163e-07	-1.37295	3.77051734923296e-07
GZF3	0.120466	0.609134	-1.23557	0.000749386
HAA1	-1.85243	3.79564700954609e-08	-0.881296	0.000391937
HAC1	-1.21571	0.00168389	0.0566208	0.876493
HAL1	0.721624	8.25891295541582e-05	0.958467	1.77268489975617e-06
HAL5	-1.00261	0.00128599	0.791992	0.00817475
HAL9	1.01162	3.79862076909359e-06	0.367421	0.0383432
HAM1	-2.34255	7.74131162520084e-07	-2.55402	2.38477399907959e-06
HAP1	-1.21152	2.08302591138081e-06	-0.50924	0.0100117
HAP2	1.6403	9.31987652387958e-10	2.48466	1.14017848472365e-12
HAP3	1.10631	3.21611777472687e-06	0.73283	0.000864593
HAP4	-0.807881	0.00399071	1.16653	0.000148059
HAP5	1.75241	2.13882875277512e-08	1.49056	1.64861802924376e-07
HAS1	-0.228382	0.386143	-1.24943	0.00125674
HAT1	1.12873	0.000605088	-0.637802	0.117164
HAT2	-3.02518	1.34787999643535e-12	-2.32081	1.04936247027307e-10
HBN1	-1.89278	6.30120641403902e-07	-2.03194	3.05702543846419e-07
HBS1	0.754809	0.000385673	-0.629711	0.0095488
HBT1	5.45792	6.91516201021391e-13	5.11893	1.06484920621021e-12
HCA4	0.165809	0.381307	-1.15737	0.000141182
HCH1	-1.05798	3.66253246675479e-06	-0.602942	0.00132473
HCM1	-0.249749	0.179978	0.21024	0.277935
HCR1	-0.259037	0.0757438	-0.188365	0.189933
HCS1	-0.159738	0.297616	-0.216794	0.20116
HDA1	-2.38419	1.11358632626094e-10	-0.234828	0.197097
HDA2	0.683141	8.95576526769984e-05	0.719974	4.1208095998167e-05
HDA3	0.119009	0.549213	0.160522	0.437949
HED1	-0.400985	0.406361	-0.262618	0.611286
HEF3	2.13549	4.05475051762607e-09	0.691013	0.00427167
HEH2	0.905868	1.5921879918313e-05	0.46923	0.00933503
HEK2	0.233427	0.109717	-0.106071	0.474204
HEL1	0.649416	7.37422675414501e-05	0.840607	3.42537373215979e-06
HEL2	-0.951556	1.94047238857375e-07	-0.0277866	0.829069
HEM1	1.27395	2.54621425730508e-07	2.55682	5.21163566242784e-12
HEM12	-0.769887	0.000171452	-0.639552	0.00124354
HEM13	-3.95665	3.46766374408546e-11	-1.01901	0.00230167
HEM14	0.126362	0.484402	-0.335159	0.0957914
HEM15	-0.396152	0.0863603	1.42175	2.16569569972165e-06
HEM2	-0.0333617	0.836825	0.518927	0.00171133
HEM3	2.07209	1.78918151785871e-09	3.25815	1.25717118849336e-12
HEM4	-0.761933	0.00132592	-0.220789	0.333136
HER1	0.97915	3.44922094034931e-06	1.66224	1.13616825873671e-09
HER2	0.969757	4.26926556622181e-06	0.526621	0.00688711
HES1	-2.08043	2.60419521307099e-05	-1.54265	0.00101566
HFA1	-1.25087	1.84151187296358e-07	-1.85599	1.05448928156381e-08
HFD1	0.418781	0.0266552	2.16737	1.92130138285276e-10
HFI1	0.0743388	0.674342	-1.43222	8.62933967178902e-06
HFM1	-0.693811	0.0252401	-0.874755	0.0160857
HGH1	-1.22538	2.83543302462216e-05	-2.72687	1.76879221035348e-07
HHF1	0.610157	0.00540398	1.80991	1.54405531856818e-08
HHF2	0.0184105	0.89481	0.229419	0.0740473
HHO1	0.220921	0.341342	0.684998	0.00469457
HHT1	0.93331	6.05791649899517e-05	2.18303	3.65343648790213e-10
HHT2	-0.543202	0.000665271	0.621939	0.000151014
HHY1	-1.78314	4.62480565299183e-09	-0.573728	0.0028155
HIF1	-0.289927	0.17537	-1.31873	0.000116291
HIM1	-3.90782	9.76472742870622e-08	-6.12656	5.5464613215536e-09
HIP1	-1.49002	2.67100358377361e-10	-0.75497	4.56322241566167e-06
HIR1	0.736561	0.000818465	-1.01435	0.00107838
HIR2	-0.43037	0.00542787	-0.499989	0.00291493
HIR3	0.157144	0.220863	-1.43855	1.20623622148889e-07
HIS1	-2.31773	2.40224807259706e-10	-3.93224	3.83875653387943e-13
HIS2	-1.32682	7.24038134563154e-09	-1.63495	1.01862980876756e-09
HIS3	-2.12825	5.00069972198552e-10	-2.92244	4.9512251132587e-11
HIS4	-2.62986	1.04773047198399e-12	-3.38376	1.32767581892039e-14
HIS5	-1.63161	5.40227987614717e-10	-2.63858	8.71679133703601e-13
HIS6	0.353453	0.0471474	-0.497805	0.0312872
HIS7	-2.18648	2.67004164906155e-08	-3.75442	7.99823969441732e-09
HIT1	0.582626	0.000783281	0.0854447	0.648281
HKR1	0.778623	3.40703265551867e-05	0.278834	0.0833312
HLJ1	-0.24123	0.190839	-0.416578	0.0328285
HLR1	-0.776083	0.000216798	-1.26477	1.18055225074441e-05
HMF1	1.0088	1.61544631400426e-05	-0.297577	0.0954158
HMG1	0.367968	0.309652	1.3501	0.000671852
HMG2	0.849794	5.33028146798324e-07	1.16504	3.18803450456986e-09
HMI1	0.533216	0.0638255	-1.32447	0.00285269
HMO1	0.585604	0.00129544	1.30652	6.17170549025537e-08
HMRA1	0.460517	0.0352598	1.19895	7.05513867287809e-06
HMS1	-2.50546	1.56696470922378e-09	-0.0861624	0.716334
HMS2	-1.27662	1.46066523225231e-05	-2.437	2.28235834919225e-07
HMT1	-0.829349	6.37542344165074e-05	-1.03546	1.44969293831013e-05
HMX1	0.136547	0.763775	1.83936	0.000288624
HNM1	-0.440042	0.0483647	-0.798646	0.000795573
HNT1	-0.414956	0.0554194	0.410057	0.0529989
HNT2	0.234182	0.254491	-0.068154	0.769334
HNT3	0.568152	0.00551282	0.316665	0.155014
HO	-4.40122	2.75017800119041e-09	-5.94102	8.74695359202252e-10
HOC1	0.0547224	0.704216	0.103828	0.452528
HOF1	-2.54317	5.61900429855702e-09	-2.99128	2.58412003681199e-08
HOG1	-0.599091	4.74722510933463e-05	0.443225	0.000937322
HOL1	-0.868605	2.13749840496396e-05	-0.0808933	0.623
HOM2	-1.42716	5.87855727022609e-08	-2.16386	5.03945215187988e-11
HOM3	-4.49043	3.2797237877015e-16	-5.31831	9.27309410571986e-17
HOM6	-0.18116	0.40107	-0.615675	0.0045231
HOP1	-0.494211	0.0127321	0.358497	0.0658493
HOP2	0.270327	0.359527	-0.994036	0.0136995
HOR7	-0.198171	0.378849	1.78912	7.53062588339178e-08
HOS1	0.186955	0.441838	-0.321604	0.269179
HOS2	1.54681	2.88237595187726e-07	0.915571	0.000792813
HOS3	-0.0597171	0.736125	0.169838	0.335743
HOS4	-0.773529	0.000133124	0.931415	1.31798607886973e-05
HOT1	-0.259388	0.0570468	-0.165008	0.216571
HOT13	-0.530958	0.0115825	0.291628	0.145589
HPA2	1.71533	1.39648005327016e-05	3.34076	5.68816833080237e-10
HPA3	-0.436101	0.0243313	-1.89135	8.45612421211883e-07
HPC2	0.396133	0.00581344	0.501072	0.00129453
HPF1	7.51765	1.00930367364579e-14	8.31226	2.28761360919557e-15
HPM1	-2.97563	2.7125319375984e-11	-0.839331	0.000333631
HPR1	-0.332166	0.0348745	-0.451822	0.0130306
HPT1	-0.692728	0.000142578	-0.169522	0.262168
HRA1	-0.639612	0.255183	-2.88076	0.000528012
HRB1	-0.579469	0.000362858	-1.11597	2.92456833245743e-07
HRD1	-0.101254	0.391023	0.65694	7.04584812205295e-06
HRD3	-0.266952	0.0251683	-0.450287	0.000897177
HRI1	-2.4223	1.81612609824061e-11	-3.41116	4.28091464078091e-13
HRK1	-1.64889	1.74987889593222e-07	-0.0114669	0.959543
HRP1	-0.615274	0.0356501	-0.277353	0.316756
HRQ1	0.163962	0.190605	0.118129	0.354743
HRR25	-0.427032	0.00320961	-0.272893	0.0416921
HRT1	0.150354	0.356942	-0.198924	0.206249
HRT3	0.373942	0.0185439	0.59539	0.000451356
HSC82	-1.85983	2.26947786413449e-07	-0.541363	0.034491
HSE1	-0.00965294	0.941496	0.239462	0.0529107
HSF1	0.0795954	0.63046	0.00498184	0.974967
HSH155	1.12162	2.08026802185583e-08	0.57618	0.000410693
HSH49	-0.148803	0.316575	0.367398	0.0156754
HSK3	0.550049	0.00153879	-0.790025	0.000972046
HSL1	-1.8262	3.69420556112017e-10	-2.31057	3.52646433127916e-10
HSL7	0.334572	0.0171442	0.0627082	0.64717
HSM3	0.26842	0.019088	0.728173	8.63909069429273e-07
HSP10	-0.820031	6.59158672302619e-05	0.136622	0.420981
HSP104	-3.33909	9.29803944185589e-13	-1.71778	3.12152144561928e-08
HSP12	4.74248	5.72923339930438e-11	6.46357	5.41271348602787e-13
HSP150	-2.171	5.23097577222024e-10	-0.873014	0.000138175
HSP26	-1.47482	9.85591424711598e-06	0.629474	0.0207948
HSP30	-1.8534	7.38166125825019e-07	1.45591	2.07143259742961e-05
HSP31	0.510087	0.00242688	2.29981	5.19662762076594e-12
HSP32	1.05207	0.0028224	2.81277	1.05569333888263e-08
HSP33	-0.250848	0.243385	2.3621	3.06287510416196e-10
HSP42	-2.54199	1.8609752922941e-09	0.2889	0.257257
HSP60	-0.940792	0.000120271	-0.554908	0.0091434
HSP78	-2.81394	1.11901664022974e-12	-0.757968	0.000185685
HSP82	-2.71442	2.83236614180255e-10	-0.535331	0.0291496
HST1	0.505	0.000899681	0.0438183	0.750714
HST2	-0.0931888	0.588883	0.0808827	0.623959
HST3	-1.93776	4.06469374984319e-10	-2.63199	4.42010504703901e-10
HST4	-0.53521	0.0421319	-2.00761	2.53298669473285e-05
HSV2	0.520053	0.00621155	-0.133167	0.450512
HTA1	-0.251183	0.382063	0.516919	0.0664423
HTA2	0.376435	0.0328145	1.24392	2.3545360480554e-07
HTB1	1.8649	1.02367210704035e-08	1.59387	5.63394120863902e-08
HTB2	-2.0989	1.027903967757e-09	-1.3824	4.57287341339544e-07
HTD2	-0.834542	1.11121308125405e-06	-0.808909	8.79463010444961e-06
HTL1	0.118744	0.487173	-0.961471	0.000247849
HTS1	-1.33242	3.76397628183125e-08	-1.17929	2.78033676275268e-07
HTZ1	0.583909	0.000583577	0.0632567	0.69612
HUA1	0.134881	0.580318	-0.0808573	0.742696
HUA2	-1.73294	2.48509385440399e-08	-1.44123	1.90183262226326e-06
HUB1	1.13943	3.35302839650049e-07	0.33288	0.0667802
HUG1	-0.945337	0.0160978	-2.44635	9.55916619874683e-05
HUL4	0.500785	0.104476	1.87032	1.98888449523812e-06
HUL5	0.0106506	0.94315	-0.000199346	0.999071
HUT1	-0.870301	6.19208036814263e-05	-1.9333	1.35770159877589e-07
HVG1	0.682331	1.04771010731699e-05	0.504516	0.000422312
HXK1	-1.52186	2.39340604293433e-05	-0.71325	0.0167384
HXK2	-5.35445	3.54953804835352e-12	-5.98528	5.19662762076594e-12
HXT1	-2.23305	5.89923185898874e-05	-2.53973	0.000223383
HXT11	-4.21647	2.63755503409219e-10	-3.43029	7.76899386844301e-09
HXT12	-4.46982	1.14426036336001e-08	-2.3063	1.24618953241284e-05
HXT13	2.92631	1.9181655701146e-08	0.111567	0.814323
HXT15	2.32803	0.0138816	2.82374	0.00432576
HXT17	4.4468	3.58912464777504e-07	4.26679	1.02452844808665e-06
HXT2	0.675768	0.0346169	-1.41286	0.00403175
HXT3	-4.6876	2.03545427032999e-13	-6.47049	1.44883646081111e-15
HXT4	-6.62046	2.79122154593802e-13	-6.09472	1.02225453919831e-12
HXT5	6.28847	3.07389575449648e-16	4.40621	1.32767581892039e-14
HXT6	-0.855649	0.00091058	0.516463	0.0290655
HXT7	-0.639857	0.102596	-4.15117	6.58559419893583e-10
HXT8	-2.42204	4.09056003850978e-10	-2.12737	1.05354052861154e-08
HXT9	-5.78036	2.86243120142804e-09	-5.01324	3.01145404604912e-08
HYM1	-0.710933	0.000466396	0.334373	0.0594544
HYP2	-0.0873519	0.700273	1.00683	0.000101703
HYR1	1.25022	1.85500047067487e-09	1.05287	1.30878248714718e-08
IAH1	0.142803	0.353716	-0.0190992	0.916772
IBA57	1.15356	6.0745413526602e-09	0.921619	1.22026998789297e-07
IBD2	1.25	5.93601672418626e-06	0.262424	0.320551
ICE2	0.630969	9.43505941174395e-05	-0.175333	0.234217
ICL1	4.77282	8.01281279355236e-08	3.20642	6.60610011036866e-06
ICL2	1.23783	4.55921287555321e-07	-0.0808908	0.706551
ICP55	-0.26575	0.0243822	0.18626	0.0976847
ICR1	-0.999703	0.000647255	0.00989044	0.970518
ICS2	-5.09036	2.02885536003059e-15	-3.6521	1.32430190630534e-13
ICS3	-2.12878	0.00244633	0.334389	0.549448
ICT1	-1.31751	7.66409496604253e-07	0.360619	0.0655113
ICY1	-0.604809	0.0287009	1.80437	1.1158210434816e-06
ICY2	-3.4802	1.41556281255675e-13	-5.23149	5.27701737063396e-16
IDH1	0.984335	0.000127315	2.69612	1.0323406568949e-10
IDH2	0.328106	0.083113	1.92193	1.63225612630705e-09
IDI1	-0.342769	0.101544	0.380561	0.0638905
IDP1	-0.658153	0.000967896	-1.01382	4.80353363300298e-06
IDP2	3.94446	1.60515114850352e-11	1.45737	1.29321905893548e-05
IDP3	1.00852	3.77159514108754e-07	1.20614	3.91178137074494e-08
IDS2	1.0604	4.33918781664857e-09	0.339513	0.00981534
IES1	-0.0827719	0.665616	0.78247	0.000214092
IES2	0.708018	5.31601316872878e-06	1.02699	2.59560025400995e-08
IES3	0.465116	0.000365333	0.416471	0.00106557
IES4	0.298191	0.0750445	-0.0690749	0.725692
IES5	0.0551428	0.680661	-0.335603	0.0166678
IES6	-0.745008	0.000185404	-0.559074	0.00224048
IFA38	-1.44816	3.4296889853627e-06	-1.66489	1.75489060787522e-06
IFH1	-1.23649	1.51112902780853e-07	-1.23449	2.56265025985378e-07
IFM1	2.7872	1.92547146806131e-12	0.770551	0.000249519
IGD1	0.0510283	0.870215	1.53762	2.48882351863497e-05
IGO1	0.0101512	0.950992	1.08262	5.28638211617074e-07
IGO2	0.816399	1.59339825173766e-07	0.962171	9.51876513989904e-09
IKI1	1.33768	2.44393549687216e-09	-0.199159	0.225184
IKI3	0.380548	0.00561483	-0.913214	1.50556582569159e-06
IKS1	-0.320049	0.0810892	0.0733303	0.683713
ILM1	-0.650867	0.00432934	-1.82788	1.26189459803262e-06
ILS1	-1.57354	7.14465415769763e-09	-2.87642	1.06484920621021e-12
ILV1	-1.64216	3.26912143432817e-07	-2.82602	4.06428567339277e-10
ILV2	-2.66283	3.94192295334691e-11	-3.58849	2.69044396091128e-13
ILV3	-2.27051	1.90798842646871e-09	-3.70654	9.73269758106437e-13
ILV5	-0.842743	0.00156205	-2.4226	1.23751808875795e-09
ILV6	-0.604849	0.0170536	-1.59518	8.15022833438981e-07
IMA1	-3.60882	6.5187246063059e-13	-7.37662	1.06285055849562e-16
IMA2	-4.6768	2.90357309900318e-13	-3.42138	1.7066855105863e-11
IMA4	-3.66611	8.9347791393167e-06	-3.92193	1.62629335215913e-05
IMA5	-5.42819	4.62268385205186e-14	-3.513	8.99752044945322e-12
IMD1	-8.43434	1.74045257366811e-13	-7.27565	1.6845230239911e-12
IMD2	-7.11437	2.28220800721924e-15	-8.66469	1.01157486762553e-13
IMD3	-2.052	2.21141557686491e-08	-3.89896	7.9579168452104e-10
IMD4	-2.01661	4.14428682143914e-08	-2.28645	9.54771275122933e-08
IME1	-1.06554	0.000284014	-0.469523	0.0806802
IME2	-0.101441	0.619309	0.401052	0.0575101
IME4	6.59819	2.48368661336376e-12	6.96967	1.08165260021181e-12
IMG1	0.904751	7.20861586254415e-05	0.480841	0.0142758
IMG2	1.31735	4.33176190978422e-08	0.866574	1.79346294040547e-05
IMH1	0.992687	1.91113507491712e-07	1.10775	2.87731138903354e-08
IML1	0.145875	0.290713	-0.159902	0.264361
IML2	-1.39354	1.07330823158219e-05	0.731228	0.00655273
IML3	-1.91688	9.384696019385e-11	-1.47267	1.98010212864392e-08
IMO32	-1.05541	8.81629717221406e-05	-1.66231	6.22113341707119e-06
IMP1	0.304321	0.0215525	0.17379	0.194252
IMP2	-0.212251	0.234226	-0.476929	0.0244506
IMP2'	0.586312	0.0614793	1.08364	0.00117595
IMP3	1.6051	9.89943216410232e-05	-1.0753	0.0443409
IMP4	0.503133	0.00314714	0.212665	0.23872
INA1	-6.8838	1.34913090359214e-07	-2.29314	3.34734837202646e-05
INA17	1.14602	5.56089133056152e-07	0.188605	0.322924
INA22	1.33848	1.19250230930249e-08	0.917489	6.32823118816005e-06
INH1	1.18274	9.56058928068874e-08	2.43908	1.19085296723451e-12
INM1	-4.54735	3.11793127846051e-14	-4.43172	6.72995669255396e-13
INM2	1.11194	7.34862921490951e-07	1.14635	4.43203537410607e-07
INN1	-0.476645	0.00178641	-1.43233	1.06853666632835e-07
INO1	-1.30204	0.000280855	-0.0822632	0.795848
INO2	-0.96946	5.28873255938905e-06	-1.36684	1.24563571065998e-06
INO4	0.162246	0.358725	0.222541	0.213355
INO80	0.47207	0.000608045	0.120282	0.308657
INP1	1.99606	5.28690786735937e-08	1.07316	0.000888145
INP2	1.37394	3.85481832055817e-09	0.831115	1.62347936106412e-05
INP51	-0.242701	0.09796	-0.847767	7.14820424858615e-05
INP52	0.473019	0.00211215	-0.586548	0.00225683
INP53	-0.702979	7.73536430601406e-06	-1.59487	1.69721234252955e-09
INP54	0.86391	0.000230666	2.95798	3.65413575881284e-12
IOC2	-0.758691	9.68966235452894e-05	-1.62882	3.15217054461867e-07
IOC3	-0.150844	0.329603	-1.39909	6.98819536791506e-07
IOC4	-0.316502	0.0757432	0.899394	2.50090975453589e-05
IPI1	0.771988	0.00596639	-1.58461	0.000706821
IPI3	0.350849	0.0459776	-1.44292	1.18055225074441e-05
IPK1	0.752527	0.00246848	0.266762	0.3275
IPL1	-0.753969	0.0341604	-0.663923	0.0857667
IPP1	-0.141549	0.193788	0.385189	0.00100398
IPT1	-0.0714077	0.685728	1.18811	5.44523222229528e-07
IQG1	-1.11371	2.30840908629012e-07	-2.04036	5.67176872517643e-10
IRA1	0.259422	0.249047	1.02151	8.69506792303509e-05
IRA2	-0.46512	0.138091	1.24564	0.000428331
IRC10	-1.00673	0.00158375	-0.0886133	0.765279
IRC11	-1.89172	2.38842238366292e-07	-0.183722	0.425012
IRC13	-1.17695	0.029589	-0.43977	0.421354
IRC14	1.73109	0.102761	3.38058	0.00163847
IRC15	-0.469834	0.0205961	1.23259	2.23650570798798e-06
IRC16	-2.29831	0.00302708	-0.65181	0.330223
IRC18	-1.09231	0.000301158	-3.11221	2.59085970550088e-07
IRC19	0.996943	0.000126491	0.407035	0.123805
IRC20	1.27749	1.22412856952735e-07	1.7111	9.95428950241195e-10
IRC21	0.512197	0.000203012	0.0136773	0.917525
IRC22	-0.524401	0.000730931	-1.65716	1.55719222564666e-09
IRC23	-0.383934	0.107913	1.22759	2.38693114134329e-05
IRC24	0.311914	0.114148	0.188723	0.363766
IRC25	-0.127753	0.435881	-1.16371	1.92776336126996e-05
IRC3	0.24591	0.118874	-0.0141122	0.936339
IRC4	-8.59557	6.82048378803358e-13	-1.94934	1.11583137907159e-07
IRC5	-0.7088	0.000433918	-1.15254	1.85675207995404e-05
IRC6	0.0336533	0.858675	-0.464538	0.037092
IRC7	-2.82343	2.40224807259706e-10	-2.55745	7.55030127672818e-09
IRC8	-7.40175	3.11793127846051e-14	-6.81559	3.71142160415775e-13
IRC9	0.928129	0.138169	2.34977	0.000481332
IRE1	-0.477941	0.000536975	-1.26043	1.77977326142596e-08
IRR1	-2.02316	1.98288760636738e-06	-2.76709	1.49341780054433e-06
IRS4	-0.197714	0.236163	-0.464716	0.0193292
ISA1	0.261905	0.0670897	1.60304	3.1273264542632e-10
ISA2	0.67447	3.57670100886345e-05	-0.275671	0.0485991
ISC1	-2.11892	8.79078176236919e-12	-1.58971	2.13572704863449e-09
ISC10	0.93122	6.66144129085432e-06	2.10556	2.53360169287296e-11
ISD11	1.16521	1.46913703469716e-07	0.885757	3.68665780917658e-06
ISF1	-1.47194	4.28935801597577e-07	0.935057	0.000156608
ISM1	0.274292	0.0579827	0.24802	0.0876528
ISN1	-1.02932	4.22281352240152e-08	-0.786665	3.73419108006116e-06
ISR1	0.517211	0.00893897	0.562648	0.00438203
IST1	0.745995	8.54334484683223e-06	0.426979	0.00277878
IST2	0.274751	0.115719	1.83795	9.95428950241195e-10
IST3	-0.840366	5.42033068244506e-05	-1.21931	8.32059970647277e-06
ISU1	-0.263035	0.151455	0.774376	0.000197357
ISU2	-0.584286	0.00284799	-0.129871	0.473794
ISW1	0.260069	0.135262	-0.777508	0.00146392
ISW2	-0.702345	7.12282145855414e-06	-0.24338	0.0500113
ISY1	-0.315265	0.0177702	0.183028	0.148534
ITC1	-1.26489	1.60060022169856e-07	-0.471068	0.00672238
ITR1	-1.77481	1.31245347082362e-06	-1.7613	8.93152987458025e-07
ITR2	-0.0212097	0.862844	-0.782016	1.54801594172164e-06
ITT1	0.4462	0.00616139	0.442724	0.00644979
IVY1	-0.043972	0.740577	-0.580503	0.000654678
IWR1	0.529831	0.00988798	1.08038	8.54685349730478e-06
IXR1	-0.512693	0.00597662	0.972653	1.09211992635537e-05
IZH1	-2.14137	1.07361943714522e-07	0.0584228	0.83584
IZH2	-3.07781	1.79130224771929e-09	-1.67144	6.12924009291433e-06
IZH3	-2.0886	6.26710003073623e-11	-1.76911	6.3432616858433e-10
IZH4	-5.05188	8.22427118087219e-06	-2.94884	0.000269259
JAC1	1.04609	1.05681021198454e-07	0.00902704	0.956278
JEM1	-1.18043	8.32231855912722e-06	-1.99489	4.43845182519527e-07
JEN1	3.89651	1.01854723041978e-11	3.05663	1.88679027645928e-10
JHD1	0.934417	6.14457399817933e-06	1.58134	2.50756401924368e-09
JHD2	0.979796	7.47392088833555e-08	1.04315	3.24246581204245e-08
JID1	-0.557081	0.0303708	1.2984	2.67375653252898e-05
JIP3	0.748953	0.217482	4.61605	1.92534358073778e-08
JIP4	-1.81719	3.69149888975681e-08	0.120547	0.5871
JIP5	-0.19518	0.28305	0.235461	0.179117
JJJ1	0.343976	0.0412746	-1.69756	1.16158096331227e-06
JJJ2	1.57048	6.20754470448435e-09	0.707999	0.0012379
JJJ3	-1.98826	6.50194875093297e-08	-2.19383	2.6723399926222e-07
JLP1	-0.115219	0.636247	-2.30669	3.00793943770893e-06
JLP2	-0.701276	0.00339273	-1.03241	0.000672912
JNM1	0.842405	3.43824117214099e-06	0.637308	0.00023496
JSN1	-2.10898	2.19226873753936e-10	-1.37599	1.14570858625109e-07
KAE1	-0.803891	1.30065571418223e-05	0.268866	0.0637261
KAP104	-0.0370585	0.78517	-0.152098	0.242171
KAP114	-0.451528	0.0765948	-1.89761	2.28008889025079e-05
KAP120	0.272292	0.0899296	-0.00175717	0.991765
KAP122	-0.323832	0.124972	-1.38519	5.34048308451202e-05
KAP123	0.427662	0.0483912	-1.07406	0.00024224
KAP95	-1.28254	9.85707288739612e-08	-1.66457	1.2636225042234e-09
KAR1	-0.816811	0.021054	-1.64835	0.000576229
KAR2	-3.05109	8.47618263616274e-10	-2.3397	3.85837333328374e-08
KAR3	-0.483398	0.0444524	-0.413978	0.119419
KAR4	-0.00387717	0.988626	-2.10444	8.88051907105293e-05
KAR5	0.439893	0.0482977	-0.460627	0.102924
KAR9	-0.145342	0.317605	-0.296514	0.0775702
KCC4	-0.30384	0.126012	-1.31926	5.73197758580466e-05
KCH1	-0.562952	0.00675219	-0.812041	0.00177041
KCS1	0.867359	1.56262714256175e-05	2.63695	1.14415946738254e-12
KDX1	-0.612953	0.000269102	-1.15152	2.58686064250579e-06
KEG1	0.0762163	0.666322	-1.19233	2.77490052636896e-05
KEI1	1.30516	5.73271638715737e-08	1.38756	2.45255611093344e-08
KEL1	0.123635	0.40754	-0.207229	0.188397
KEL2	-0.154074	0.332489	0.62882	0.000356439
KEL3	-0.0550311	0.799448	-0.941761	0.00182767
KES1	-0.678901	0.00294048	-0.323259	0.116573
KEX1	0.656425	6.65540959929684e-05	0.169855	0.22114
KEX2	-0.446209	0.0126235	0.405521	0.0195744
KGD1	1.06868	5.38851089143439e-08	2.1602	9.12463006435222e-13
KGD2	0.756083	9.82034412983447e-05	1.89463	2.3104709495026e-10
KHA1	0.405343	0.0484096	0.876162	0.000132623
KIC1	1.14861	1.61544631400426e-05	0.81568	0.000535295
KIN1	-0.471053	0.0107626	-0.374168	0.036992
KIN2	0.63662	9.60517314280862e-05	-0.92049	5.02842260668537e-05
KIN28	0.261578	0.0518986	-0.423049	0.00868236
KIN3	-2.35976	2.85255847620104e-06	-2.6388	9.80786198970459e-06
KIN4	-1.14038	3.16757030951881e-07	-1.29817	7.59082125319058e-07
KIN82	0.66935	0.0245459	2.36315	5.44648135382135e-08
KIP1	-0.497351	0.0057956	-1.68387	4.85484409735882e-07
KIP2	-2.17478	5.61428837894548e-09	-0.92914	0.000238784
KIP3	0.148806	0.448746	0.0883674	0.667337
KKQ8	0.679706	0.000565514	1.78695	1.42082889664294e-09
KNH1	2.57012	3.24464248922342e-11	0.622528	0.0142973
KNS1	0.195925	0.203793	1.50059	3.10704658905571e-09
KOG1	0.852826	4.58611935964096e-07	-0.0645639	0.624889
KRE1	0.124973	0.623535	0.818199	0.00198659
KRE2	0.662943	1.31740470702691e-05	1.16803	2.93625871432436e-09
KRE28	-0.53835	0.0111679	1.00147	2.59247448549178e-05
KRE29	0.028445	0.905755	-0.559565	0.0537117
KRE33	1.25662	1.05050349836684e-05	-0.807217	0.0198983
KRE5	-0.026173	0.808886	-0.500256	9.39913227088041e-05
KRE6	-0.996943	9.29543756443544e-05	-0.278269	0.18672
KRE9	-0.947411	3.16926491683551e-05	0.190759	0.299723
KRI1	0.13794	0.412059	-1.01261	8.45158967345236e-05
KRR1	0.858593	0.000936523	-1.21842	0.00154402
KRS1	-2.84331	9.39554390676343e-11	-2.36475	1.86538856704941e-09
KSH1	0.558601	0.00254871	0.711631	0.000243213
KSP1	-0.458941	0.00815732	0.18513	0.247018
KSS1	-1.64451	1.38697091499726e-07	-2.55727	2.96395943654215e-08
KTI11	0.145826	0.516157	-0.297353	0.174634
KTI12	-0.415725	0.0143062	0.319974	0.048231
KTR1	-0.560661	0.000310897	-0.00977106	0.943455
KTR2	-1.50955	8.30983893068247e-09	-0.668426	0.000328414
KTR3	0.25263	0.11444	0.444779	0.00904888
KTR4	-0.0625828	0.625519	0.908764	2.32773026770292e-07
KTR5	-0.371012	0.0206411	-0.449698	0.0154781
KTR6	-0.769965	9.04474032610482e-05	0.266346	0.103686
KTR7	-0.0450183	0.803327	-0.011857	0.947812
KXD1	2.04306	1.76101805609384e-08	-0.201919	0.540441
LAA1	-0.0104436	0.936327	-0.459906	0.00136996
LAC1	-0.472188	0.0101038	1.3778	1.00854434271887e-07
LAG1	-0.0938644	0.690093	-1.10965	0.000272526
LAG2	0.00349252	0.975527	0.33471	0.00684996
LAP2	-0.0289547	0.906552	1.53685	1.25686758836169e-06
LAP3	0.0867993	0.501951	0.398479	0.00273737
LAS1	0.516656	0.00336833	-1.38317	9.03683183174824e-06
LAS17	-0.0540755	0.820104	-0.790417	0.010006
LAS21	-0.368423	0.0265999	-0.712681	0.000842711
LAT1	-0.376045	0.0147113	0.564996	0.000560514
LCB1	-1.53573	8.99965698959164e-10	-1.23688	4.97570986081282e-08
LCB2	-0.844583	5.08047933364865e-06	-1.04058	2.1877318023289e-07
LCB3	-0.863076	3.90423527677835e-05	0.134374	0.430209
LCB4	0.648074	9.82034412983447e-05	1.03282	1.67539353892624e-07
LCB5	-1.3238	6.11640721772717e-09	-1.16153	6.97908808956153e-08
LCD1	0.283242	0.0328446	-0.539913	0.00203564
LCL1	-0.245035	0.397408	0.544835	0.0672092
LCL2	-0.558166	0.00742732	-1.39262	1.8523489842262e-05
[truncated: 4,177 more rows]

## Sheet: Gene expression LBCMs vs KE6-12
Gene	logFC LBCM31	adj.P.Val LBCM31	logFC LBCM109	adj.P.Val LBCM109
15S_rRNA	0.344099	0.4808	1.6467	0.00105183
21S_rRNA	0.505359	0.274823	1.4547	0.00201957
AAC1	-0.167052	0.478417	0.137791	0.535141
AAC3	-1.99237	0.00341585	-0.459344	0.422423
AAD10	0.551714	0.0314592	-0.902423	0.000436503
AAD14	-1.08116	5.47118762642966e-07	-1.74157	1.84201118337211e-08
AAD15	-0.524332	0.465252	0.835142	0.209425
AAD16	2.79885	0.00505341	5.40318	1.1172229957598e-06
AAD3	-3.19144	1.65818132125467e-14	-1.96095	1.04843737349551e-11
AAD4	-1.98782	5.32106388420494e-07	-2.62428	3.13564977620166e-09
AAD6	-0.0418635	0.900267	0.553869	0.070179
AAH1	-1.34776	0.000251664	-2.5705	7.67182127817414e-06
AAP1	-0.741175	5.70153569484994e-05	0.0580644	0.700251
AAR2	-1.22004	3.56203809539075e-06	-1.47666	3.04594848615168e-06
AAT1	-0.376604	0.0141929	-0.47251	0.00616809
AAT2	1.00074	2.26872228889641e-06	0.431582	0.00543844
ABD1	-0.199841	0.118854	-1.1268	1.6619452998556e-07
ABF1	-0.386396	0.1038	-1.37614	0.000124777
ABF2	1.71135	3.08803437343988e-06	2.4923	6.97206027420489e-09
ABM1	0.0918568	0.654585	0.758923	0.000429641
ABP1	-0.170838	0.293214	0.5807	0.000610027
ABP140	-0.483693	0.00878219	-1.06247	2.72592410079305e-05
ABZ1	0.057979	0.691349	-0.638599	0.000107656
ABZ2	-0.406868	0.075836	-1.53035	3.15026392186076e-05
ACA1	-0.296096	0.134154	0.0925599	0.620991
ACB1	-0.35014	0.14074	-0.690503	0.00580788
ACC1	-1.7503	1.49486163588053e-09	-1.18207	1.76621228635635e-07
ACE2	-0.616864	0.000714072	-0.756472	0.0003027
ACF2	-0.849576	1.91276904605649e-05	0.108682	0.480007
ACF4	0.494359	0.0492409	-0.942112	0.00797034
ACH1	0.468435	0.0224308	1.42794	1.76621228635635e-07
ACK1	0.030809	0.864445	-0.576427	0.00227905
ACM1	1.65831	0.000380065	0.677735	0.151985
ACO1	2.3077	3.68405878396622e-11	3.32464	9.85520397324738e-14
ACO2	-0.507124	0.0830708	-2.32277	5.54180272605436e-06
ACP1	0.880209	1.00238201995812e-05	0.125066	0.394854
ACS1	1.35378	9.86561833312848e-07	1.83043	5.32727243819701e-09
ACS2	-0.858949	0.00428369	-0.374818	0.159526
ACT1	0.7496	0.00245401	1.74015	7.84836778144385e-08
ADA2	-0.0903654	0.790619	0.514108	0.110891
ADD37	-1.57798	5.59081166609924e-09	0.629074	0.000221606
ADD66	-0.0169302	0.899487	-0.845918	1.70256700681123e-06
ADE1	-1.31602	8.69955404943828e-08	-1.16208	8.61063134685293e-07
ADE12	-1.11128	1.63383191425897e-07	-0.492915	0.0012501
ADE13	-0.418189	0.0440654	-0.633988	0.00294718
ADE16	1.00718	5.42465184696461e-05	2.13612	9.61499449489017e-10
ADE17	-2.35142	1.28817725471653e-10	-2.82143	1.17653872158282e-11
ADE2	-1.1827	1.89940604090395e-08	-1.63408	7.47968436620958e-10
ADE3	-1.15629	2.0562748887616e-05	-0.33717	0.108515
ADE4	-0.445182	0.0377908	-0.833192	0.000406629
ADE5,7	-0.639093	0.00121633	-2.0999	1.66449050155336e-08
ADE6	-1.29469	2.62464463110834e-09	-1.97222	6.40672135513141e-12
ADE8	0.240233	0.38402	1.15284	0.000118886
ADF1	-0.335004	0.162204	-1.87324	1.17222239056343e-05
ADH1	-0.982894	0.000255177	-0.109528	0.630243
ADH2	-0.689941	0.0372147	0.0734868	0.818303
ADH3	0.638565	0.00152242	0.775851	0.000121384
ADH4	-1.69684	7.49518824666453e-09	-1.68258	1.80270366192157e-08
ADH5	-1.35773	8.77554420088224e-09	-0.160821	0.249787
ADH6	-0.951781	0.00429407	-0.0661819	0.830514
ADH7	-5.34388	7.09572181177e-09	-1.12099	0.0102191
ADI1	-0.498313	0.090002	0.635055	0.0261338
ADK1	1.55051	5.42727165505547e-06	0.931024	0.000730723
ADK2	-0.705978	0.01344	0.474	0.0628836
ADO1	-1.71484	3.87097694209931e-07	-1.30649	8.33739717625449e-06
ADP1	0.0275997	0.909515	0.273792	0.184914
ADR1	1.17284	9.31764706610869e-05	3.17522	6.83867619010513e-11
ADY2	3.63366	2.54859415760664e-06	3.19419	1.54580151942423e-05
ADY3	0.86283	0.00576609	0.998335	0.00125121
ADY4	0.267098	0.101761	-0.26793	0.101291
AEP1	0.406557	0.00263734	0.380562	0.00280888
AEP2	-0.238663	0.13985	-0.845309	2.93035806506379e-05
AEP3	-0.237079	0.135503	-0.189094	0.240748
AFB1	-2.54198	0.00263734	-1.91008	0.0169511
AFG1	-1.06327	6.06595136484363e-08	-0.346522	0.00781028
AFG2	-0.794561	1.25533912157449e-06	-1.28763	1.7568818039215e-08
AFG3	0.392734	0.00282783	0.771393	8.24310423150884e-07
AFI1	-0.730561	3.77129172741355e-05	-1.61594	3.12828437496175e-08
AFR1	-0.650553	0.00119888	0.0921579	0.600669
AFT1	0.0162623	0.957674	0.0841555	0.755372
AFT2	0.32168	0.033949	0.403054	0.00667876
AGA1	-1.24338	0.00163444	-1.85181	0.000407894
AGA2	-0.394203	0.655076	-0.742237	0.406888
AGC1	-0.501145	0.00445354	-0.573468	0.00176969
AGE1	-0.433187	0.00202605	-0.323075	0.0123539
AGE2	-0.0425989	0.752942	0.452279	0.000773613
AGP1	0.958224	0.00248976	-0.200152	0.598822
AGP2	-0.0966891	0.606645	2.11706	1.26586031721269e-10
AGP3	9.40725	1.19829394406121e-10	9.63428	2.84131098938903e-11
AGX1	-0.239734	0.312625	0.405252	0.0676278
AHA1	0.527733	0.00181734	0.317837	0.0310007
AHC1	0.181782	0.266295	0.134587	0.368475
AHC2	-0.422071	0.00531591	-0.809016	3.76012723760805e-06
AHP1	0.811706	0.000294171	1.59625	2.68138885133284e-08
AI1	-11.8075	2.84080180191853e-09	-10.8443	4.25283111205458e-09
AI2	0.544713	0.263991	1.33789	0.00558501
AI3	1.69104	0.158528	2.64338	0.0239213
AI4	1.04959	0.0140411	0.890848	0.0451715
AI5_BETA	0.50376	0.351025	2.19468	9.74516118234342e-05
AIF1	-2.28184	9.7835467761565e-10	-0.93917	5.60575010512e-05
AIM1	0.246989	0.311887	-1.03684	0.00260807
AIM10	-0.0512428	0.836706	-0.0664941	0.787989
AIM11	0.766208	0.00040052	0.568854	0.0082517
AIM14	-0.924715	0.00133785	1.43295	1.0598311271574e-05
AIM17	0.461439	0.0190526	2.06213	5.11280961724072e-10
AIM18	0.662031	0.000164352	1.19031	3.89195274911771e-08
AIM19	0.649367	0.00175185	0.627353	0.0012638
AIM2	-0.961545	2.08554718791213e-06	-0.707745	4.29466719513708e-05
AIM20	0.7036	0.196128	-1.66079	0.026734
AIM21	0.104242	0.400261	-0.0480877	0.679079
AIM22	-0.180041	0.189036	0.0348179	0.802834
AIM23	0.391323	0.020463	1.01946	1.12809210803861e-06
AIM24	0.0930487	0.627361	0.977029	8.85521707651136e-06
AIM25	0.167186	0.22188	-0.0427595	0.752454
AIM26	0.59154	0.205736	2.30979	1.0598311271574e-05
AIM29	1.03411	0.00137962	1.62792	5.7078733051663e-06
AIM3	-0.308253	0.121514	0.863665	9.28134706412764e-05
AIM32	-0.385924	0.0195094	-0.279478	0.0913336
AIM33	1.0472	1.73202307175547e-05	1.06311	5.54554972219571e-06
AIM34	-0.340243	0.227259	0.569418	0.037135
AIM36	0.837882	2.18278138312182e-05	-0.0969156	0.549438
AIM39	-0.712751	4.01218971872008e-05	-0.110547	0.419529
AIM4	-0.00860574	0.966601	-0.027831	0.890977
AIM41	0.368668	0.102832	0.798996	0.000666094
AIM44	-1.09261	3.97113220067725e-05	0.0662531	0.753915
AIM45	-0.395853	0.00746638	0.418127	0.00353938
AIM46	-0.722076	0.00111807	-1.10142	4.4202449875251e-06
AIM6	0.00467273	0.974065	0.366117	0.00380251
AIM7	0.124424	0.682421	0.773611	0.00805999
AIM9	0.350686	0.0233562	0.833025	4.74189955873224e-06
AIP1	-0.922827	7.61480990955179e-07	-1.12281	2.41297774435256e-08
AIR1	-0.827785	0.00349005	-2.94127	8.64609192271815e-07
AIR2	-0.352411	0.00257723	0.490354	6.60217525413689e-05
AKL1	-0.22983	0.209615	0.403334	0.021875
AKR1	-0.194162	0.311887	-0.192116	0.278974
AKR2	-0.579394	0.00123842	-0.439891	0.00751321
ALA1	-0.994452	0.000173796	-1.64408	1.60292596136067e-07
ALB1	1.02252	0.000169914	-1.31428	0.00105934
ALD2	1.05529	5.00996332835529e-06	0.267007	0.106961
ALD3	2.33518	2.45008871481881e-08	4.43495	1.19564185819116e-12
ALD4	0.832378	2.18916359070477e-05	1.90579	8.93007362586101e-11
ALD5	-1.5265	3.66614047183473e-07	-1.5981	7.15673961874039e-07
ALD6	0.037147	0.924145	-0.247801	0.441783
ALE1	-0.98591	9.37533062443264e-06	-0.126783	0.450063
ALF1	0.524993	0.124389	0.31596	0.39902
ALG1	-1.02278	1.28013851208295e-07	-2.0894	4.02044201275688e-11
ALG11	0.305204	0.0340909	-0.783226	7.07008270607708e-05
ALG12	0.0281797	0.897427	-1.55143	1.34241835614589e-05
ALG13	0.00981597	0.955455	-0.408016	0.018261
ALG14	-0.0311609	0.857751	0.283426	0.0866412
ALG2	0.127899	0.711974	-1.23219	0.00914318
ALG3	-0.950066	0.000929146	-2.30791	2.70756040143578e-06
ALG5	-0.471082	0.263365	-1.81734	0.00208535
ALG6	-0.733168	0.000221965	-0.622082	0.000740427
ALG7	0.413537	0.0442799	-0.34109	0.176006
ALG8	-0.720543	0.000120945	-0.872437	1.49270418193049e-05
ALG9	0.539196	0.000202958	0.857009	3.47412563006621e-07
ALK1	-0.199382	0.640527	-0.0828485	0.855698
ALK2	0.0526091	0.899047	1.73608	1.82547272733739e-05
ALO1	1.17348	1.83286297239919e-06	1.21849	8.04724335318814e-07
ALP1	-0.716949	0.0014138	-0.569295	0.0158342
ALR1	-1.3468	9.74439782741569e-07	0.778324	0.000498064
ALR2	-0.948787	0.000379875	0.336888	0.132333
ALT1	0.158208	0.577793	1.50101	6.62078085943856e-06
ALT2	-0.405842	0.0209876	0.249302	0.129202
ALY1	-0.182451	0.132107	-0.294444	0.0152923
ALY2	0.547682	0.00327804	1.22622	2.00202326934335e-07
AMA1	-0.75213	0.0171713	1.91707	5.08503018912525e-08
AMD1	0.145614	0.315125	0.918005	6.51442494879935e-07
AMD2	-1.99706	5.04571688828883e-11	-1.75757	9.47698465850854e-10
AME1	-0.221985	0.249341	-0.419518	0.0370356
AMF1	-2.44242	6.65197267806351e-08	-0.971244	0.0010818
AML1	-0.224998	0.157165	-0.827374	2.35219063568774e-05
AMN1	-0.20567	0.338122	1.00407	2.52717054455122e-05
AMS1	-0.157223	0.40379	1.03791	4.62096922300935e-06
ANB1	-1.34375	0.00633802	-1.04247	0.0292924
ANP1	-0.516289	0.00153665	-0.296997	0.0419398
ANR2	-0.64211	0.00128645	-0.522178	0.00686254
ANT1	0.509347	0.0260349	0.156017	0.545003
AOS1	0.0539337	0.701378	0.620114	5.38134575284549e-05
APA1	0.568356	0.00610899	1.63447	2.06798180863364e-08
APA2	-0.267855	0.184991	0.549598	0.00614313
APC1	-0.417532	0.00206444	-1.23884	8.71010380199964e-08
APC11	0.101389	0.619144	-1.06444	5.61234110124326e-05
APC2	-0.225919	0.0866327	-0.728583	2.51105966768559e-05
APC4	-0.143008	0.314008	-1.17339	1.6041699674092e-06
APC5	-1.84959	2.76347847083406e-08	-1.40698	1.97509253658156e-06
APC9	-0.190286	0.211158	-0.213097	0.15893
APD1	0.70632	0.000332698	1.723	1.42376236822225e-09
APE1	-1.28463	1.69226286154609e-05	-0.169949	0.462906
APE2	0.00372656	0.982282	0.72749	3.50094704605727e-05
APE3	1.48725	1.68960154803525e-07	2.31588	9.94943491891673e-11
APE4	0.00849083	0.966601	1.46337	2.19910351112301e-08
APJ1	0.205249	0.473974	3.18736	3.81932761283484e-10
APL1	-0.0215886	0.867586	0.167304	0.131659
APL2	0.248373	0.195505	-0.450688	0.0172922
APL3	-0.175163	0.249816	-0.945185	2.12048909482684e-05
APL4	-0.0644621	0.670258	0.844494	2.65313829556292e-06
APL5	0.061703	0.685229	-0.842845	7.97641951778622e-06
APL6	0.260496	0.320112	-1.15283	0.00189379
APM1	-0.00400866	0.982282	0.395601	0.017478
APM2	-0.376831	0.0767512	-0.436406	0.0444688
APM3	0.259567	0.187202	-0.610174	0.0121286
APM4	-0.931412	3.36979843661034e-06	-1.74896	7.24241882784792e-10
APN1	-0.245384	0.175244	-2.00959	1.85385377584103e-07
APN2	-0.359731	0.0245825	-0.498399	0.00664733
APP1	-0.0647898	0.577077	-0.648407	3.29080982483919e-06
APQ12	0.106216	0.629693	-1.06178	0.00077574
APS1	1.38912	2.54146743796717e-05	-0.400036	0.273561
APS2	-0.402764	0.0203752	-0.568135	0.00273224
APS3	0.427761	0.00485854	-0.650115	0.000476926
APT1	0.0238867	0.912568	-1.16612	7.91203155218949e-05
APT2	0.591944	0.00208397	-0.999941	0.000215598
AQR1	-0.275909	0.359331	0.884339	0.00295716
AQY1	2.69399	1.20513563545337e-05	3.17861	1.16664261035987e-06
AQY2	-0.158929	0.616827	1.23971	0.000128577
ARA1	1.36756	4.11368530178188e-08	1.92568	9.19894371307012e-11
ARA2	0.130782	0.392497	1.48715	1.43253735770705e-09
ARB1	0.336558	0.0187863	1.06992	5.63015627828013e-08
ARC1	1.24175	0.000859691	0.329339	0.339503
ARC15	0.0809082	0.537784	0.491437	0.000327995
ARC18	0.286885	0.0187863	0.431077	0.000520719
ARC19	0.132842	0.484288	-0.519587	0.00512568
ARC35	0.183454	0.38885	0.00954598	0.962418
ARC40	-0.639405	0.000309957	0.864898	5.18363280782732e-06
ARD1	0.719939	0.0170922	-0.408137	0.276937
ARE1	-0.235342	0.328833	-0.578592	0.0156141
ARE2	0.553007	0.0494612	1.18179	0.000115036
ARF1	-0.0640031	0.804692	-0.463062	0.0505365
ARF2	0.698927	3.46530651367759e-05	0.598058	8.70970859499503e-05
ARF3	-1.33466	1.26753147890085e-05	-1.5757	1.23702574670279e-05
ARG1	-1.88163	2.62817645578686e-07	-2.95141	1.32379663443213e-10
ARG2	-0.962721	0.000128029	-2.31476	6.7874810383597e-08
ARG3	1.51091	1.28013851208295e-07	0.620835	0.00267009
ARG4	-2.17707	2.34381324415877e-09	-3.38444	1.19564185819116e-12
ARG5,6	-0.326187	0.0847627	-0.892768	3.7431757514794e-05
ARG7	-2.42399	4.68503803642541e-11	-3.26183	6.6102210438275e-13
ARG8	-0.86397	0.000345687	-1.47657	3.71835456004419e-07
ARG80	-0.388117	0.111143	0.373	0.110563
ARG81	-0.695454	4.45807600699244e-05	-0.132426	0.327149
ARG82	-0.380709	0.00461456	1.03838	2.62616989339232e-08
ARH1	-0.293498	0.083608	0.692843	0.000174886
ARI1	2.2137	6.7180477597946e-05	1.78044	0.0012501
ARK1	0.418554	0.0285705	0.448426	0.025737
ARL1	0.415087	0.0105447	-0.142067	0.41561
ARL3	0.578639	0.00306387	-0.366763	0.109842
ARN1	0.102085	0.747362	-1.378	8.90902558900092e-05
ARN2	-10.686	2.60505099087498e-11	-0.413485	0.0380019
ARO1	-1.21115	3.11698949554812e-06	-2.47585	3.15269037596855e-11
ARO10	-0.482259	0.064696	-0.0796693	0.77688
ARO2	-0.812137	0.000253076	-2.45671	5.46207885700368e-10
ARO3	-0.357239	0.0229662	-0.201645	0.157967
ARO4	-0.521734	0.0654299	-2.08511	7.60257930910637e-07
ARO7	-0.163027	0.606036	-0.38047	0.270427
ARO8	-2.0692	2.38842275132261e-09	-2.65169	1.84722914132021e-10
ARO80	0.426022	0.00238793	0.0320397	0.809506
ARO9	-0.00493678	0.987487	0.662024	0.0276829
ARP1	0.19143	0.486035	-1.40393	0.000669402
ARP10	1.52192	0.00157687	0.65908	0.179761
ARP2	0.00836961	0.96412	0.0388118	0.802864
ARP3	0.412596	0.00934217	0.547953	0.000557662
ARP4	0.00983027	0.946477	-0.327374	0.0152214
ARP5	-0.45324	0.0190371	-1.83531	1.16761964816952e-07
ARP6	-0.0276113	0.867959	-0.310569	0.06046
ARP7	0.935166	1.88029181344026e-05	-0.0210114	0.9253
ARP8	-0.934858	5.38862776326354e-07	-0.6546	2.88960054978736e-05
ARP9	0.678917	0.00239927	0.0668052	0.776466
ARR1	-1.5999	3.11419535116159e-10	-0.00809175	0.951924
ARR2	-3.4314	7.56682958820614e-09	0.327698	0.115417
ARR3	-3.94303	7.27607725638647e-10	-2.53633	6.21909617262404e-08
ART10	-0.319997	0.00974531	-0.387191	0.00304573
ART5	-0.691824	0.00380367	-0.371162	0.115649
ARV1	-0.216059	0.246821	-1.18135	4.44110652145396e-05
ARX1	0.0203277	0.93148	-2.20317	1.36888441185151e-06
ASA1	-0.341174	0.101125	-0.813879	0.000380789
ASC1	0.721172	0.0109469	-1.03573	0.00126436
ASE1	-0.678793	0.00208053	-1.01363	2.96747583544393e-05
ASF1	0.256034	0.247486	-0.289986	0.268329
ASF2	-0.319712	0.239361	1.14092	0.00014282
ASG1	0.130444	0.388118	0.413356	0.00562207
ASG7	-0.421571	0.534934	1.92469	0.00142567
ASH1	-1.38152	8.9406632860458e-07	-0.935793	7.98551375124259e-05
ASI1	0.178436	0.180307	0.270135	0.0384937
ASI2	-0.0462415	0.709827	0.126969	0.25929
ASI3	0.254683	0.18495	-0.0190857	0.923179
ASK1	0.706626	0.0104138	1.46576	5.68659290949181e-06
ASK10	-0.310894	0.0174919	-0.855103	3.87748423812724e-07
ASM4	0.15618	0.159219	0.922644	1.62379805921345e-08
ASN1	-1.09406	0.000372487	-1.8387	9.27292554390701e-07
ASN2	-0.302129	0.221771	-2.39037	2.46899104484451e-09
ASP1	0.257721	0.341351	-1.76436	0.000194974
ASR1	-0.841152	0.000763226	-1.69983	2.68461725973931e-06
AST1	0.069083	0.821545	-0.09656	0.775555
AST2	0.0876329	0.590186	0.766449	2.45903076646564e-05
ATC1	-0.573814	0.063564	-0.22752	0.475521
ATE1	-0.108279	0.627361	-0.669886	0.0131834
ATF1	-0.567449	0.0243679	0.213521	0.360172
ATF2	-0.632527	0.209933	1.23582	0.0061645
ATG1	0.411266	0.00516148	0.951256	2.80004905557071e-07
ATG10	0.314842	0.232347	0.0189965	0.95082
ATG11	-0.263009	0.169891	0.179578	0.314961
ATG12	0.17402	0.270536	-0.20968	0.216943
ATG13	-0.330129	0.0537785	1.15663	2.98597665893199e-07
ATG14	0.665372	0.000940897	1.10735	1.78527625472342e-06
ATG15	-0.235893	0.424929	0.0627053	0.825653
ATG16	-0.228931	0.200478	-0.754578	0.00144432
ATG17	0.0399568	0.813481	0.377264	0.0166476
ATG18	0.124273	0.460092	0.471796	0.00541368
ATG19	0.113887	0.653445	1.19224	2.4969824982086e-05
ATG2	-0.0167619	0.925401	0.562517	0.000841965
ATG20	0.057257	0.716402	1.21716	2.85118282265702e-08
ATG21	0.0685592	0.637587	0.869898	1.15270337675526e-06
ATG22	1.30101	2.62464463110834e-09	1.0698	2.32401115547001e-08
ATG23	-0.451064	0.0572199	-0.756928	0.00771975
ATG26	-0.05678	0.790625	1.11384	5.31856837923819e-06
ATG27	0.613577	0.00019614	1.2612	7.46576085850066e-09
ATG29	-0.192637	0.251669	1.24048	6.91195790805491e-08
ATG3	0.127909	0.363971	0.848781	1.24767374403835e-06
ATG31	0.394569	0.00176731	0.906932	4.51517984402063e-08
ATG32	0.0226444	0.910593	0.929605	1.55463815256669e-05
ATG33	1.07531	4.7967369234081e-08	1.1094	9.69991498173376e-09
ATG34	-0.785854	3.25415463376101e-05	-0.0409333	0.7894
ATG36	1.38913	5.89518305705064e-09	0.790613	5.01320281326273e-06
ATG38	-0.204488	0.45128	-1.63898	9.83994664996117e-05
ATG4	0.173038	0.375328	0.335447	0.070972
ATG5	0.460572	0.00164769	-1.09025	1.28484368256663e-06
ATG7	0.513084	0.00614793	0.304879	0.0920179
ATG8	0.0979903	0.621675	0.93225	2.46414904689486e-05
ATG9	0.374531	0.0280257	0.265988	0.0903474
ATH1	-0.166294	0.388341	1.52174	3.96125218837518e-08
ATM1	-0.127127	0.39987	-0.740064	0.000205944
ATO2	0.728343	0.000348822	1.20755	3.60778841887869e-07
ATO3	-1.30617	3.73050661499071e-05	-0.913195	0.00268366
ATP1	0.790042	0.000841314	2.07451	2.20791590403136e-09
ATP10	-0.259727	0.324734	-0.420556	0.141887
ATP11	0.908721	7.5642148356833e-05	0.301978	0.100128
ATP12	1.17351	0.000141469	-0.706086	0.0479957
ATP14	0.411756	0.0418095	0.472753	0.0136268
ATP15	0.27221	0.0893905	0.907934	3.2637904633655e-06
ATP16	0.608585	0.000234574	1.37378	2.43870035376207e-09
ATP17	0.642197	0.000378807	1.74325	3.49051670576379e-10
ATP18	0.6716	0.00014592	1.28645	1.36377697208133e-08
ATP19	-0.246228	0.146657	0.420527	0.0110853
ATP2	0.498521	0.00150055	1.39067	2.13886271790845e-09
ATP20	0.252474	0.249776	1.45392	4.52337931079273e-07
ATP22	-0.0838496	0.51797	0.0492436	0.688142
ATP23	0.0740824	0.717636	-1.56706	1.04193814032749e-05
ATP25	0.280476	0.0464024	0.525176	0.0004112
ATP3	0.618879	0.00138586	1.20217	3.19897893750287e-07
ATP4	0.137201	0.484019	0.814417	0.000113892
ATP5	0.521114	0.00786369	0.781285	0.000130675
ATP6	0.818717	0.0817837	1.26316	0.00818602
ATP7	0.810809	5.44438760127823e-05	1.21219	1.27934579959868e-07
ATR1	-0.85771	5.53543301782331e-05	-1.37727	3.93381340694532e-07
ATS1	-0.0282499	0.905787	-1.96235	3.7997643728426e-06
ATX1	1.72656	1.08400264979946e-06	0.822942	0.00458696
ATX2	-1.77349	5.01519329073631e-07	-2.92748	5.40133914476122e-08
AUA1	-1.27825	0.0784905	0.253925	0.703794
AUR1	0.322105	0.125657	0.0110073	0.956462
AUS1	-1.62325	4.69172819384814e-08	-2.68914	6.78771909336854e-10
AVL9	-0.601524	0.000620238	-0.0772242	0.61554
AVO1	-0.635948	0.00396286	-0.0625066	0.760685
AVO2	0.398966	0.0442799	-0.100623	0.595679
AVT1	-0.758949	0.000427201	0.0729616	0.697023
AVT2	-1.47791	2.62230651787651e-06	-1.65893	5.60855438484356e-06
AVT3	-0.509489	0.00963017	0.2838	0.113501
AVT4	-0.508534	0.00349005	-0.0742481	0.634093
AVT5	-0.80926	4.01218971872008e-05	-1.47665	1.92745241798831e-07
AVT6	-0.0583771	0.757141	-0.177607	0.29253
AVT7	0.313799	0.0217478	-0.0166139	0.897763
AXL1	-3.22167	4.80306921616919e-09	-2.24537	3.2905757971485e-07
AXL2	-1.12617	0.000724828	-1.58982	0.00018437
AYR1	0.997696	0.00239927	1.6373	7.5352110299648e-06
AYT1	0.930302	2.59306620483609e-06	-0.510371	0.00780732
AZF1	-0.770785	5.02482277740247e-06	-1.00047	1.36583197561339e-07
AZR1	2.18666	2.4177168089452e-05	-1.83226	0.00645877
BAG7	0.157666	0.574633	0.500035	0.0617936
BAP2	-1.85012	1.41533418003492e-07	-1.78913	1.72849333344551e-07
BAP3	1.89059	0.0129483	0.271554	0.777266
BAR1	0.364242	0.672174	0.423962	0.624755
BAS1	-0.562106	0.000469532	-1.1885	1.41953666052089e-07
BAT1	0.304629	0.128649	-0.671821	0.00284575
BAT2	0.0624451	0.717776	0.550269	0.00121986
BBC1	0.379442	0.0938254	1.1119	2.07399061966314e-05
BBP1	1.4931	6.01681943575541e-05	2.90748	2.30841390041228e-09
BCD1	-0.477967	0.0379413	-1.42389	5.86210327629342e-05
BCH1	-0.872194	5.35243383050927e-05	-0.370686	0.0362874
BCH2	-0.0368732	0.917609	-0.515321	0.163624
BCK1	-0.561642	0.00067576	-1.32811	3.14520960849572e-07
BCK2	-0.0669682	0.657475	-0.563894	0.000362357
BCP1	0.345743	0.0478987	-0.775032	0.00026363
BCS1	0.612607	0.00532872	1.84912	7.7487999988213e-09
BCY1	0.689105	4.53806226179247e-05	2.18339	2.14680568160172e-12
BDF1	0.283035	0.0646884	0.502653	0.00134985
BDF2	0.0137839	0.956657	0.872484	0.000215379
BDH1	0.289794	0.207273	1.3647	1.98003509940408e-06
BDH2	0.852689	0.00633944	2.17269	1.42578742953334e-07
BDP1	-0.142364	0.320043	0.388594	0.00587774
BDS1	0.26815	0.718411	1.23138	0.0689556
BEM1	-0.123379	0.396586	-0.166134	0.242615
BEM2	-0.0380236	0.817105	0.442212	0.0038384
BEM3	0.149661	0.235111	0.667421	8.78765409481188e-06
BEM4	0.718817	0.0545058	-0.33229	0.468459
BER1	0.45692	0.013119	0.28736	0.141937
BET1	-0.00759615	0.966598	-0.441226	0.0124039
BET2	0.153317	0.32658	-0.845004	4.80600236450645e-05
BET3	0.00413097	0.978703	-0.542111	0.000497455
BET4	0.302074	0.0569584	-1.46345	3.53929691998845e-08
BET5	-0.266577	0.0556091	0.125589	0.370903
BFA1	-0.203233	0.639367	-0.930366	0.0614424
BFR1	-0.922545	0.0274724	-0.710755	0.0871238
BFR2	-0.178521	0.242168	-2.5506	2.24380218717508e-09
BGL2	-0.117388	0.558807	0.78876	0.000201082
BI2	7.48543	3.76812945540189e-07	8.23378	5.40133914476122e-08
BI4	1.37916	0.0156887	1.9307	0.00161677
BIG1	0.160146	0.251065	-0.694365	4.5919313267506e-05
BIK1	-0.166278	0.54518	-2.02458	3.81552238589228e-05
BIL1	-0.188075	0.42399	-0.826343	0.00570667
BIM1	0.765178	9.98271945421872e-05	-0.642127	0.00640056
BIO2	-1.89332	7.22238955743864e-09	-2.41339	1.28353885246729e-09
BIO3	-0.711698	0.0376459	-1.08212	0.0105326
BIO4	-0.38537	0.209923	-1.30724	0.00110175
BIO5	-0.441808	0.386248	-1.19292	0.0401
BIR1	-0.30893	0.0494612	-1.00678	8.99036401856704e-06
BIT2	0.273528	0.195505	0.201595	0.352284
BIT61	-1.61184	8.87180679864245e-05	-1.50218	0.000393292
BLI1	0.659713	8.55679678542812e-05	1.75731	4.73277810749907e-11
BLM10	0.236798	0.231652	-0.632704	0.00135903
BLS1	-0.129969	0.438724	0.794003	3.01267655949303e-05
BMH1	0.372418	0.0287021	0.71463	9.80409572657272e-05
BMH2	0.339626	0.140334	0.858037	0.000414256
BMS1	-0.65524	0.00102009	-1.40765	4.08938781512726e-07
BMT2	-0.738595	0.00728868	-2.70409	1.41857065712197e-06
BMT5	-0.194535	0.30302	-2.35959	1.09896464237059e-07
BMT6	-1.23464	0.00586855	-2.98433	3.12494914881412e-05
BNA1	-4.80275	2.16272080245496e-08	-1.67324	4.07683718329014e-05
BNA2	-1.82063	7.66704830014521e-05	-1.03576	0.00844022
BNA3	0.0591816	0.79661	1.08538	1.67357292622316e-05
BNA4	-1.84318	6.55185722988174e-07	1.52383	1.80568476340689e-06
BNA5	-2.02616	6.5923032536951e-08	1.33767	9.02453500166058e-07
BNA6	-3.50779	6.66783437959642e-12	0.701012	0.000953787
BNA7	-0.46919	0.00473112	-1.1141	8.46008290882619e-06
BNI1	-0.277961	0.189746	0.574453	0.00626945
BNI4	0.167815	0.337137	-0.0285111	0.887791
BNI5	0.808677	0.0200807	-0.294426	0.499646
BNR1	1.04157	0.00290977	0.56693	0.122148
BNS1	-0.734664	0.000160999	0.390071	0.0163204
BOI1	-0.333281	0.0457081	-0.152526	0.376316
BOI2	0.491564	0.00308516	0.585931	0.000398303
BOP2	1.33685	3.06905398404694e-07	1.29634	2.61591183308499e-07
BOP3	0.878682	3.83565140629943e-05	1.53626	1.11643572244522e-08
BOR1	-1.93065	4.53623463317894e-09	-1.2822	2.25582547457049e-06
BOS1	-0.261666	0.116906	0.431303	0.00882525
BPH1	-0.494295	0.0140454	-1.25167	1.59040223062638e-06
BPL1	-0.639204	0.000331148	-1.86831	1.90763171397428e-08
BPT1	1.44814	3.9849507092037e-07	2.31661	1.84636016354245e-10
BRE1	0.399222	0.00729383	0.401682	0.00470007
BRE2	-0.00683285	0.971001	-1.97967	6.14836867042061e-08
BRE4	-0.0106251	0.937368	-0.0432806	0.708087
BRE5	-0.0785001	0.797227	-0.0762425	0.790863
BRF1	-0.15037	0.302411	1.14275	3.82439654866611e-08
BRL1	0.31032	0.058227	0.0253687	0.889005
BRN1	0.261448	0.5468	-2.05664	0.00172322
BRO1	-0.279592	0.0270442	-0.0646372	0.588633
BRR1	0.240225	0.175264	-0.740847	0.00141132
BRR2	-0.201383	0.207348	-0.382043	0.0168828
BRR6	-0.234249	0.203876	-0.696712	0.00277253
BRX1	-0.478659	0.0493816	-2.34861	1.13911479940288e-06
BSC1	0.200099	0.829005	-0.155296	0.870532
BSC2	0.441065	0.260894	2.10858	8.68081168989772e-06
BSC4	0.120864	0.68271	1.11715	0.000277147
BSC5	-1.98311	5.83626189637405e-09	0.258714	0.182647
BSC6	-1.32515	2.04958747467329e-08	-1.97264	8.87214236230453e-10
BSD2	0.128606	0.455836	0.345546	0.0320904
BSP1	-0.480296	0.00232557	-0.831763	4.89616942074746e-05
BST1	-0.357107	0.00728089	-0.900237	3.7425729008058e-07
BTN2	0.479177	0.139615	1.37291	0.000121385
BTS1	0.543089	0.00739096	-0.809032	0.00367857
BTT1	0.198098	0.59939	0.462827	0.21391
BUB1	-0.177816	0.361978	-0.909379	0.000800046
BUB2	-2.22808	3.90017781080206e-07	-4.09773	5.21137436683948e-08
BUB3	0.0969485	0.598258	0.208734	0.275098
BUD13	0.188294	0.281649	-0.408067	0.053612
BUD14	-0.522156	0.0110598	-1.0983	0.000102756
BUD16	-0.257458	0.206087	-1.63123	6.12909910727142e-06
BUD17	-1.66737	1.44489380001199e-06	-3.51343	1.53864029984202e-08
BUD19	2.24492	4.01172645627964e-05	1.36979	0.00981932
BUD2	-0.663104	0.00213594	-0.630127	0.00671728
BUD20	-0.148771	0.447231	0.0463046	0.80655
BUD21	0.181662	0.480883	-0.905326	0.00886403
BUD22	0.134652	0.548109	-2.38263	1.2645715085199e-06
BUD23	-0.510611	0.0805916	-1.39384	0.000469805
BUD26	-0.249647	0.27549	-0.394961	0.130489
BUD27	0.210347	0.378427	-1.95131	2.52025206056152e-06
BUD3	-0.0758681	0.630329	0.307665	0.0513571
BUD31	-0.194654	0.414288	-0.971815	0.0021394
BUD32	-0.130402	0.454919	-1.65788	2.86422109949206e-07
BUD4	-1.15663	0.00684422	-0.995847	0.0279079
BUD5	-0.095248	0.674997	-0.475689	0.066381
BUD6	-0.0593077	0.743329	-0.649464	0.00266055
BUD7	-1.67607	1.22319455299297e-08	-0.431093	0.0157809
BUD8	-0.536505	0.063831	-1.30616	0.00132141
BUD9	-1.0133	0.000281126	-0.740646	0.00723909
BUG1	0.138172	0.432441	-0.572262	0.00248983
BUL1	-1.77389	7.08135893402175e-10	-1.07388	5.32680900103101e-07
BUL2	0.00718852	0.961473	0.466375	0.000772215
BUR2	-0.903289	5.7793530731093e-06	-2.13509	6.42116668239697e-10
BUR6	0.659579	0.000245024	0.781748	2.61872797654533e-05
BXI1	0.787149	0.00061705	1.71485	1.90352222857932e-08
BYE1	0.521166	0.00112115	0.79669	5.01954295722665e-06
BZZ1	-0.0786075	0.712826	1.56311	4.9840505676058e-08
CAB1	-0.61862	0.00164405	-1.21617	6.79127155716886e-06
CAB2	0.160636	0.439448	-0.275072	0.145094
CAB3	-0.141612	0.446422	0.242636	0.157483
CAB4	-0.189828	0.181552	-1.05764	1.14205962717419e-06
CAB5	0.128662	0.445204	0.921619	4.38704480433199e-06
CAC2	0.410888	0.0734316	0.548265	0.0231542
CAD1	-0.4778	0.00830819	0.15642	0.346834
CAF120	0.675025	0.000900182	0.250493	0.209934
CAF130	-0.195764	0.149102	-0.802549	1.24808083541705e-05
CAF16	-1.72746	7.81409096430579e-10	-2.14978	8.43848637549373e-11
CAF20	0.605195	0.0240056	-0.113179	0.682956
CAF4	-0.7265	0.000267595	-1.02672	2.62685493523115e-05
CAF40	0.419629	0.0114628	-0.066536	0.6691
CAJ1	0.168731	0.148387	1.10624	2.4376673967353e-09
CAK1	-0.661716	0.000216199	-1.32731	2.17425416083897e-07
CAM1	0.223569	0.192136	0.784629	4.46452376710696e-05
CAN1	-0.294659	0.018346	0.195379	0.0925291
CAP1	0.322816	0.0472438	0.692855	9.80858113886392e-05
CAP2	0.272036	0.0831535	0.736088	3.37628856255754e-05
CAR1	1.81152	8.38790851844055e-10	1.60712	4.40624943087221e-09
CAR2	0.612376	0.0392134	0.950042	0.00146169
CAT2	1.49851	9.31662366140552e-09	2.67608	7.55169505331718e-13
CAT5	-0.143616	0.362737	-0.208828	0.160972
CAT8	0.137827	0.532988	0.708645	0.00132629
CAX4	-2.53439	1.90095178280842e-09	-0.235616	0.206932
CBC2	0.599216	0.000305322	1.00695	3.031507391368e-07
CBF1	-0.603219	0.000106092	0.00920565	0.945483
CBF2	0.412464	0.0525705	-0.994793	0.00167101
CBF5	-0.178063	0.455379	-2.23296	7.92301102346999e-08
CBK1	0.0634633	0.637574	-0.3028	0.020027
CBP1	0.203192	0.227341	0.918927	5.7710935961417e-06
CBP2	-0.498215	0.000899561	-0.442593	0.0029246
CBP3	-0.414404	0.036191	0.0297434	0.877166
CBP4	0.936108	3.22913297920638e-05	1.72905	3.3788625453631e-09
CBP6	1.34735	6.83960084230006e-06	2.00609	1.23888238456794e-08
CBR1	0.346252	0.023471	0.786233	8.46008290882619e-06
CBS1	-0.314015	0.120293	-0.169714	0.433811
CBS2	0.253503	0.232436	1.33552	8.86762051841745e-07
CBT1	-0.952908	8.56541093998884e-05	-0.489904	0.0256367
CCA1	-1.03834	5.55430214724654e-06	-0.848038	7.14034337394794e-05
CCC1	0.165025	0.353019	0.990049	3.65196258488944e-06
CCC2	0.411759	0.139536	1.41853	1.41427350228729e-05
CCE1	-0.875122	7.01530756764853e-05	-0.489545	0.0145036
CCH1	-0.548336	0.00633059	-1.73002	1.47674015194082e-06
CCL1	0.225794	0.17832	1.51427	5.69868083764056e-09
CCM1	0.602935	0.0156972	-1.35893	0.000228933
CCP1	0.0627522	0.823414	1.46801	4.99588191306434e-06
CCR4	0.0621033	0.736602	-0.72987	0.000764535
CCS1	-0.864669	0.0116071	-0.611571	0.0506749
CCT2	0.54691	0.00468603	-0.952078	1.02135041693976e-05
CCT3	-0.377431	0.0870921	-1.43602	5.54860402274557e-07
CCT4	0.083684	0.636622	-1.75452	3.42928478701242e-09
CCT5	-0.260654	0.243098	-1.52647	3.49070930830131e-07
CCT6	0.118989	0.447792	-0.243145	0.0885289
CCT7	0.109424	0.548109	-1.19873	7.95308003405054e-07
CCT8	0.291637	0.0716301	-1.13292	2.25822890392499e-07
CCW12	-1.04838	0.000631224	-0.363013	0.162386
CCW14	-0.876088	0.000643973	-0.0376522	0.869157
CCZ1	-0.177719	0.453355	-1.95934	6.70980931001452e-06
CDA1	0.836923	0.375624	1.23138	0.169289
CDC1	-0.373086	0.00705615	-0.287159	0.0303324
CDC10	-1.15392	2.61246986672457e-06	-0.0759664	0.671082
CDC11	-0.206305	0.147552	0.892614	9.1191958620201e-07
CDC12	0.222531	0.354068	-0.349363	0.203877
CDC123	0.476036	0.000154603	-0.116254	0.32444
CDC13	0.257721	0.27885	-0.641887	0.0332242
CDC14	0.17404	0.637574	-1.1247	0.0206925
CDC15	-0.760735	0.000204268	-0.76106	0.000265978
CDC16	-0.323946	0.0779619	-0.323911	0.0669933
CDC19	-1.37138	7.47504878141413e-05	-1.9471	2.86422109949206e-07
CDC20	-0.407857	0.143802	-0.916857	0.0071893
CDC21	0.864605	0.0230245	-0.199361	0.661505
CDC23	-0.00862417	0.965584	-0.79828	0.000668373
CDC24	-0.0229195	0.876546	-1.0741	5.27490635395715e-07
CDC25	-0.0625539	0.684764	0.256441	0.0667654
CDC26	0.296124	0.124061	-0.0872813	0.685534
CDC27	0.35131	0.0082256	0.980483	5.37833108142626e-08
CDC28	-0.0787281	0.665721	-0.725959	0.00113717
CDC3	-1.70673	2.75880343249923e-06	0.20206	0.390327
CDC31	-0.527852	0.00752997	-0.359746	0.0488031
CDC33	-0.0089864	0.969938	-0.731576	0.000714619
CDC34	0.387649	0.082512	1.47013	4.91662045116486e-07
CDC36	-0.307196	0.020937	-0.371354	0.00619113
CDC37	0.200916	0.231601	0.806382	2.50542925026277e-05
CDC39	-0.405524	0.00981681	0.0242662	0.870795
CDC4	-0.592869	0.000178692	0.578943	0.000111621
CDC40	0.297368	0.0667998	-0.293011	0.0771222
CDC42	0.764267	4.72547015492403e-05	0.353265	0.0199109
CDC43	-0.0607787	0.697759	-0.533028	0.00266643
CDC45	-0.298808	0.240727	0.675071	0.00763521
CDC48	0.0768589	0.705843	1.02254	9.66316610172337e-06
CDC5	-1.46919	4.45807600699244e-05	-1.56948	0.000112558
CDC50	0.556924	0.0174008	-0.963931	0.0034039
CDC53	1.11634	4.56444507823578e-05	-0.0815527	0.71636
CDC55	0.709961	0.000843376	1.54262	3.13842368561311e-08
CDC6	-0.2162	0.42461	-1.15881	0.00174631
CDC60	-0.028198	0.897875	-1.58109	7.11355111612392e-07
CDC7	-0.447028	0.0429905	0.0958196	0.672127
CDC73	0.408617	0.0133374	-0.94216	3.30426988387182e-05
CDC8	0.270652	0.204249	-2.34919	1.78506048295236e-07
CDC9	0.134584	0.49351	-1.00181	0.000480364
CDD1	0.588193	0.0103705	0.734024	0.00295488
CDH1	0.301567	0.185496	1.14224	1.61524890954031e-05
CDS1	-1.24192	3.77701887277736e-06	-1.74316	2.7162032322561e-08
CEF1	-0.357596	0.0403926	-1.0121	2.19727919487156e-05
CEG1	-0.737411	4.49776395366503e-05	0.172954	0.224443
CEM1	-2.13001	1.42498560788769e-08	-1.39642	3.03864094805879e-06
CEP3	-1.61566	5.40076716504474e-07	1.6153	1.15920523223423e-08
CET1	0.11163	0.460465	-0.236406	0.119267
CEX1	-0.246329	0.132725	-0.537318	0.00512236
CFD1	-0.793132	6.75339759968709e-05	-1.67637	1.4673264075396e-08
CFT1	-1.08203	3.80691777026004e-07	-0.481634	0.00264043
CFT2	0.307429	0.123334	-0.863231	0.00105269
CGI121	0.104929	0.787893	0.475818	0.20145
CGR1	0.880631	0.00112266	-1.29772	0.00099517
CHA1	0.288641	0.521747	1.40128	0.00193632
CHA4	0.132943	0.39447	-0.811602	8.34915801705306e-05
CHC1	0.184362	0.387543	1.44825	2.93188184281033e-07
CHD1	-0.192402	0.336255	0.0506355	0.796632
CHK1	-0.500559	0.00235557	-0.213334	0.149022
CHL1	-0.094271	0.56561	-1.13465	1.2661212772379e-05
CHL4	0.0814235	0.738411	0.47204	0.0474155
CHO1	0.761464	0.00148329	0.821429	0.000386777
CHO2	0.090575	0.657803	0.0293877	0.87678
CHS1	-2.10606	9.0594325316844e-09	-0.55286	0.0118169
CHS2	-1.11514	0.00234762	-0.976585	0.0138152
CHS3	-1.65977	1.14547972279437e-08	-1.84108	7.3819800784991e-09
CHS5	0.171319	0.17832	0.93504	9.56551096094416e-08
CHS6	-1.2999	1.38201859436021e-08	-1.33865	2.7162032322561e-08
CHS7	-1.56295	8.24554255904987e-10	-2.6143	1.04843737349551e-11
CHZ1	0.252126	0.0702586	-0.322209	0.0195526
CIA1	0.0834139	0.674298	-0.217251	0.298476
CIA2	-0.967067	0.000116119	-2.07655	1.77670878062839e-08
CIC1	-0.374455	0.044413	-1.34051	4.83820840353183e-06
CIK1	0.562828	0.0472337	0.606886	0.0439796
CIN1	-0.0439719	0.824869	-0.537163	0.0168889
CIN2	0.368547	0.231368	0.981654	0.00306956
CIN4	-0.236656	0.415837	-1.15873	0.00246876
CIN5	0.94595	0.00119888	0.365533	0.137697
CIN8	0.115988	0.40497	-0.612675	0.000626949
CIR1	-1.31043	7.47194056192199e-05	-0.485106	0.0697531
CIR2	-0.372241	0.143802	-0.0716842	0.77688
CIS3	0.221002	0.582654	-0.204393	0.640994
CIT1	1.82329	3.67922442515245e-10	2.77499	2.87189530605636e-13
CIT2	1.57042	8.54588118872421e-08	3.31352	7.55169505331718e-13
CIT3	2.03301	1.50004635417467e-05	1.63035	8.42984582684941e-05
CKA1	0.331161	0.0514845	1.94037	1.5472849105344e-10
CKA2	-0.213614	0.177099	-0.913696	1.91124964776217e-05
CKB1	0.247438	0.166579	-0.585976	0.00213565
CKB2	-0.355449	0.0313807	-0.0871115	0.575824
CKI1	-1.59243	2.57702893965342e-07	-1.44856	1.17024776851049e-06
CKS1	-0.275051	0.224495	0.673179	0.00312213
CLA4	-1.89054	3.21691303301756e-08	-1.79506	3.38852640045308e-07
CLB1	-0.310126	0.446685	1.11993	0.00313501
CLB2	-1.18224	0.00471556	-1.24529	0.0082517
CLB3	-0.152661	0.247143	-0.34794	0.0127513
CLB4	-0.660958	0.00359837	-1.20622	0.000111021
CLB5	0.304178	0.21586	-0.345778	0.239365
CLB6	2.26883	0.0132352	3.04416	0.00105688
CLC1	0.408134	0.00512055	0.60875	6.72307406444236e-05
CLD1	1.22573	0.000191473	1.93601	3.19897893750287e-07
CLF1	-0.650781	2.92824271768459e-05	-0.684289	1.20340567128323e-05
CLG1	-0.0308476	0.878	0.922442	1.77067006412182e-05
CLN1	0.572143	0.17933	0.807586	0.0680556
CLN2	1.35244	0.0132765	0.872317	0.13369
CLN3	-1.23987	7.50236384316166e-07	0.0841765	0.633074
CLP1	-1.38939	5.09131242111683e-08	-1.86957	1.06600550430084e-08
CLU1	0.205231	0.433263	-0.425679	0.0773412
CMC1	0.795294	0.00014504	0.929671	1.32951514712191e-05
CMC2	0.374741	0.02178	-0.36432	0.0161751
CMC4	1.10069	0.000915392	2.22677	1.15153628775696e-07
CMD1	0.332085	0.0329323	0.0133901	0.927495
CMK1	0.237934	0.174919	0.302218	0.0670223
CMK2	-0.63217	0.0280686	1.50847	1.21833791683208e-05
CMP2	-0.83323	0.00011557	0.0923599	0.603888
CMR1	-0.926397	0.00100499	-2.15122	2.25328950317183e-06
CMR3	-0.222396	0.27055	2.64997	2.58205477550304e-11
CMS1	0.123093	0.618752	-0.515921	0.0684593
CNA1	0.086864	0.602039	-0.524537	0.00339608
CNB1	0.363731	0.0157845	0.282073	0.049276
CNE1	-0.101794	0.569249	-0.904021	0.000236019
CNL1	0.636829	0.0112432	1.0823	8.22435541891221e-05
CNM67	-0.079597	0.791912	-0.53269	0.11254
CNN1	-0.704512	0.0332731	1.04255	0.000925933
CNS1	0.158672	0.465175	-2.33787	1.05000628401099e-06
COA1	0.650989	0.000737598	-0.541584	0.00333288
COA2	0.105582	0.605106	2.23316	2.65100650932017e-10
COA3	1.32785	6.55185722988174e-07	0.236402	0.187085
COA4	1.92295	4.61308545484408e-08	0.960282	0.00122768
COA6	0.213075	0.0918358	0.109836	0.363709
COB	0.0293061	0.956674	1.0112	0.0244021
COF1	1.08602	9.31764706610869e-05	1.2404	7.95214635055518e-06
COG1	-0.3674	0.0449557	-0.729957	0.000895097
COG2	0.723468	0.000964502	0.542561	0.0148166
COG3	-0.342817	0.0473984	-1.20958	6.2915307580213e-06
COG4	-0.198052	0.202354	0.0539834	0.73911
COG5	-0.079517	0.768917	1.94529	9.61222200785089e-08
COG6	-0.3228	0.0713515	-1.48172	8.38081561998141e-07
COG7	-0.408229	0.00776468	-0.326241	0.0250449
COG8	0.513354	0.020463	1.8174	1.33531890429797e-08
COM2	0.763421	0.00117779	2.29654	5.11280961724072e-10
COP1	-0.807899	0.000315543	-1.38235	2.56475619381929e-06
COQ1	0.852591	0.000286739	1.16717	3.31720374740051e-06
COQ10	-0.539122	0.00184536	-1.50391	2.91974550752191e-07
COQ2	-1.73476	4.95513597617788e-05	-1.00513	0.00760677
COQ3	-0.537259	0.00378864	-0.926221	6.25695055719882e-05
COQ4	0.447997	0.0121714	0.841886	2.15425716005457e-05
COQ5	0.384655	0.00831994	1.67072	8.92644596881033e-11
COQ6	-0.237772	0.0981202	0.0312253	0.82225
COQ8	0.377286	0.0389233	-1.26885	2.91121817649972e-05
COQ9	0.507958	0.00138169	1.31593	5.27987537089804e-09
COR1	-0.0553379	0.800387	1.77689	1.28187135591035e-08
COS1	1.08681	2.29125791674434e-05	2.10187	1.08401219000193e-09
COS10	-4.57781	1.44454038633997e-08	-0.79262	0.00863014
COS111	0.257232	0.269382	1.52164	5.50261922027484e-07
COS12	-2.55133	2.33669308586927e-09	-4.04666	1.24873534384408e-09
COS2	-2.29737	1.24298896244652e-05	-0.643951	0.0781128
COS3	0.0249354	0.945897	1.92751	4.31933917170986e-07
COS4	0.270169	0.106695	2.00052	9.24411949507338e-11
COS5	-0.64672	0.00137736	1.04912	4.72621369447742e-06
COS6	3.55845	2.70723176674136e-07	5.36234	2.08287898739896e-10
COS7	-1.78898	1.26753147890085e-05	0.747912	0.0040108
COS8	0.571131	0.00746638	2.80904	4.31473372661277e-12
COS9	0.030824	0.826155	-0.03773	0.786373
COT1	0.271416	0.11419	-0.0327989	0.841297
COX1	0.405034	0.422985	1.40527	0.00471832
COX10	-0.562789	0.000161724	1.66865	2.16202446678562e-11
COX11	0.934337	1.94585064062239e-07	0.947382	7.61857229103469e-08
COX12	0.362018	0.0604636	1.71528	6.89548207755097e-09
COX13	-0.185718	0.35026	2.07969	7.40349721168791e-10
COX14	1.03883	7.74381845969899e-08	1.22448	2.30991143103063e-09
COX15	0.141104	0.534295	1.84356	2.21398692631096e-08
COX16	0.146783	0.370831	-0.0333425	0.842113
COX17	1.52543	3.93981021909223e-08	1.2729	1.53558701495144e-07
COX18	-0.250954	0.157475	-0.306688	0.0847328
COX19	0.044637	0.837976	1.89129	1.44732097665104e-09
COX2	1.13865	0.00983124	1.4717	0.000909868
COX20	-0.262695	0.158106	-0.0496418	0.781688
COX23	1.15579	7.73536968082167e-06	-0.539938	0.0372365
COX26	0.688945	0.016782	2.73514	2.50236362540255e-09
COX3	0.698578	0.112344	1.34972	0.00266055
COX4	0.650572	0.000829308	2.219	4.63636713760371e-11
COX5A	-0.67456	0.00497927	0.308056	0.154034
COX5B	-0.168077	0.607844	2.16903	4.52485351264917e-07
COX6	-0.0651786	0.803211	1.64032	4.8174788801755e-07
COX7	0.167762	0.513964	1.91627	7.83413331117827e-08
COX8	0.191431	0.395612	1.51071	3.48628027401263e-07
COX9	-0.113175	0.585304	0.383709	0.0438306
COY1	-0.0522986	0.759775	-0.382161	0.02759
CPA1	-0.679262	0.0032401	-1.40081	3.98886793547249e-07
CPA2	-1.7176	3.9580518376961e-08	-2.26256	3.58236313348007e-10
CPD1	-0.28556	0.12663	1.71763	2.61716732879868e-09
CPR1	1.10261	7.88126829838068e-06	1.44711	8.07993538735511e-08
CPR2	0.232503	0.234919	-0.133824	0.468232
CPR3	0.384271	0.0166005	0.793944	1.25385603933999e-05
CPR4	0.224593	0.167428	0.721836	6.35531317131698e-05
CPR5	-0.175751	0.263991	1.19482	6.95274623938777e-08
CPR6	0.271184	0.343519	2.34471	2.67919838862824e-08
CPR7	-0.197353	0.5468	-2.24736	0.000145268
CPR8	1.11153	3.43933321481905e-08	0.80083	2.55471220539295e-06
CPS1	0.490646	0.000433045	2.05234	7.55169505331718e-13
CPT1	-0.830104	0.000118654	-1.77318	8.34800312634457e-09
CRC1	0.894455	0.00112119	1.03065	0.000141558
CRD1	-0.01095	0.96659	0.0722715	0.753915
CRF1	-0.435908	0.0189186	-0.442841	0.0120999
CRG1	-2.21219	8.35518091612653e-11	-2.27545	1.23141571479043e-10
CRH1	-1.93448	1.63383191425897e-07	-1.65831	1.0218161657081e-06
CRM1	0.442937	0.00217958	1.29117	2.13535236445774e-09
CRN1	-1.16653	1.41756143062957e-06	-0.143285	0.39902
CRP1	0.586267	0.0178192	2.05321	1.59778725713955e-08
CRR1	-0.508794	0.14531	-0.437529	0.241889
CRS5	0.103859	0.670258	1.43022	1.60293721299821e-06
CRT10	-0.604144	0.000238968	-1.16292	9.66077053827807e-08
CRZ1	0.200142	0.0747046	0.562031	1.61524890954031e-05
CSC1	-0.318891	0.0110142	-0.360212	0.00317554
CSE1	0.223573	0.0866327	-0.900388	7.44459474781231e-07
CSE2	0.571655	0.0136082	0.664733	0.00767873
CSE4	-0.68311	0.00537074	-1.06092	0.000720708
CSF1	0.053938	0.784854	-0.0245638	0.892274
CSG2	0.165705	0.277394	0.607423	0.000194974
CSH1	0.712284	0.000427201	1.58595	7.56285874883996e-09
CSI1	-0.226528	0.469821	-0.125561	0.711136
CSI2	0.976299	0.0346208	1.72126	0.000428949
CSL4	-0.266769	0.0938023	-1.26933	7.76229939098875e-07
CSM1	0.0391202	0.859863	-0.897892	0.00153984
CSM2	0.494874	0.164669	1.19399	0.00187336
CSM3	0.131584	0.712088	-0.662651	0.111664
CSM4	1.28221	0.000174794	0.45797	0.187286
CSN9	0.310381	0.239833	-0.410265	0.198476
CSR1	-0.0698067	0.733671	-0.390047	0.0520128
CSR2	0.742621	0.0010112	2.30906	2.61518430701289e-10
CST26	-0.537107	0.000885977	-1.17565	1.30699441839854e-06
CST6	0.740628	0.00115693	1.80782	1.05881245676461e-08
CST9	-0.0183565	0.918112	-0.581864	0.00129356
CTA1	2.29695	2.3730573003754e-10	0.987527	1.13106790959098e-05
CTF13	-0.344539	0.45128	0.585899	0.176584
CTF18	1.64619	0.00998435	1.83423	0.00533786
CTF19	-0.934767	0.0266094	-0.0827834	0.844248
CTF3	0.29072	0.220399	-0.0774129	0.786055
CTF4	-1.12444	5.05280706277504e-07	-2.16463	3.97653952740574e-09
CTF8	-0.892751	5.57778998104889e-05	-2.52931	2.05886020501162e-08
CTH1	0.11778	0.513017	1.44586	2.32939417801061e-08
CTI6	-1.14843	1.47644886827575e-06	-0.0786162	0.650142
CTK1	0.252079	0.117903	-0.916916	6.96811666441872e-05
CTK2	0.0140656	0.946477	0.00118078	0.994973
CTK3	0.665163	0.000389638	-0.922985	6.07110106133173e-05
CTL1	0.0557577	0.738411	0.400432	0.0102392
CTM1	0.227515	0.304245	-1.58728	3.19139251082054e-05
CTP1	0.173511	0.396442	-0.0926796	0.691778
CTR1	-1.0115	0.0180694	-0.917248	0.034597
CTR2	0.0933594	0.618564	-0.564366	0.010788
CTR3	-0.788722	0.0303382	-0.751924	0.0438368
CTR86	-0.15778	0.396586	-0.125236	0.530373
CTR9	-0.318808	0.126521	-1.3398	3.82514036980004e-06
CTS1	-0.198607	0.5254	0.832398	0.00623767
CTS2	-0.0656448	0.770021	-1.19123	0.000141572
CTT1	-0.0165042	0.967943	2.46092	3.87915678698368e-07
CUE1	-0.00840071	0.957698	-0.119485	0.352733
CUE2	-0.470989	0.00923172	1.15312	4.23344269171159e-07
CUE3	-0.0536144	0.654827	-0.550647	0.000247249
CUE4	0.267437	0.282983	0.647827	0.013008
CUE5	-0.158017	0.221615	0.309978	0.0129607
CUL3	-0.631913	0.000882234	-0.923098	1.03574134129699e-05
CUP1-1	0.0710945	0.955116	0.99614	0.331738
CUP1-2	1.52842	0.0932355	1.56822	0.0988945
CUP2	0.99765	0.00023486	1.36459	3.01787303012983e-06
CUP9	0.189488	0.312959	0.970922	9.58388549149985e-06
CUR1	-0.0480159	0.759821	1.31569	7.44900156322828e-09
CUS1	-1.01321	5.74055768515319e-08	-0.879736	5.55690224086016e-07
CUS2	-0.499704	0.00108361	-0.962812	6.28624414469134e-06
CUZ1	0.109049	0.637574	1.87735	2.10521282444945e-08
CWC15	-0.440247	0.00475012	-0.829063	4.21254090662769e-05
CWC2	0.226284	0.419982	-2.04067	7.63515697951045e-05
CWC21	0.402512	0.0736249	0.306121	0.197103
CWC22	-0.0575157	0.725888	-1.02868	2.13103919426543e-05
CWC23	0.762305	1.07840236848978e-05	0.380486	0.00954814
CWC24	-0.0165454	0.956027	-0.333516	0.19919
CWC25	-0.59804	0.0031465	-0.61847	0.0043336
CWC27	0.42558	0.00267979	0.174518	0.178251
CWH41	-1.66208	1.32386032200793e-09	-2.21061	3.27962982875426e-10
CWH43	-1.05361	1.22134101370639e-07	-0.519881	0.000375613
CWP1	-4.85112	6.84717478846178e-11	-3.2555	5.84495488860087e-09
CWP2	-0.351715	0.108001	-0.770994	0.000586646
CYB2	-1.41526	0.00354287	1.39334	0.00390444
CYB5	-1.35567	0.0020694	-1.69933	0.000395505
CYC1	-0.250413	0.613152	1.24967	0.00896096
CYC2	-1.09949	6.393158080615e-09	-0.99216	2.21836063094877e-08
CYC3	1.19225	7.47446146673907e-06	1.35253	5.68191804207793e-07
CYC7	-0.503385	0.0536567	2.30978	1.18378536614458e-08
CYC8	0.154757	0.279146	0.900692	7.66084473568483e-07
CYK3	-1.99272	1.35763532133779e-09	-1.65652	4.84551552040219e-08
CYM1	0.445955	0.00134481	-0.543375	0.000276208
CYR1	-5.54807e-05	0.999729	0.692413	0.000620571
CYS3	-0.884	0.00943865	-0.161438	0.606647
CYS4	0.311022	0.0612718	-0.329894	0.0310825
CYT1	0.309074	0.346391	2.1281	6.65120470617414e-07
CYT2	0.557884	0.00133903	0.454301	0.00392822
DAD1	0.619267	0.000978025	-0.521061	0.0221058
DAD2	0.180779	0.52968	-0.977245	0.0106216
DAD3	0.732428	0.000102796	-0.798235	0.00105141
DAD4	1.23352	0.000202789	0.794184	0.0146136
DAK1	0.170499	0.431036	2.1831	1.19501017048446e-09
DAK2	9.02223	1.11342342590379e-07	6.38024	1.95360405193973e-05
DAL1	0.333235	0.189407	0.237632	0.38875
DAL2	-1.33378	2.21789839426495e-07	-1.7659	7.20529722460594e-08
DAL3	-0.345024	0.178896	-0.598503	0.0460863
DAL4	1.33005	0.00153665	1.85173	4.5518803413876e-05
DAL5	-0.836921	7.53553647953762e-06	-0.305537	0.0360995
DAL7	2.5956	5.66133956367751e-06	2.94488	7.26313825574563e-07
DAL80	0.320684	0.138535	-0.166158	0.51445
DAL81	-0.0761989	0.695481	-0.567846	0.00672599
DAL82	-0.834222	9.29797038908407e-06	-1.82688	3.04817857330101e-09
DAM1	1.76412	1.80389395659952e-06	1.60877	9.95216174404398e-06
DAN1	-5.80278	0.00240554	-5.38056	0.00461786
DAN4	-1.34574	2.29072976199662e-07	-0.228836	0.179521
DAP1	-0.663669	0.020937	0.569168	0.0370494
DAP2	0.271446	0.0433765	0.786144	1.82743768784609e-06
DAS1	0.672444	0.000627207	0.190915	0.254751
DAS2	-0.075443	0.829873	-0.798261	0.0409092
DAT1	-0.355487	0.0675483	-2.13313	1.22552043661203e-07
DBF2	-1.20451	1.33670946851089e-07	-1.52115	1.40140118406083e-08
DBF20	-0.465601	0.000570674	-0.0308796	0.797037
DBF4	0.10482	0.439448	0.440629	0.00166256
DBP1	0.252596	0.219516	1.49897	1.22624065238555e-07
DBP10	-0.368867	0.0205122	-1.98341	2.37113060616284e-08
DBP2	-1.14912	4.87430264025555e-05	-0.594086	0.0130628
DBP3	-0.503157	0.0165285	-2.28275	1.14133294725463e-07
DBP5	-0.474628	0.0780029	-1.91774	9.84899399278082e-06
DBP6	-0.375278	0.0478986	-1.99186	3.33789252707447e-07
DBP7	-0.441837	0.0215174	-2.35315	9.88880464236571e-08
DBP8	0.406829	0.0375471	-0.932001	0.00124762
DBP9	-0.125273	0.586849	-1.82332	6.70297750726553e-06
DBR1	-0.0691597	0.833113	1.08073	0.000701167
DCC1	-0.806325	1.37031255042244e-05	-1.56412	1.65976503319803e-08
DCD1	-1.39641	0.00217417	-1.44604	0.00317466
DCG1	-1.93228	6.78775481349491e-06	-2.13829	1.13100971823616e-05
DCI1	1.32376	1.6883584409118e-07	0.00975557	0.966478
DCN1	0.71214	4.26584897825568e-05	-1.05806	2.09218315747005e-05
DCP1	-0.778414	0.000402454	0.0345542	0.862219
DCP2	0.202576	0.302933	0.0526195	0.782262
DCR2	-0.12492	0.417562	-0.820036	3.30426988387182e-05
DCS1	1.44086	1.83404258644238e-08	2.96516	2.74955839294217e-13
DCS2	-0.023914	0.914057	1.80616	7.89464028740273e-09
DCV1	-0.459671	0.524673	-1.11794	0.109747
DCW1	-0.382155	0.0175584	-0.232469	0.120934
DDC1	-0.121288	0.451065	-1.14131	1.17222239056343e-05
DDI1	0.656006	0.00132642	-0.172272	0.325197
DDI2	-0.29337	0.341081	-0.668653	0.0523759
DDI3	1.06689	0.017398	0.580729	0.218379
DDP1	0.2826	0.0588715	-0.601651	0.000705099
DDR2	0.738197	0.000776365	2.03001	9.73471510556066e-10
DDR48	-0.0715126	0.88829	1.93085	0.000216604
DED1	-1.085	0.000627207	0.737583	0.010474
DED81	-1.10668	1.30458851384408e-06	-2.38672	3.4460817366358e-11
DEF1	0.890437	0.000263638	0.947	6.1384147576619e-05
DEG1	-2.06505	4.26990587104347e-08	-1.63766	1.88278250080236e-06
DEP1	0.449921	0.0492409	1.08021	3.06649709733251e-05
DER1	0.106379	0.489976	-0.254467	0.127226
DET1	0.0801553	0.517239	0.132379	0.250447
DFG10	-0.670083	0.00109399	-0.352738	0.0781128
DFG16	-0.464328	0.000842895	-0.0899934	0.458034
DFG5	-0.797273	0.000892764	-1.51433	1.2675470192541e-06
DFM1	0.052081	0.762378	-0.194026	0.21251
DFR1	-0.586141	0.0485032	-1.74711	0.000174637
DGA1	-0.531941	0.000297219	0.280917	0.0251439
DGK1	-0.433641	0.0126671	0.949752	4.70692974010516e-06
DGR1	-0.784762	0.100703	-0.525819	0.281751
DGR2	0.0427693	0.809398	0.248202	0.11562
DHH1	1.0611	0.000121895	1.62696	2.64638935093885e-07
DHR2	-2.33078	1.21607621350313e-09	-2.47419	3.82188151237327e-09
DIA1	-0.916077	8.07074118249235e-05	0.682149	0.000535664
DIA2	-2.46211	4.33534304590685e-11	-3.6076	2.42352708481222e-11
DIA3	-1.65263	6.74342750335362e-08	0.411714	0.032783
DIA4	0.827757	0.017281	-0.547522	0.220628
DIB1	0.185048	0.202006	-0.466837	0.00372
DIC1	-1.41455	2.0817715185998e-05	-0.697967	0.0105908
DID2	0.455658	0.000681968	0.355378	0.00414551
DID4	-0.0545935	0.76682	0.0240302	0.886516
DIE2	0.138578	0.425971	-0.845003	0.000120829
DIF1	-1.45084	9.17329503887159e-05	0.775029	0.00717453
DIG1	0.0835075	0.722879	0.0476701	0.833484
DIG2	-0.178898	0.345093	1.43435	3.97649137099176e-08
DIM1	-0.136082	0.564538	-2.18962	1.51162300122651e-06
DIN7	1.2446	0.00137868	2.46638	2.24545167578224e-07
DIP2	0.183513	0.454919	-0.97719	0.00451531
DIP5	1.41486	0.00354287	0.671691	0.194838
DIS3	-0.926105	3.16699586589319e-06	-2.05981	1.53737557219013e-10
DIT1	-2.10919	1.25533912157449e-06	-1.09689	0.00137285
DIT2	-0.93791	0.0448692	0.158044	0.724527
DJP1	0.307791	0.0148215	0.404838	0.00151508
DLD1	0.980306	1.43068287816945e-05	1.69551	3.23332619367848e-09
DLD2	-0.812763	0.000276325	-0.0165003	0.932002
DLD3	1.13721	5.32929501529955e-07	2.9588	2.90087158556984e-13
DLS1	1.39931	5.29154593290361e-06	0.60135	0.0295371
DLT1	-0.145522	0.393835	0.227211	0.159941
DMA1	-0.289246	0.0513501	-0.565256	0.000375129
DMA2	-0.0305882	0.89787	-1.01002	5.3218763329895e-05
DMC1	0.285184	0.517266	1.88463	5.19467674342819e-05
DML1	-0.800727	1.69044494272511e-05	-1.25774	7.31449737980004e-07
DNA2	-0.348769	0.00452264	-2.06379	7.3043306876467e-11
DNF1	0.30489	0.11823	-0.0382379	0.838783
DNF2	-0.431752	0.0546356	0.563152	0.0102013
DNF3	-0.135549	0.447542	-0.257925	0.131414
DNL4	-0.946598	1.56363089915904e-06	-0.0577721	0.688174
DNM1	0.410545	0.00394669	0.113708	0.363465
DOA1	-0.733028	0.00105297	-0.127823	0.516573
DOA4	-0.00862314	0.973626	1.94644	1.9509849781238e-08
DOC1	-0.711887	0.0548814	-3.44297	8.64014563528724e-06
DOG1	-2.18794	4.68503803642541e-11	0.0151762	0.923287
DOG2	-1.20357	2.71563261026392e-07	2.47886	3.62546450997267e-12
DOM34	0.118907	0.352378	0.338276	0.00749021
DON1	1.41234	0.000208041	2.79716	1.58220867214763e-08
DOP1	-0.453099	0.0112434	-1.14071	4.46208169685265e-06
DOS2	-0.119401	0.409452	0.147592	0.27794
DOT1	-0.863099	0.00683382	-1.58327	0.000259507
DOT5	-0.717584	0.000144317	-1.17105	2.97840086984534e-06
DOT6	-0.222603	0.271713	0.877002	9.44306940460843e-05
DPB11	0.413652	0.00204518	0.354799	0.00576676
DPB2	-1.24862	0.00371832	-0.681168	0.0925291
DPB3	-0.49958	0.000612016	-0.270293	0.042971
DPB4	-0.115374	0.502096	-0.45517	0.00980279
DPH1	0.00773308	0.968245	-1.92932	2.0822963514976e-07
DPH2	-0.756065	0.00022242	-1.82887	1.53864029984202e-08
DPH5	-0.0342663	0.876597	-1.41631	7.0812102887625e-07
DPH6	0.754923	0.0149219	-1.39717	0.00337917
DPL1	0.398987	0.0243679	0.403952	0.015398
DPM1	0.876382	8.84104479405265e-05	1.3047	4.64849969964932e-07
DPP1	-1.57883	7.95145015096566e-08	-1.26159	1.3104308785083e-06
DPS1	-0.16481	0.312888	0.0283175	0.855643
DRE2	-0.614014	0.0313816	0.695311	0.0125037
DRN1	-0.523774	0.000961274	0.180235	0.187162
DRS1	-0.714937	0.0031818	-2.24411	1.08396232866232e-06
DRS2	-0.697687	0.00193672	-2.05478	5.51330180481776e-07
DSC2	-0.148414	0.431663	-0.243778	0.165045
DSC3	-0.977243	0.000175478	-0.24116	0.263013
DSD1	0.690754	0.00208637	1.15076	4.72621369447742e-06
DSE1	-1.52212	9.65841882799002e-05	0.613325	0.055441
DSE2	-1.11513	0.00173189	0.239738	0.441589
DSE3	-1.39003	2.61246986672457e-06	0.0989996	0.632445
DSE4	-0.879105	0.00974531	0.888157	0.00449102
DSF1	0.588092	0.0915417	2.83772	4.01104082687687e-08
DSF2	-1.88978	7.97552430855993e-10	-0.954612	5.83509504809666e-06
DSK2	-0.0908051	0.707283	-0.0179648	0.936298
DSL1	-0.407988	0.0077026	-1.85591	1.21066979647013e-09
DSN1	-0.403721	0.0140147	-1.4361	6.29509159003672e-07
DSS1	-0.134453	0.27212	-0.82713	1.86202021081053e-06
DSS4	0.163902	0.325931	-1.15435	2.08649321867114e-05
DST1	0.160842	0.322481	-1.06933	1.18373596500886e-06
DTD1	1.68023	3.26179711037062e-05	0.251426	0.546258
DTR1	-1.68342	0.00756417	-1.18191	0.0530262
DUF1	-0.210882	0.324708	0.123356	0.534589
DUG1	-0.200789	0.34783	-0.0462347	0.820712
DUG2	-0.321872	0.123152	-1.3788	2.59117144237698e-05
DUG3	0.448513	0.0558319	0.990397	0.000108287
DUN1	-0.0307818	0.903227	-0.556792	0.0440794
DUO1	-0.285686	0.411967	-1.46478	0.00285224
DUR1,2	-1.12882	0.00393239	-0.57912	0.104606
DUR3	0.698971	0.00226751	0.992656	8.97593813220751e-05
DUS1	-0.696663	0.00710135	-1.67886	3.01866099952066e-05
DUS3	0.409735	0.199184	-1.25795	0.00516802
DUS4	-0.156684	0.383583	-1.7164	9.62347217424478e-07
DUT1	0.547661	0.090186	-0.261289	0.498031
DXO1	0.0422591	0.82672	-1.40359	7.32064211179518e-06
DYN1	0.0112689	0.976712	0.665389	0.0456964
DYN2	0.667349	0.00183306	1.01987	1.82981538898355e-05
DYN3	0.190456	0.337858	0.211769	0.321198
DYS1	-0.553725	0.00946221	-1.24366	2.72100495119144e-06
EAF1	0.563288	0.00294029	-0.272432	0.197103
EAF3	-0.329551	0.085119	0.165902	0.352476
EAF5	0.710213	1.3230036600482e-05	0.621653	7.41666644097894e-05
EAF6	-0.203319	0.161347	-0.977952	1.05505858255785e-06
EAF7	-0.353485	0.0238488	-0.689933	0.000311234
EAP1	0.339894	0.0522063	-0.56731	0.00602614
EAR1	0.833113	0.000683246	2.15606	2.09436460506567e-09
EBP2	-0.114429	0.567733	-1.92547	1.00342566214491e-06
EBS1	-0.162942	0.110611	-0.69049	6.20417691872202e-07
ECI1	0.721962	0.000208347	0.54427	0.00372211
ECL1	-0.18174	0.325947	2.49789	2.10189097110497e-11
ECM1	2.71619	8.88605324001123e-09	2.63072	6.30271291822666e-09
ECM10	-0.140497	0.419982	-0.490023	0.00627642
ECM11	0.537115	0.255505	-2.48603	0.000563336
ECM13	2.43906	2.33115966378066e-07	2.94929	5.74195162137867e-09
ECM14	-0.00252759	0.988635	0.432265	0.00835709
ECM15	0.609496	8.51617447761559e-05	0.915409	1.99031022751497e-07
ECM16	-0.542966	0.0500366	-0.977482	0.00586398
ECM18	-0.587892	0.00285891	-0.707536	0.00161044
ECM19	1.81614	7.27812214795904e-09	2.0325	6.4803986046397e-10
ECM2	-0.615574	0.0022362	0.17364	0.330336
ECM21	-0.174281	0.397147	0.639227	0.00201812
ECM22	-0.544725	0.00510036	0.99208	7.52174503547375e-06
ECM23	1.44535	0.00563749	0.377656	0.503813
ECM25	-0.119118	0.438724	-0.847801	4.14993899898366e-05
ECM27	-0.69304	0.000249413	-0.209774	0.206131
ECM29	-0.443115	0.014102	-1.5029	3.36607151006931e-08
ECM3	-0.434273	0.00501243	0.738384	1.71335262198364e-05
ECM30	-0.0260767	0.879962	0.923278	2.56763704025675e-06
ECM31	-0.6784	9.84446623249412e-06	-1.06274	5.16640701920455e-08
ECM32	-0.963756	0.000670368	-1.83965	7.94464714401046e-06
ECM33	-1.22266	1.22474398497484e-05	-0.537127	0.0141722
ECM34	-1.10475	0.0213723	0.277327	0.522879
ECM38	-0.213727	0.27067	0.290944	0.107588
ECM4	0.0982269	0.585965	0.224656	0.164522
ECM5	-0.220434	0.410459	0.593453	0.0198478
ECM7	-0.348009	0.0297166	-1.21652	1.02925202873146e-06
ECM8	-2.37354	3.90218962825021e-06	0.426677	0.157272
ECM9	-0.0654676	0.722059	-0.448038	0.0246903
ECO1	-0.472378	0.070611	-1.67717	3.53368218864656e-05
ECT1	-0.396315	0.0238556	-1.84873	8.11473366944143e-09
EDC1	0.485491	0.0678912	0.968707	0.000753257
EDC2	1.08396	2.10422761073207e-05	2.77614	2.13527986409608e-11
EDC3	-0.366563	0.0276155	-0.0218166	0.895234
EDE1	0.230163	0.195506	0.783062	7.00969279501735e-05
EDS1	-2.29149	2.44691046855033e-10	-1.43349	1.00102485743545e-07
EEB1	-0.342651	0.272152	3.3091	1.19501017048446e-09
EFB1	0.240434	0.246749	0.300297	0.115847
EFG1	0.255833	0.222024	-1.39349	9.44306940460843e-05
EFM1	-0.546392	0.00136836	-0.835655	1.80811378092841e-05
EFM2	-0.328832	0.0256635	-1.34187	3.5707093385924e-07
EFM3	0.162656	0.421244	-2.00301	1.22842423763456e-06
EFM4	-0.419893	0.0463941	-0.259548	0.197103
EFR3	-0.458379	0.00923172	-1.14095	6.12395120421564e-06
EFT1	-1.03743	9.93448826270802e-05	-0.27955	0.195134
EFT2	0.789395	0.00131267	-0.225951	0.265709
EGD1	1.01451	0.00173755	0.378406	0.20589
EGD2	1.38363	1.09322892176917e-05	0.977229	0.000311174
EGT2	-0.352398	0.162772	0.766786	0.0025438
EHD3	1.42154	5.83344364887088e-10	0.216301	0.0695654
EHT1	0.00696774	0.978528	1.89017	3.81992427797099e-08
EIS1	0.354904	0.0931953	1.97185	4.11081245645936e-09
EKI1	0.35382	0.170175	-0.814907	0.0186707
ELA1	0.708447	4.4556942176289e-05	0.210021	0.136675
ELC1	-0.244466	0.102616	-0.721437	0.000260353
ELF1	0.469953	0.00130786	0.0374351	0.780089
ELG1	-0.517623	0.0150185	-1.8297	2.10748309062944e-06
ELM1	-0.666981	0.00555575	-1.61077	2.13702014821747e-05
ELO1	0.207476	0.194839	1.2993	2.34946646510118e-08
ELO2	2.05574	0.000217727	0.87715	0.119622
ELO3	1.88272	0.000341205	0.92488	0.0845381
ELP2	0.323366	0.106402	-0.52117	0.0372307
ELP3	-0.121956	0.616928	-2.22283	3.64958823348708e-06
ELP4	-0.399486	0.00906653	-1.86513	2.00492154002208e-09
ELP6	0.517025	0.0362199	-0.136548	0.633074
EMC1	-0.0781961	0.596893	-0.464638	0.00370883
EMC2	0.146805	0.547204	-0.826137	0.00756575
EMC3	-0.37259	0.0113469	-0.906457	1.94142395081509e-06
EMC4	0.385892	0.0236281	-0.320927	0.0615829
EMC5	0.33584	0.260258	0.507503	0.0955062
EMC6	-0.132584	0.384084	-0.0797471	0.590737
EMG1	0.803003	0.00368682	-0.540444	0.114373
EMI1	0.384874	0.0404444	0.611431	0.00145763
EMI2	-0.0938197	0.701378	2.23553	3.73770197955655e-09
EMP24	-0.0289047	0.842308	0.0370742	0.780982
EMP46	-1.95848	7.81409096430579e-10	-0.875383	1.86058125914925e-05
EMP47	-0.102336	0.507866	-0.728346	4.73436855352743e-05
EMP65	0.0947751	0.57043	-0.65734	0.00155978
EMP70	-0.531349	0.00239561	-1.64139	2.21848373444754e-07
EMW1	0.190237	0.331412	1.0199	9.50905657108698e-06
ENA1	-0.909485	0.00076066	-1.14541	0.000487211
ENA2	1.71031	0.368593	4.27794	0.011197
ENA5	-1.97471	2.4618906916765e-05	0.379694	0.201819
ENB1	0.26815	0.758823	7.6798	4.86067870762903e-11
END3	-0.157903	0.270911	0.579859	0.000183267
ENO1	-1.75348	1.68727053170137e-05	-0.247758	0.436379
ENO2	-0.430082	0.33872	-0.380817	0.364581
ENP1	-0.518156	0.00894526	-2.8162	3.00345981704573e-09
ENP2	-0.502333	0.0112975	-2.26236	1.29403983663105e-07
ENT1	-0.70648	0.000325609	-1.59306	1.88671827502868e-07
ENT2	0.0799466	0.652763	1.01297	2.08863017722766e-06
ENT3	0.183294	0.109248	0.385714	0.00107777
ENT4	-0.425462	0.148887	-0.902075	0.0117776
ENT5	0.998446	5.71371131725897e-08	1.65848	1.33945000891352e-11
ENV10	1.48595	8.80947387991795e-05	0.115144	0.780242
ENV11	0.171344	0.263199	-1.20132	4.68609873395328e-06
ENV7	-0.379319	0.00824258	-0.578779	0.000236573
ENV9	-0.491055	0.0106645	-1.26571	3.14736694838065e-06
EOS1	0.393153	0.0159204	0.208537	0.167753
EPL1	0.120296	0.508568	0.703463	0.000318874
EPO1	-0.164846	0.342315	0.287875	0.0751094
EPS1	0.0355094	0.785771	0.783113	7.09800566529803e-07
EPT1	-1.62403	1.63383191425897e-07	-1.27991	1.04568900519103e-05
ERB1	0.0255234	0.909515	-2.19243	1.02126496855164e-06
ERC1	0.724635	0.000730656	-0.44778	0.023688
ERD1	0.721568	0.00381831	-0.618021	0.0511942
ERD2	-0.00444062	0.982282	0.39207	0.0285067
ERF2	0.268631	0.122232	0.168198	0.320656
ERG1	-1.3586	0.000225232	-0.429705	0.158673
ERG10	-1.34512	0.000141269	-1.59983	1.13058272752455e-05
ERG11	-1.41429	0.000356205	-1.83487	7.29279075764659e-06
ERG12	-1.82269	1.80743658815678e-08	-1.28197	1.52504321905848e-06
ERG13	-0.545034	0.118746	0.113301	0.738266
ERG2	-0.688897	0.0229662	-1.43131	0.000205994
ERG20	-0.717243	0.00758392	0.450041	0.0680556
ERG24	-0.0317327	0.897875	-0.523867	0.0298467
ERG25	-1.09434	0.00482944	-2.29294	6.09662779671173e-07
ERG26	-0.874674	0.000967888	0.998038	0.00021507
ERG27	-1.30703	1.75057620861508e-07	0.278113	0.0931495
ERG28	-0.144724	0.547965	1.77292	9.57788432699613e-08
ERG29	0.927462	0.00016948	1.51961	1.59042482008663e-07
ERG3	-0.528188	0.151604	-1.80892	1.35016614387136e-05
ERG4	-2.48886	1.90254951546649e-10	-0.72064	0.000765917
ERG5	-1.18654	0.00408571	-1.38237	0.000617256
ERG6	-1.16618	4.16706602836713e-05	-1.23548	3.69969447066054e-05
ERG7	-1.16441	3.67703542386446e-05	-1.12838	4.63003378182097e-05
ERG8	-0.268337	0.141992	-0.0782805	0.652468
ERG9	0.0595067	0.80919	1.28584	4.85309125251845e-06
ERI1	-0.36115	0.0458203	-0.556894	0.00983243
ERJ5	0.805033	0.00122328	1.18926	1.77684023630625e-05
ERO1	-0.424551	0.0645637	0.599474	0.00818602
ERP1	0.328578	0.0665299	-0.691904	0.00106975
ERP2	0.497021	0.00465135	-0.791881	0.000649377
ERP3	0.727405	0.0149219	1.38305	4.11969036925853e-05
ERP4	-0.685937	2.69579838443031e-06	-0.138316	0.197671
ERP5	-0.198943	0.161287	-0.00527208	0.970298
ERP6	0.154716	0.220794	0.342646	0.0061498
ERR1	0.128946	0.866157	2.26582	0.000803356
ERR2	0.424462	0.399847	2.95838	3.31594918102759e-07
ERR3	1.59003	1.51554805068738e-06	4.12471	6.87061128289141e-13
ERS1	1.76072	0.000102198	1.70024	0.000246658
ERT1	-0.92937	1.65207294794826e-06	-0.807376	6.62078085943856e-06
ERV1	0.141632	0.3726	-0.439122	0.00779491
ERV14	1.20877	2.69325782349012e-07	1.34942	1.909417825155e-08
ERV15	0.252584	0.196885	-0.525253	0.0298678
ERV2	-0.499375	0.000967337	-1.20754	2.25746998978624e-07
ERV25	0.0876756	0.624207	-0.151508	0.362105
ERV29	1.07832	0.000218855	0.551357	0.0331814
ERV41	0.0498131	0.715528	-1.18374	5.21137436683948e-08
ERV46	-0.244972	0.16335	-1.20422	2.68461725973931e-06
ESA1	-0.411292	0.0077955	-0.0836826	0.553967
ESBP6	0.413782	0.071778	2.13984	4.12196926833208e-09
ESC1	-0.00171002	0.98898	-0.749365	2.21914209336639e-06
ESC2	-0.318169	0.0596758	-0.172559	0.300713
ESC8	-0.535986	0.0819498	-1.46937	0.00071664
ESF1	-0.11505	0.687232	-1.62037	0.000267162
ESF2	1.14502	4.12599343862477e-06	-0.544726	0.04177
ESL1	0.253649	0.123308	-0.0216642	0.893045
ESL2	0.234577	0.127794	1.09835	1.57040547102504e-07
ESP1	0.422525	0.00464247	0.223056	0.136762
ESS1	-0.0906563	0.52658	-1.2686	3.36607151006931e-08
EST1	-0.179521	0.39447	-0.497318	0.0383979
EST2	0.283163	0.37055	-0.690519	0.0797068
EST3	-0.725301	0.00136961	-0.734973	0.002229
ETP1	0.689067	0.00150245	0.569246	0.00591026
ETR1	0.442605	0.0285425	1.85351	3.84706131926438e-09
ETT1	0.388894	0.0422097	1.18144	9.83428715073621e-07
EUG1	-0.316001	0.021955	0.91497	2.92909282155855e-07
EXG1	-3.3177	6.42410567271144e-12	-3.57916	1.18457770777507e-12
EXG2	-1.68093	1.7551110448862e-07	-0.95027	0.000201326
EXO1	-0.500881	0.0161521	0.42908	0.0283031
EXO5	0.865021	7.54453960747169e-05	-0.50486	0.0240541
EXO70	0.659482	0.00647964	-0.653785	0.0348072
EXO84	0.148458	0.388519	-1.23028	9.98339456450795e-06
FAA1	0.50801	0.048692	2.22209	1.22297870798179e-08
FAA2	0.929065	1.52496632675141e-05	0.848743	2.7611933132059e-05
FAA3	-0.612069	7.66704830014521e-05	-0.530885	0.000340183
FAA4	-2.65334	1.36924701380596e-09	-0.790778	0.00230801
FAB1	-0.72258	1.4546817287302e-05	-0.233769	0.0747563
FAD1	-0.0704506	0.5979	-0.480383	0.000675994
FAF1	-0.921412	5.19848641792799e-05	-2.33239	4.44157450760136e-08
FAL1	-1.02297	0.00082909	-0.0376632	0.889991
FAP1	-0.26362	0.238015	-1.42343	1.36607730730571e-06
FAP7	-0.0681746	0.702895	-0.385791	0.046452
FAR1	-0.0312053	0.966601	1.24565	0.037652
FAR10	0.271223	0.195236	0.521204	0.0193955
FAR11	-0.189556	0.174299	-0.315631	0.0243222
FAR3	-0.313332	0.0842278	-0.532128	0.00932753
FAR7	-0.0290821	0.879065	0.526324	0.00342807
FAR8	-0.131473	0.447358	1.13481	4.00176886806716e-07
FAS1	-1.5454	1.27240489447158e-07	-0.98877	2.08702839029575e-05
FAS2	-2.22786	1.17234465034489e-07	-1.19294	0.000171945
FAT1	0.31266	0.0321547	0.228992	0.09651
FAT3	0.827647	0.00368521	-2.44808	2.03442449964715e-09
FAU1	-0.0684616	0.61548	0.471543	0.000796212
FBA1	-0.554457	0.0145597	-0.27197	0.185629
FBP1	4.87204	5.09085681561618e-08	3.24037	6.84399775989006e-06
FBP26	0.00105861	0.996334	1.47043	2.21324806080803e-07
FCF1	0.271656	0.0565299	0.0500371	0.743226
FCF2	0.192101	0.428008	-0.485998	0.0779546
FCP1	0.144691	0.394994	-0.741928	0.000583351
FCY1	-0.147798	0.563079	0.230034	0.320587
FCY2	-0.879286	0.000953645	-0.207816	0.363306
FCY21	-1.48145	1.07898924211112e-05	-1.10808	0.000655904
FCY22	-0.435529	0.576453	1.40758	0.0332698
FDC1	-1.49959	6.84761273279539e-10	-0.137863	0.27387
FDH1	-6.40073	9.43983662463077e-18	-5.4202	3.18253799664552e-16
FDH2	-2.79443	1.34320444821884e-08	-1.79182	3.10778114968646e-06
FEN2	-0.108512	0.513964	-1.36539	4.39265355993989e-07
FES1	-0.0517833	0.847074	1.49669	2.02120911446718e-06
FET3	0.521606	0.445801	-1.00876	0.243681
FET4	-4.80458	8.28297823036261e-09	-0.113433	0.794826
FET5	0.164269	0.425221	0.280835	0.135449
FEX1	-0.77418	1.52116765998961e-05	0.973674	9.19776623957413e-08
FEX2	3.63387	4.68503803642541e-11	1.45675	0.00014235
FHL1	-0.120289	0.551154	-0.880649	0.000654721
FHN1	-0.521667	0.0232566	0.313423	0.148895
FIG1	-0.300963	0.694776	0.714704	0.306175
FIG2	-1.18942	5.94777102799581e-07	-2.09812	8.01773829475007e-09
FIG4	-0.243009	0.182675	-2.00438	2.67463850980161e-07
FIN1	0.527757	0.00793292	0.264979	0.214164
FIP1	0.545443	0.00364013	-0.115149	0.531748
FIR1	1.29121	0.00133092	0.683031	0.100361
FIS1	-0.67057	0.000782312	0.21124	0.215238
FIT1	1.99473	1.09987809644078e-07	1.16663	0.000417445
FIT2	-9.77734	0.00517038	-0.214958	0.81989
FIT3	-12.2003	8.45323645203899e-06	-1.68418	0.00460874
FKH1	0.344099	0.104066	-0.931087	0.00182668
FKH2	0.7243	0.000637209	1.04138	6.58772203351789e-06
FKS1	-3.17686	7.50350154640208e-13	-2.3432	2.8102585675072e-11
FKS3	-1.44258	2.28951075052595e-06	-2.82693	4.13224934093409e-08
FLC1	-0.554702	0.00300845	0.737781	0.000151884
FLC2	-0.42343	0.00697635	-0.445689	0.00297506
FLC3	-0.0127843	0.956882	-0.0777546	0.700251
FLD1	0.453135	0.0915039	-0.200644	0.531979
FLO1	5.73479	2.21648690822695e-09	1.2451	0.0420844
FLO10	1.09001	1.41629248639797e-05	-1.16456	0.00022021
FLO11	-4.94616	4.73684027220054e-07	-2.89063	2.0373408877894e-05
FLO5	2.26685	1.26568990469385e-05	3.67609	6.43222478789283e-09
FLO8	-0.197463	0.235281	-1.29638	5.01720649494698e-06
FLO9	2.46435	0.000101888	2.33049	0.000262344
FLR1	0.461839	0.0409633	-0.184753	0.403138
FLX1	-0.338068	0.173113	-1.57173	9.25666181837575e-05
FMC1	0.993515	2.8486264387588e-07	1.05443	7.20652256435622e-08
FMN1	-0.41853	0.00426373	-1.81871	5.70522250622124e-09
FMO1	0.776216	0.001752	-0.46489	0.0337949
FMP10	0.966926	3.13329504002897e-07	1.06641	2.70967709047147e-08
FMP16	0.82008	0.0001771	2.51178	2.31012801812102e-11
FMP23	-0.365082	0.0339997	0.331797	0.0410243
FMP25	-0.99038	0.0004871	-0.187253	0.440217
FMP27	0.215813	0.370711	0.994642	0.000133786
FMP30	-2.03907	9.24735102055419e-07	-1.54706	3.74431237767668e-05
FMP32	-0.592755	0.000130116	-1.62291	5.90312159053167e-09
FMP33	0.435682	0.0182935	1.65863	4.44936238158526e-09
FMP40	-0.0155174	0.952942	-0.689491	0.0020532
FMP41	-0.924892	1.07147334956493e-07	-2.09925	9.86294291047735e-12
FMP45	2.42517	6.94065245345039e-08	2.5671	1.01161993748903e-08
FMP46	0.71806	0.000770452	1.56432	2.65702308119671e-08
FMP48	1.89785	2.36529720990197e-07	3.09849	8.54085010943735e-11
FMP52	-0.12458	0.639725	-2.00623	3.96195342574034e-08
FMS1	-0.742884	0.00260515	1.09663	4.44110652145396e-05
FMT1	0.117459	0.890618	-0.231672	0.788084
FOB1	-0.520678	0.00204191	-2.12104	7.83328115724578e-09
FOL1	-0.831427	3.35197910915069e-07	-2.69556	3.62546450997267e-12
FOL2	-0.351971	0.0128322	-0.841906	9.79666742459868e-07
FOL3	-0.411973	0.0131188	-1.66926	2.07432186349634e-07
FOX2	1.5479	4.02728674136919e-10	1.67018	3.31272798750096e-11
FPK1	-0.218702	0.163661	0.390764	0.0107859
FPR1	0.552173	0.00176352	0.970042	1.7255767425317e-06
FPR2	-0.423174	0.00924242	-2.02566	3.25025854521116e-09
FPR3	0.466676	0.00954729	-0.464139	0.00963006
FPR4	-0.10816	0.523344	-1.30378	1.27429091741471e-06
FPS1	-0.0345347	0.904517	0.152037	0.549478
FRA1	0.294292	0.069617	1.62429	1.19501017048446e-09
FRA2	0.113089	0.551521	-0.125245	0.487041
FRD1	-0.953838	0.000314411	-0.2958	0.191802
FRE1	1.13326	0.000379611	-0.253449	0.489364
FRE2	0.151295	0.548719	1.21224	1.90028125439116e-05
FRE3	-2.78191	2.06311503428081e-10	0.14756	0.422556
FRE4	-0.539396	0.00681111	-2.14798	2.08589930590462e-07
FRE5	-7.01631	0.000806343	-0.935063	0.336497
FRE6	-0.307613	0.0555944	-0.141701	0.350557
FRE7	-1.61179	0.00724254	-0.397453	0.4482
FRE8	-0.38193	0.0159204	-0.34507	0.0271681
FRK1	-0.490173	0.0696423	-0.448246	0.129331
FRM2	-1.51338	0.00393118	-0.393832	0.397477
FRQ1	0.0148721	0.927511	-0.699608	8.92567784724649e-05
FRS1	0.480959	0.380882	-0.578317	0.394854
FRS2	0.355017	0.0380871	-0.33885	0.0594083
FRT1	-2.26252	2.19710214810699e-09	-0.797169	0.000438322
FRT2	0.148544	0.428008	0.978056	8.36605003077568e-06
FSF1	-0.277004	0.250547	-1.71642	3.31288741406502e-05
FSH1	-0.524269	0.00405458	-0.647238	0.000394352
FSH2	0.640079	0.000530942	0.370606	0.0393448
FSH3	-1.18843	1.47548263694904e-05	-1.87161	1.05261366047059e-06
FTH1	0.433205	0.00826492	0.575769	0.000528581
FTR1	0.577164	0.188799	-1.27299	0.045068
FUB1	0.301497	0.124712	0.508573	0.00958705
FUI1	-1.5181	8.85179057741046e-08	-4.451	2.18615838756554e-10
FUM1	0.289776	0.0759275	0.343384	0.0258655
FUN12	0.639069	0.00015604	-1.05421	3.23631519116519e-07
FUN14	-0.154924	0.198209	0.448469	0.000446275
FUN19	0.758962	0.000225352	2.1496	9.24411949507338e-11
FUN26	-0.312743	0.0338195	-1.50467	1.04319495700829e-07
FUN30	-0.694192	0.000229447	-2.18747	6.00604519721854e-09
FUR1	0.207714	0.460941	-0.0382032	0.904673
FUR4	-0.881704	0.000350074	-0.838167	0.000899142
FUS1	-1.77131	6.40567954702929e-07	-2.09161	8.60012344134228e-07
FUS2	0.307941	0.410016	0.377331	0.328753
FUS3	-2.19786	3.78938360451934e-06	-0.798864	0.0181502
FYV10	0.396888	0.0126406	1.08412	1.88216951083344e-07
FYV4	1.738	1.13515027219204e-06	1.00129	0.000906159
FYV5	0.749059	0.0182284	1.70241	5.83487941470078e-06
FYV6	0.291837	0.0420104	0.497304	0.00178448
FYV7	0.0892777	0.684149	-1.36753	8.99827415377675e-05
FYV8	-0.457044	0.00215941	-0.737589	3.20148286498446e-05
FZF1	0.143858	0.637236	-0.58465	0.0665761
FZO1	0.70861	7.58050949686682e-05	0.966131	6.29509159003672e-07
GAA1	0.103626	0.462578	-0.922702	1.17969373969899e-05
GAB1	-0.4665	0.00201511	-0.990456	8.23925081929299e-07
GAC1	0.38964	0.0435378	2.60201	1.76064701974709e-11
GAD1	0.715995	0.00519918	2.06841	1.55904390302891e-08
GAL1	-6.0541	5.59081166609924e-09	-4.20863	5.6326743862015e-07
GAL10	-6.78992	9.53059103982988e-11	-4.36653	3.4575755133619e-08
GAL11	-0.713761	0.00177374	0.177621	0.374516
GAL2	-6.04252	1.37941902714703e-10	-3.9811	3.33898954270585e-08
GAL3	-2.36026	4.04164281865282e-10	-1.42942	2.33340969596792e-07
GAL4	-1.60791	8.77554420088224e-09	-0.163016	0.305315
GAL7	-6.27022	2.6711412377265e-10	-3.60902	4.91332171538314e-07
GAL80	-4.28134	6.90984125943094e-17	-1.79501	5.92677491710122e-11
GAL83	0.433719	0.00329979	0.468747	0.00121525
GAP1	1.7288	2.59160904488576e-05	1.54536	0.000163201
GAR1	0.479024	0.0301543	-0.604718	0.0310576
GAS1	-1.58613	1.29050530614457e-06	0.127392	0.594318
GAS2	-4.09469	9.60741730420691e-12	-1.67589	4.44611434520063e-08
GAS3	1.15589	0.00195654	1.22223	0.00185898
GAS4	-1.09937	0.00427428	0.784134	0.0135918
GAS5	-1.43021	1.60351372154994e-07	0.854716	8.7782698934531e-05
GAT1	0.663168	0.0102782	1.52103	1.37691541630968e-06
GAT2	2.17611	5.56828868715926e-08	3.4903	2.42720250820416e-11
GAT4	-2.31228	0.00218912	-1.61738	0.0228709
GBP2	0.32344	0.0276563	0.140951	0.298597
GCD1	-0.433724	0.00619578	-1.75619	4.01419493396371e-10
GCD10	0.272392	0.438493	-1.4128	0.00442061
GCD11	-0.277939	0.114088	-0.468323	0.00702114
GCD14	-0.561485	0.0107662	-1.47833	8.31935886541844e-06
GCD2	0.336467	0.0744075	-0.713734	0.00109405
GCD6	-0.410081	0.0114874	-1.39766	3.00545860762937e-08
GCD7	-0.241434	0.116429	-0.929559	6.33168898198776e-06
GCG1	-0.493227	0.0897595	-0.266302	0.328137
GCN1	-0.427523	0.0230245	-0.573241	0.00313065
GCN2	-0.215585	0.101797	-1.43765	4.79520418793644e-09
GCN20	0.549595	0.0157328	0.439262	0.0453453
GCN3	0.192103	0.440055	-1.27363	0.000760393
GCN4	0.58156	0.000936543	1.04804	4.66266467732302e-07
GCN5	-0.193975	0.252143	-1.49113	4.6673941225984e-07
GCR1	-0.77327	0.000382714	-0.456374	0.0257223
GCR2	0.57106	0.000497727	0.935275	8.06098696789997e-07
GCS1	0.176086	0.537919	-1.90038	0.000159582
GCV1	-1.70732	1.41533418003492e-07	-2.56873	3.06335994571051e-09
GCV2	-2.28498	7.91350976049943e-09	-2.51624	3.7382589678571e-09
GCV3	-1.26875	6.83444247424551e-06	-1.45319	7.4607631881726e-07
GCY1	-1.15162	3.2568352178501e-08	0.342701	0.0116974
GDA1	-0.14224	0.3908	0.0334874	0.84307
GDB1	-0.622628	0.015803	1.65282	7.67099159690997e-07
GDE1	-0.86236	2.07679505669188e-06	-1.39944	4.60143354234427e-09
GDH1	0.470592	0.282983	-0.152479	0.731676
GDH2	0.247697	0.142763	0.317756	0.0443106
GDH3	-0.0382601	0.906728	-0.212128	0.447191
GDI1	0.610286	0.00157544	0.627907	0.000730654
GDS1	0.737317	0.00028416	0.216528	0.241971
GDT1	0.581893	0.0087683	-0.0794166	0.75042
GEA1	0.389131	0.0870921	-0.669695	0.02548
GEA2	-0.179257	0.355254	-1.59455	5.38335110001053e-06
GEF1	-0.539009	0.000385041	-1.88059	3.97653952740574e-09
GEM1	-0.514356	0.000796216	-1.42141	1.5527754728832e-08
GEP3	-0.594216	0.000774651	-2.12964	4.48347972248047e-09
GEP4	-0.273358	0.0803852	-1.48597	4.58397543131735e-07
GEP5	0.48591	0.0136988	-0.516436	0.0375983
GEP7	0.26667	0.0406355	1.03414	2.96782148166562e-08
GET1	0.521489	0.0101731	-0.868738	0.00125246
GET2	-0.0303705	0.866061	0.0815214	0.61896
GET3	0.297701	0.0919089	-0.525649	0.00237398
GET4	0.424676	0.0769487	0.021197	0.932002
GEX1	-4.32097	1.64917538749447e-07	-2.80903	1.1907874256826e-05
GEX2	-0.320819	0.697723	0.252357	0.744645
GFA1	-1.38292	2.45477184086268e-08	0.29485	0.0592313
GFD1	0.354768	0.0142062	1.06335	6.82729733382376e-08
GFD2	-1.73982	7.42401879067531e-07	-1.31809	6.82067760364181e-05
GGA1	0.131514	0.509249	1.39991	1.60292596136067e-07
GGA2	0.375348	0.204596	-0.576368	0.108663
GGC1	-1.47075	2.68455778115691e-09	-1.55827	1.11614811943844e-09
GIC1	1.78405	0.00116715	0.568924	0.322595
GIC2	-2.67817	4.33718713333134e-08	-3.01084	9.21530014018442e-08
GID7	0.0177057	0.921871	1.10518	3.25642925083418e-07
GID8	0.608302	0.0137618	1.00831	0.000118332
GIM3	0.952163	0.00190676	0.011233	0.974588
GIM4	0.223837	0.108992	-1.29778	5.07443713479567e-07
GIM5	0.761014	0.000165442	-0.253801	0.239571
GIN4	-1.32945	1.17378497079523e-05	-2.80266	6.05456404310222e-08
GIP1	1.88947	1.21087267765549e-06	2.95174	8.66551144658032e-10
GIP2	0.253941	0.262907	1.33278	2.18047219362669e-06
GIP3	-0.14285	0.268221	-0.36155	0.0053972
GIP4	-0.260532	0.0355596	0.0691652	0.558326
GIR2	-0.119685	0.39837	0.0118129	0.932002
GIS1	0.999402	2.46521480840962e-06	2.6076	1.21830334374222e-12
GIS2	-0.199958	0.112279	-0.961487	6.89054255348648e-08
GIS3	1.76278	6.99350474884217e-09	2.47115	1.70728076009197e-11
GIS4	0.599155	0.0181789	-0.484208	0.0472616
GIT1	-0.578946	0.03513	-1.20146	0.00110095
GLC3	0.152925	0.590282	1.90163	3.22604240038891e-07
GLC7	-0.0236338	0.866664	0.996531	5.34311377231038e-08
GLC8	0.617514	0.00130439	1.98535	2.32028513972546e-10
GLE1	1.20674	5.77995483944729e-06	-0.0651859	0.809078
GLE2	-0.0444182	0.760692	-1.36798	1.44922001201455e-07
GLG1	-0.122369	0.616878	1.62935	3.34422796245167e-07
GLG2	0.304177	0.200121	1.45017	1.40725967137579e-06
GLK1	0.713715	0.00289265	2.453	4.02689550691904e-10
GLN1	-0.702316	0.135616	-0.890163	0.0420513
GLN3	-0.167991	0.351236	-0.764664	0.000201082
GLN4	-1.04564	2.23563551874822e-06	-0.209665	0.187085
GLO1	0.663692	0.000670368	1.93471	3.10663363235882e-10
GLO2	0.810888	5.8039951990043e-06	1.36039	1.60071376001116e-09
GLO3	-0.0511955	0.736213	-0.229086	0.0968909
GLO4	-0.554242	0.00206263	-0.371139	0.0233191
GLR1	-0.811871	0.000208671	1.13046	2.95048078840848e-06
GLT1	-0.929081	2.17506513732778e-05	-0.943839	7.09191925128115e-06
GLY1	-0.969545	0.000350503	-1.00645	0.000125679
GMC1	0.886266	0.000573654	0.437851	0.0969272
GMH1	-0.530486	0.0130018	-2.06117	1.88671827502868e-07
GNA1	-0.857819	0.0103305	0.0524468	0.871767
GND1	-2.39015	1.36160389553926e-09	-1.29378	3.73932839932023e-06
GND2	0.761164	0.00198425	2.45875	5.10549812564607e-10
GNP1	0.697342	0.106392	0.792943	0.0766081
GNT1	-0.640537	0.000666197	-1.35725	1.35506200178844e-07
GON7	0.0878926	0.64543	-1.42946	2.0434955688762e-06
GOR1	-1.19346	1.85541544528233e-06	0.532855	0.00580081
GOS1	0.259335	0.0942194	-0.713569	0.000144812
GOT1	0.0249619	0.894777	-0.620464	0.00191646
GPA1	-0.050108	0.87526	-0.353617	0.284475
GPA2	-0.0283867	0.894822	1.38565	2.26238141934659e-07
GPB1	-1.46406	2.65761753827304e-07	-0.740132	0.000579428
GPB2	-0.315315	0.0472338	0.468766	0.00318604
GPD1	0.648416	0.000385442	2.14867	2.16202446678562e-11
GPD2	-1.40466	7.78428729105055e-06	1.53417	2.17827589383244e-06
GPG1	0.14477	0.344971	0.418041	0.00503959
GPH1	0.50522	0.142829	2.47858	2.010589512873e-07
GPI1	-0.359026	0.00705652	-0.638621	4.96447416236599e-05
GPI10	0.36849	0.00522692	-0.090364	0.447662
GPI11	0.0152049	0.943555	-0.586112	0.0120647
GPI12	0.577625	0.00104391	2.11649	1.82816343604252e-11
GPI13	0.665219	7.42772411539205e-05	0.18077	0.220581
GPI14	-0.0491111	0.7526	-0.97921	9.93646197418361e-06
GPI15	1.16801	4.04761464607828e-05	0.850766	0.00273944
GPI16	0.140519	0.372078	0.230741	0.110433
GPI17	-1.9736	4.80275844797467e-10	-1.1967	3.80264412568886e-07
GPI18	-0.912142	0.000470651	1.35923	2.86957171752853e-06
GPI19	0.262402	0.324909	-0.204282	0.508247
GPI2	-0.0518882	0.730248	-1.23655	1.60067506198296e-06
GPI8	0.232327	0.112101	0.456809	0.00349996
GPM1	-1.31008	0.000103523	-1.06533	0.000452248
GPM2	-0.802992	0.000725055	1.88395	1.57132925758127e-08
GPM3	-0.287255	0.103367	-0.34223	0.0861939
GPN2	-0.835462	6.67823740143226e-06	-0.644908	7.75460030888299e-05
GPN3	0.269196	0.0929569	-1.97578	1.21368348241721e-07
GPP1	0.335001	0.149795	-1.86294	1.47655297844404e-05
GPP2	0.787415	5.27695816019339e-05	1.4496	6.75436511676123e-09
GPR1	0.214097	0.2128	0.480184	0.00470984
GPT2	0.275775	0.137805	0.433285	0.0149761
GPX1	0.228889	0.225679	1.93673	9.73471510556066e-10
GPX2	0.231846	0.247486	-0.750996	0.00506066
GRC3	-0.585387	0.00174469	-2.72024	5.84495488860087e-09
GRE1	1.51635	1.1537500402345e-05	1.26248	4.0309578404968e-05
GRE2	-0.45415	0.0132174	0.448658	0.0104824
GRE3	0.593615	0.0107078	2.1745	2.3657741715603e-09
GRH1	-0.703134	0.000123003	-0.432033	0.00651175
GRR1	-0.0518031	0.709535	-0.106136	0.396251
GRS1	-0.812814	0.0023779	-1.53438	8.15357425311237e-06
GRS2	-0.715474	1.67435869044152e-05	-2.25463	5.60923956878113e-11
GRX1	1.04969	5.77995483944729e-06	2.26553	4.61550549746878e-11
GRX2	1.29344	2.69579838443031e-06	2.60892	5.4071245172603e-11
GRX3	0.332751	0.0317742	-0.195116	0.194712
GRX4	-0.753132	0.0027309	-2.06665	2.45831012768935e-08
GRX5	0.617772	0.00146775	-0.120622	0.468045
GRX6	1.24251	5.92301101270456e-08	0.904124	2.65204855515452e-06
GRX7	0.470225	0.0139153	0.754887	0.000255363
GRX8	0.90099	0.00134793	-1.34931	0.0018231
GSC2	-0.347606	0.150033	1.43248	2.56763704025675e-06
GSF2	0.0751374	0.770903	0.71989	0.00335931
GSH1	-0.229905	0.4121	0.752667	0.00619469
GSH2	-0.831997	7.88126829838068e-06	-1.85551	2.348916084561e-10
GSM1	0.520758	0.000100447	0.819882	1.51181385847749e-07
GSP1	0.207127	0.304484	-0.260929	0.152576
GSP2	0.419057	0.00554201	0.577662	0.000183384
GSY1	0.0748445	0.820101	1.15167	0.000450056
GSY2	-0.452464	0.110859	1.99758	3.13660478947217e-07
GTB1	0.0751703	0.607744	-1.1772	1.0282075107125e-06
GTF1	0.538599	0.00850933	0.821991	0.000122965
GTO1	-0.393682	0.00617861	-1.43691	6.83238344857145e-10
GTO3	-0.331401	0.244921	2.37237	4.95984564516968e-09
GTR1	-0.1323	0.26814	0.160682	0.1557
GTR2	-0.323508	0.0280257	-0.306413	0.0306123
GTS1	0.115025	0.393777	0.204114	0.100875
GTT1	2.47736	1.27279137747369e-09	3.30362	6.42986006503108e-12
GTT2	0.275765	0.298391	-1.77235	3.32732285508876e-07
GTT3	0.248863	0.0563217	0.703648	6.26808065977536e-06
GUA1	-0.668219	0.0120339	-2.1251	4.45906542376385e-06
GUD1	0.00605916	0.975775	0.0764611	0.683099
GUF1	0.392617	0.0459703	0.24424	0.222391
GUK1	0.341074	0.0327686	-0.149479	0.318745
GUP1	0.291351	0.0221862	0.399434	0.0018313
GUP2	-0.458341	0.0433856	0.0147168	0.95082
GUS1	0.373546	0.101711	0.0194969	0.93065
GUT1	-1.05594	4.88233382985471e-05	0.481383	0.02488
GUT2	-0.25766	0.263365	1.87787	3.33898954270585e-08
GVP36	0.738259	5.28176440538593e-05	0.360167	0.0138549
GWT1	-0.470678	0.0794242	-0.298845	0.295289
GYL1	-0.320266	0.0652193	-0.829721	0.000221509
GYP1	-0.783401	5.11064645800615e-06	-0.355764	0.00796109
GYP5	-0.300834	0.0628689	-0.660694	0.000487376
GYP6	-1.28936	2.51736623413585e-06	-0.589095	0.00574747
GYP7	0.0679755	0.75954	1.39683	4.87994212766245e-07
GYP8	-0.78658	9.82588189776272e-05	-0.963853	4.61350102159505e-05
GZF3	1.25999	0.000106446	-0.0960483	0.795765
HAA1	-0.0607369	0.800364	0.910395	0.000200947
HAC1	0.0207448	0.960764	1.29307	0.00078578
HAL1	0.180427	0.278344	0.417269	0.00974811
HAL5	0.233172	0.429556	2.02778	3.01734245321255e-07
HAL9	-0.50766	0.00631814	-1.15186	1.18325050260408e-06
HAM1	-1.55678	0.000305669	-1.76824	0.000294391
HAP1	-0.173261	0.390353	0.529019	0.0070277
HAP2	0.0408872	0.805068	0.88525	3.28291130009046e-06
HAP3	-0.140499	0.432824	-0.513979	0.00867774
HAP4	1.06599	0.000366226	3.0404	2.16556628492251e-10
HAP5	0.976007	9.09503876524568e-05	0.714152	0.00111036
HAS1	0.888365	0.00611762	-0.132685	0.736382
HAT1	0.617803	0.0294665	-1.14873	0.00579177
HAT2	-2.08541	1.15947205360145e-09	-1.38104	2.56885456292832e-07
HBN1	-0.916687	0.00259657	-1.05584	0.000696628
HBS1	-0.674852	0.00125899	-2.05937	1.47096171094948e-08
HBT1	4.04998	1.70769902220077e-10	3.71099	1.22938322000492e-10
HCA4	0.0120227	0.95718	-1.31115	3.39402896040333e-05
HCH1	0.413286	0.0237654	0.868325	2.29450732530597e-05
HCM1	0.836466	0.000612247	1.29645	4.42187994637254e-06
HCR1	-0.103699	0.506934	-0.0330275	0.827888
HCS1	-0.245665	0.122636	-0.302721	0.0786765
HDA1	-1.7312	3.2568352178501e-08	0.418168	0.0264163
HDA2	0.819042	1.80456913888397e-05	0.855875	5.50349701520806e-06
HDA3	0.195458	0.346391	0.236971	0.256043
HED1	-0.050563	0.929525	0.0878039	0.873061
HEF3	0.465453	0.045385	-0.979019	0.000183384
HEH2	-0.0723169	0.695481	-0.508955	0.00550422
HEK2	0.73542	5.49128175614745e-05	0.395922	0.0113104
HEL1	0.538717	0.000724828	0.729908	2.07399061966314e-05
HEL2	-0.537536	0.000382214	0.386233	0.0042813
HEM1	-0.292653	0.127973	0.990222	1.34593182037281e-05
HEM12	0.83894	0.000148816	0.969276	2.35280763434785e-05
HEM13	-2.48474	6.14518924611005e-08	0.452902	0.134288
HEM14	0.25113	0.181552	-0.210391	0.300713
HEM15	0.14994	0.545616	1.96784	2.55566940960475e-08
HEM2	0.227659	0.165153	0.779947	2.84466420808869e-05
HEM3	0.453033	0.0348984	1.6391	5.41159496225147e-08
HEM4	-1.17031	1.51509813991598e-05	-0.629166	0.00772741
HER1	-0.758805	0.000213967	-0.0757145	0.660512
HER2	0.214188	0.172845	-0.228947	0.18971
HES1	-0.652904	0.165815	-0.115121	0.81347
HFA1	-1.10522	2.0196578264594e-06	-1.71034	4.51561573053074e-08
HFD1	1.02954	1.40827238632822e-05	2.77814	6.00086491077083e-12
HFI1	-0.341486	0.0506668	-1.84804	2.44956702682574e-07
HFM1	0.643145	0.0770328	0.4622	0.23722
HGH1	-0.354764	0.188868	-1.85626	4.44110652145396e-05
HHF1	0.325633	0.139898	1.52539	2.67463850980161e-07
HHF2	0.636226	8.43882501296535e-05	0.847234	9.74744182243035e-07
HHO1	0.793674	0.00239927	1.25775	1.30176598807e-05
HHT1	0.551293	0.0104392	1.80101	1.10209687247884e-08
HHT2	0.403832	0.00847428	1.56897	4.9119019488195e-10
HHY1	-0.346288	0.117698	0.863128	0.000228992
HIF1	-0.00702242	0.977691	-1.03583	0.00145648
HIM1	1.28094	0.0889306	-0.9378	0.256173
HIP1	-1.49016	8.66683447382441e-10	-0.755104	5.4140745749606e-06
HIR1	-0.286163	0.140475	-2.03708	2.14805438546181e-07
HIR2	-0.392456	0.0130635	-0.462076	0.00563483
HIR3	-0.261649	0.0467528	-1.85734	2.70458323940888e-09
HIS1	-0.676904	0.00192936	-2.29142	1.39817475357717e-09
HIS2	-1.00837	8.0076639318946e-07	-1.3165	3.39799564406377e-08
HIS3	-3.29689	3.73659819196766e-12	-4.09107	7.55169505331718e-13
HIS4	-1.50115	1.21690856277765e-08	-2.25504	7.57095002606544e-12
HIS5	-0.876019	7.2456537873667e-06	-1.88299	1.84636016354245e-10
HIS6	-1.02987	1.51192576513828e-06	-1.88113	1.64995288779472e-08
HIS7	-1.07942	0.000448943	-2.64736	1.55421020610057e-06
HIT1	0.271808	0.0830708	-0.225373	0.212277
HKR1	0.105163	0.525829	-0.394626	0.017478
HLJ1	-0.170133	0.387966	-0.345481	0.0761911
HLR1	-0.0779986	0.708644	-0.566685	0.0207501
HMF1	1.72429	1.76561663307182e-08	0.417912	0.0226392
HMG1	-0.574391	0.142076	0.407742	0.268955
HMG2	-0.173378	0.195506	0.141869	0.25274
HMI1	-0.326645	0.214174	-2.18433	1.01050182784223e-05
HMO1	1.20285	4.47363275151906e-07	1.92377	1.96736040349213e-10
HMRA1	0.927291	0.000272531	1.66572	8.66384279167535e-08
HMS1	-1.73242	6.30366106593075e-07	0.686883	0.00524226
HMS2	0.131177	0.656623	-1.0292	0.00654474
HMT1	-0.505573	0.00818607	-0.711686	0.0009273
HMX1	-0.389445	0.420607	1.31336	0.00653579
HNM1	-0.610247	0.011298	-0.968851	0.000142357
HNT1	0.810983	0.000779601	1.636	8.14187741827871e-08
HNT2	0.79587	0.00108361	0.493534	0.0396696
HNT3	-1.32636	1.11625815794308e-07	-1.57784	9.88466317501888e-08
HO	0.274905	0.670258	-1.26489	0.0661136
HOC1	0.174933	0.244207	0.224039	0.110435
HOF1	-0.485707	0.142044	-0.93382	0.0193955
HOG1	-0.365904	0.00658198	0.676412	1.01912303867742e-05
HOL1	-0.205446	0.236336	0.582266	0.00114052
HOM2	-1.07218	5.73707297536116e-06	-1.80889	1.04540029794737e-09
HOM3	-2.19029	2.60294623574606e-11	-3.01817	2.18365341756733e-13
HOM6	0.261215	0.246267	-0.1733	0.397187
HOP1	-0.422804	0.0360654	0.429904	0.0303968
HOP2	0.937588	0.00687726	-0.326775	0.42544
HOR7	1.15721	3.0359622659361e-05	3.14451	1.45410145083648e-11
HOS1	0.107604	0.672926	-0.400954	0.167656
HOS2	0.944721	6.89792775034605e-05	0.31348	0.169879
HOS3	0.41013	0.0286067	0.639685	0.00131467
HOS4	-0.450747	0.0159559	1.2542	2.81034582691926e-07
HOT1	-0.148556	0.300488	-0.0541754	0.69934
HOT13	1.12205	8.87180679864245e-05	1.94464	4.03580549675441e-08
HPA2	-1.90478	3.13329504002897e-07	-0.27936	0.248885
HPA3	0.317796	0.133326	-1.13745	0.000556914
HPC2	0.536855	0.000683246	0.641794	0.000128863
HPF1	0.0689908	0.855578	0.863599	0.0114405
HPM1	-1.00596	0.000176306	1.13034	1.06367173081564e-05
HPR1	-0.503124	0.00309882	-0.62278	0.00121033
HPT1	-0.0504194	0.769427	0.472787	0.00361519
HRA1	-2.01225	0.000601927	-4.2534	3.40721700619495e-06
HRB1	-0.608696	0.000348158	-1.14519	2.49488882205335e-07
HRD1	0.3764	0.00375135	1.13459	3.42996162667487e-09
HRD3	-0.425228	0.00132642	-0.608563	4.26052187917015e-05
HRI1	1.17176	1.48074192418374e-06	0.182909	0.346285
HRK1	-0.0959296	0.681577	1.5415	3.48399803961979e-07
HRP1	1.56928	1.41749512684133e-05	1.9072	4.68274700191174e-07
HRQ1	-0.22993	0.0806415	-0.275763	0.0361847
HRR25	-0.118269	0.412037	0.0358701	0.79503
HRT1	-0.479081	0.00822009	-0.828359	3.08958347588561e-05
HRT3	-0.12004	0.471406	0.101409	0.513498
HSC82	-0.0280785	0.921397	1.29039	1.8596561180884e-05
HSE1	0.387163	0.00519918	0.636277	2.40352865743219e-05
HSF1	-0.101957	0.565451	-0.176571	0.267049
HSH155	-0.419069	0.00192327	-0.964506	4.08109013617533e-07
HSH49	-0.745746	5.9772816190393e-05	-0.229545	0.124728
HSK3	-0.14936	0.341864	-1.48943	4.08230423945133e-07
HSL1	-0.850968	4.25494204457737e-05	-1.33533	1.51387668906656e-06
HSL7	0.352327	0.0162467	0.0804635	0.561036
HSM3	-0.300959	0.0132061	0.158795	0.153388
HSP10	0.226092	0.205857	1.18275	4.37922873671373e-07
HSP104	0.314862	0.114169	1.93617	2.18003816660412e-09
HSP12	4.11449	1.90095178280842e-09	5.83558	5.5035233170934e-12
HSP150	-3.12025	9.8972780548255e-12	-1.82226	1.44879638550995e-08
HSP26	0.881988	0.00237987	2.98628	3.39025848018456e-10
HSP30	0.632946	0.0254539	3.94225	9.82732661556634e-12
HSP31	-0.167557	0.321758	1.62216	2.30841390041228e-09
HSP32	-0.758894	0.0122516	1.00181	0.000679253
HSP33	-0.857844	0.000589796	1.75511	3.29449793069166e-08
HSP42	0.505617	0.0432606	3.33651	2.42352708481222e-11
HSP60	0.421096	0.0510791	0.80698	0.000369374
HSP78	-0.135991	0.440055	1.91998	3.42629762827857e-10
HSP82	0.725714	0.00332081	2.90481	5.99715291837527e-11
HST1	-0.726284	4.49949655376484e-05	-1.18747	3.40854895868039e-08
HST2	0.691286	0.000421531	0.865358	1.63313926451284e-05
HST3	-2.06551	4.9661975031277e-10	-2.75975	2.98329685098483e-10
HST4	0.0517994	0.867959	-1.4206	0.00128439
HSV2	0.59664	0.0030829	-0.0565801	0.760685
HTA1	-0.307962	0.314502	0.46014	0.107111
HTA2	0.109908	0.561379	0.977396	8.02279565798542e-06
HTB1	0.369597	0.102329	0.0985638	0.641004
HTB2	-0.62437	0.0038751	0.0921309	0.640851
HTD2	-0.398395	0.00522555	-0.372762	0.0144198
HTL1	0.395233	0.0312171	-0.684982	0.00563966
HTS1	-1.50853	1.57877479752199e-08	-1.3554	5.10580721077921e-08
HTZ1	0.705676	0.000132536	0.185024	0.250904
HUA1	-0.354427	0.161449	-0.570165	0.0235938
HUA2	-1.93771	9.0594325316844e-09	-1.646	3.05314789371034e-07
HUB1	-0.21504	0.171745	-1.02159	4.74953028982556e-06
HUG1	-0.948696	0.0183679	-2.4497	9.74167340259332e-05
HUL4	-0.0521671	0.878	1.31737	0.000105111
HUL5	0.0340309	0.834528	0.0231809	0.875304
HUT1	-1.14662	3.18448440207026e-06	-2.20962	2.21398692631096e-08
HVG1	-0.262921	0.0416676	-0.440736	0.00142853
HXK1	2.61826	8.85678952277195e-09	3.42688	6.03577747876889e-11
HXK2	-0.627918	0.0668796	-1.25875	0.00226013
HXT1	0.970995	0.14531	0.664308	0.36967
HXT11	3.86325	3.22726421015216e-06	4.64943	1.46354975483825e-07
HXT12	1.42844	0.0584875	3.59196	1.34241835614589e-05
HXT13	3.84181	4.96620001473707e-09	1.02708	0.0427234
HXT15	-2.61221	0.000370109	-2.1165	0.00301511
HXT17	2.58908	1.42162527604921e-05	2.40906	5.15621609926835e-05
HXT2	1.23865	0.00117837	-0.849985	0.0779023
HXT3	2.14871	9.68743461893983e-09	0.36582	0.0986036
HXT4	0.54619	0.107321	1.07192	0.00210802
HXT5	4.94351	2.9938658989262e-15	3.06124	8.95417482608165e-13
HXT6	1.76374	1.31976860367899e-07	3.13585	1.35864967911399e-11
HXT7	2.00576	2.09654008118216e-05	-1.50555	0.000287338
HXT8	3.58447	4.03609971475827e-08	3.87914	8.35810347555133e-09
HXT9	1.17894	0.195191	1.94606	0.0282745
HYM1	-0.040012	0.846065	1.00529	8.46644540981727e-06
HYP2	0.185076	0.438493	1.27926	6.2436667141074e-06
HYR1	0.818622	2.27576222997114e-06	0.621273	2.64288041719819e-05
IAH1	-1.48625	3.16451726098597e-09	-1.64815	3.34511883261991e-09
IBA57	0.488313	0.000721325	0.256372	0.0389078
IBD2	-0.0611557	0.765766	-1.04873	0.000202494
ICE2	0.274241	0.0573557	-0.532061	0.00118945
ICL1	3.7884	2.64071598662392e-06	2.222	0.000340453
ICL2	1.29282	4.3780238189016e-07	-0.0258968	0.906412
ICP55	0.206212	0.0873198	0.658222	5.55321313016003e-06
ICR1	0.119674	0.709385	1.12927	0.00053563
ICS2	1.52472	1.60743693284535e-05	2.96298	4.39813489275753e-10
ICS3	-4.32577	3.6769155535934e-07	-1.86259	0.000549327
ICT1	-0.444688	0.0299439	1.23344	1.57357580451897e-06
ICY1	1.62459	3.35283702061385e-06	4.03377	4.92233182636835e-12
ICY2	0.128191	0.487079	-1.6231	1.23049987797326e-08
IDH1	0.758864	0.00239653	2.47065	6.50538001631733e-10
IDH2	0.246926	0.216386	1.84075	4.5567781826293e-09
IDI1	-0.962496	0.000178585	-0.239166	0.25489
IDP1	-0.540244	0.0065269	-0.89591	2.5430294231858e-05
IDP2	2.18628	2.89028564739738e-07	-0.300806	0.264357
IDP3	0.247558	0.0818944	0.445182	0.00298117
IDS2	0.423049	0.000555195	-0.297834	0.0177093
IES1	-0.0150322	0.946881	0.85021	9.98199358072469e-05
IES2	-0.421986	0.00194822	-0.103009	0.394854
IES3	0.283313	0.0215186	0.234668	0.0467366
IES4	-1.00314	2.21320660964683e-06	-1.3704	2.20190510710648e-07
IES5	0.296027	0.0347227	-0.0947182	0.493282
IES6	-0.427699	0.0205122	-0.241765	0.155414
IFA38	0.772564	0.0057438	0.555835	0.0479908
IFH1	-0.240237	0.161347	-0.238235	0.160889
IFM1	1.12457	2.47205597210645e-06	-0.892081	3.98245902244395e-05
IGD1	1.14304	0.000757812	2.62964	1.45953747871102e-08
IGO1	0.420806	0.0135382	1.49327	5.56570459137823e-09
IGO2	0.0953056	0.41954	0.241078	0.0293775
IKI1	0.04221	0.762914	-1.49463	7.5313924858937e-09
IKI3	-0.280672	0.0435912	-1.57443	7.50950366145993e-10
IKS1	-0.76139	0.000474292	-0.368011	0.0463306
ILM1	0.811331	0.0018753	-0.365682	0.216485
ILS1	-1.04306	4.41373164483997e-06	-2.34595	3.43139994703818e-11
ILV1	-0.541912	0.0239498	-1.72577	5.58882389980449e-07
ILV2	-0.624251	0.00423165	-1.54991	5.86935544895794e-08
ILV3	-2.01478	2.7188037991171e-08	-3.45081	4.89950215028934e-12
ILV5	0.118903	0.648401	-1.46095	1.70185385043253e-06
ILV6	-1.00155	0.000578615	-1.99188	5.22761487674042e-08
IMA1	1.72547	2.16272080245496e-08	-2.04234	5.36145729177329e-09
IMA2	3.02785	3.19304604656164e-06	4.28327	9.70047283769595e-09
IMA4	1.82137	0.0591685	1.56555	0.109325
IMA5	4.03945	2.87387147708675e-07	5.95463	3.11043369451583e-10
IMD1	0.865174	0.204319	2.02386	0.00338482
IMD2	-0.373541	0.281649	-1.92387	0.000377158
IMD3	1.54775	2.42039471638359e-05	-0.299211	0.455959
IMD4	-0.530504	0.0472338	-0.800337	0.0108366
IME1	0.820545	0.0162467	1.41657	0.000183267
IME2	-0.685904	0.00146395	-0.18341	0.363687
IME4	-0.174995	0.264655	0.196483	0.199612
IMG1	0.455173	0.0275955	0.0312629	0.87582
IMG2	0.545398	0.00204899	0.0946212	0.562019
IMH1	0.136202	0.342321	0.25127	0.0614299
IML1	-0.281114	0.0536791	-0.586891	0.000379083
IML2	-0.216549	0.411365	1.90822	1.55359469150958e-07
IML3	-0.282314	0.117825	0.161893	0.382199
IMO32	0.156132	0.551521	-0.450767	0.135657
IMP1	-0.622363	7.49917691435495e-05	-0.752895	9.20611776468245e-06
IMP2	0.141124	0.467148	-0.123553	0.562531
IMP2'	0.677083	0.0402979	1.17441	0.000628204
IMP3	0.463331	0.128568	-2.21707	0.000127872
IMP4	0.255033	0.112344	-0.0354351	0.848427
INA1	-8.72847	1.10580021086746e-08	-4.13781	2.21836063094877e-08
INA17	-0.0556929	0.746797	-1.01311	1.17533889871477e-05
INA22	0.171856	0.240755	-0.249132	0.0999741
INH1	0.848492	1.8752353446822e-05	2.10483	2.42352708481222e-11
INM1	-2.88443	1.52048086846195e-10	-2.7688	1.28683618593514e-09
INM2	-0.446849	0.0120638	-0.41243	0.0153718
INN1	-0.245882	0.0972077	-1.20156	1.48948452210812e-06
INO1	0.0293927	0.934633	1.24917	0.000311655
INO2	-0.392384	0.0317742	-0.789759	0.000956508
INO4	-0.545162	0.00481545	-0.484868	0.0103307
INO80	-0.106285	0.428186	-0.458074	0.000774714
INP1	-0.301336	0.0966486	-1.22423	2.39526637993418e-05
INP2	0.430861	0.0031818	-0.111963	0.44657
INP51	-0.509879	0.00170273	-1.11494	2.30703248972149e-06
INP52	-0.264307	0.0670198	-1.32387	1.61391571631177e-07
INP53	-1.13034	2.02248133799373e-08	-2.02223	5.99715291837527e-11
INP54	-0.29991	0.134033	1.79416	3.80094343025742e-09
IOC2	-0.390698	0.0302273	-1.26083	1.24809929710848e-05
IOC3	-0.2531	0.115893	-1.50134	2.90034573837787e-07
IOC4	0.4772	0.0120709	1.6931	4.16729921243417e-09
IPI1	0.0914784	0.72527	-2.26512	9.63225174004287e-06
IPI3	0.204434	0.247805	-1.58934	3.18087434404505e-06
IPK1	-0.180091	0.40379	-0.665856	0.0118169
IPL1	-0.199383	0.615168	-0.109337	0.794001
IPP1	0.289383	0.0134671	0.816121	1.31374186401151e-07
IPT1	0.606901	0.00182802	1.86642	7.68810384296371e-10
IQG1	-0.253685	0.114442	-1.18033	2.09331559684177e-06
IRA1	0.642127	0.00865057	1.40422	1.77483503894943e-06
IRA2	0.23887	0.470993	1.94963	2.22842182355904e-06
IRC10	-1.18237	0.000443215	-0.264252	0.359826
IRC11	-1.58051	5.95652432147415e-06	0.127488	0.593679
IRC13	0.764454	0.243194	1.50164	0.0224658
IRC14	1.23848	0.242936	2.88797	0.00389483
IRC15	0.278259	0.173562	1.98069	2.39663782582048e-09
IRC16	-0.0813278	0.934781	1.56517	0.0553614
IRC18	-0.961053	0.00145851	-2.98096	5.49675659151642e-07
IRC19	-1.07769	3.7808006464384e-06	-1.6676	2.64638935093885e-07
IRC20	0.159629	0.386826	0.593237	0.00138027
IRC21	-0.353839	0.00680826	-0.852359	7.97086223242857e-07
IRC22	-0.130743	0.380471	-1.2635	1.12657488266098e-07
IRC23	-0.905332	0.00114244	0.706194	0.00610714
IRC24	-0.465959	0.0238155	-0.589151	0.00686254
IRC25	0.300765	0.0882128	-0.735195	0.00261809
IRC3	-0.108318	0.518518	-0.36834	0.0326826
IRC4	-7.07751	8.87381363062363e-11	-0.431289	0.118597
IRC5	-0.246772	0.197821	-0.690515	0.00372154
IRC6	-0.261913	0.155964	-0.760104	0.00134985
IRC7	-1.13567	0.000309957	-0.869691	0.00556327
IRC8	-1.22207	0.00482867	-0.635906	0.126964
IRC9	1.12316	0.0893769	2.54481	0.000254315
IRE1	-0.396581	0.00375762	-1.17907	5.96496533377983e-08
IRR1	1.23154	0.0102661	0.487612	0.35659
IRS4	-0.982564	5.93197646790638e-06	-1.24957	1.15814355780143e-06
ISA1	0.99278	6.78098635836068e-07	2.33392	1.26639682921078e-12
ISA2	0.495331	0.00131988	-0.454809	0.00255838
ISC1	-0.808756	3.29433699873003e-05	-0.279549	0.0888442
ISC10	-0.0631256	0.702751	1.11122	1.68811856778254e-07
ISD11	1.05038	1.34169002388322e-06	0.770928	2.52558440510348e-05
ISF1	0.962152	8.71605262779188e-05	3.36914	1.5465782864954e-12
ISM1	-0.299037	0.0482034	-0.325309	0.0296105
ISN1	-0.978644	1.90133588724917e-07	-0.735994	9.82575907594952e-06
ISR1	0.498705	0.0146555	0.544143	0.00604002
IST1	0.645211	8.03178573586416e-05	0.326195	0.0180662
IST2	0.833795	8.8607191274128e-05	2.397	2.16202446678562e-11
IST3	-0.792128	0.000160503	-1.17107	1.46327946248268e-05
ISU1	0.945288	3.1016113318065e-05	1.9827	5.22195251063533e-10
ISU2	-0.705861	0.00082909	-0.251446	0.170134
ISW1	0.282082	0.119236	-0.755494	0.0019394
ISW2	-1.07266	4.61308545484408e-08	-0.613694	4.44110652145396e-05
ISY1	-0.260335	0.0563709	0.237958	0.0674423
ITC1	-0.13956	0.426282	0.654259	0.000378798
ITR1	-1.23617	0.000166538	-1.22266	8.76365899319381e-05
ITR2	-0.251256	0.0455694	-1.01206	5.31171514139331e-08
ITT1	-0.198275	0.224421	-0.201751	0.195427
IVY1	0.258241	0.062366	-0.27829	0.0751094
IWR1	-0.13577	0.528735	0.414774	0.0382984
IXR1	0.817065	9.98025969592002e-05	2.30241	3.41507566394976e-11
IZH1	-1.71026	4.19856231564973e-06	0.489529	0.078241
IZH2	-3.98583	1.80968856607771e-10	-2.57947	2.6638558033198e-08
IZH3	-0.379911	0.0258062	-0.0604206	0.708952
IZH4	-6.89672	2.6961759326197e-07	-4.79368	1.04848533035698e-06
JAC1	0.636909	7.4920942308331e-05	-0.400158	0.0136171
JEM1	-0.91996	0.000259153	-1.73442	3.56851880712182e-06
JEN1	2.93522	3.62702329336575e-09	2.09534	1.13116366258126e-07
JHD1	-0.403052	0.0200807	0.24387	0.128258
JHD2	-0.302695	0.0202546	-0.239338	0.0545782
JID1	0.0531098	0.851331	1.90859	1.62755958748258e-07
JIP3	-1.54528	0.00274338	2.32182	1.6068510747026e-06
JIP4	0.169078	0.449902	2.10682	3.15488481000446e-09
JIP5	-0.394437	0.0431955	0.0362044	0.846858
JJJ1	-0.911394	9.45117379574049e-06	-2.95293	3.1154508790007e-10
JJJ2	-0.23427	0.0966486	-1.09675	1.98003509940408e-06
JJJ3	-0.322082	0.281923	-0.527644	0.113395
JLP1	0.667257	0.0129011	-1.52421	0.000481338
JLP2	0.601456	0.0288961	0.270321	0.373287
JNM1	-0.5175	0.000605697	-0.722598	3.20319860714708e-05
JSN1	-0.65337	0.00116501	0.0796246	0.653408
KAE1	-1.0989	3.89266608187317e-07	-0.026139	0.863809
KAP104	0.0999792	0.480923	-0.0150606	0.913105
KAP114	1.06505	0.00114758	-0.381031	0.330968
KAP120	0.123961	0.467988	-0.150089	0.367114
KAP122	-0.495022	0.0255814	-1.55638	1.32431175668801e-05
KAP123	-0.370925	0.0990126	-1.87265	2.83423979185254e-07
KAP95	-0.938082	1.22667642069398e-05	-1.32011	4.91364165400665e-08
KAR1	0.120729	0.770903	-0.710812	0.119564
KAR2	-0.254099	0.378436	0.457287	0.0881164
KAR3	0.201173	0.453752	0.270592	0.337897
KAR4	0.496392	0.10619	-1.60417	0.00163701
KAR5	0.439277	0.0532219	-0.461243	0.103776
KAR9	-0.236788	0.114741	-0.38796	0.0237395
KCC4	-0.688858	0.00148967	-1.70428	2.07331313500423e-06
KCH1	-0.24807	0.241341	-0.497159	0.0443422
KCS1	-0.0116049	0.954243	1.75799	1.16998970650429e-09
KDX1	-1.20186	6.79620820263588e-08	-1.74043	6.72904926183778e-09
KEG1	1.48325	4.02057964891836e-07	0.214705	0.402717
KEI1	0.576437	0.00127005	0.658833	0.000275078
KEL1	0.140802	0.373226	-0.190062	0.235114
KEL2	0.509765	0.00358454	1.29266	4.10342848720728e-08
KEL3	-0.6724	0.00227655	-1.55913	6.12034423214621e-06
KES1	0.218384	0.325039	0.574025	0.00766908
KEX1	0.109845	0.460092	-0.376725	0.010747
KEX2	-0.0476355	0.80471	0.804094	6.83347273671099e-05
KGD1	0.561864	0.000389596	1.65338	1.04304508892043e-10
KGD2	0.925598	1.54620255286764e-05	2.06415	8.9009696792137e-11
KHA1	0.939937	0.000123085	1.41076	3.33490830767559e-07
KIC1	-0.0611995	0.803309	-0.394126	0.0700109
KIN1	0.349494	0.0611778	0.446378	0.0151675
KIN2	-0.0743878	0.606148	-1.6315	1.97498621620226e-08
KIN28	-0.183962	0.181011	-0.868588	7.77298247760829e-06
KIN3	-1.21862	0.00708587	-1.49766	0.0047912
KIN4	-1.70415	1.6123997378034e-09	-1.86194	4.19132063299573e-09
KIN82	0.87534	0.00602087	2.56915	1.9509849781238e-08
KIP1	0.914265	0.000130475	-0.272249	0.299184
KIP2	-1.13141	0.000137557	0.114231	0.633894
KIP3	0.0908092	0.667628	0.0303704	0.886516
KKQ8	0.321667	0.0838066	1.42891	5.40133914476122e-08
KNH1	0.293863	0.0629913	-1.65373	1.06111181141066e-07
KNS1	0.609299	0.000646112	1.91396	9.32197205161019e-11
KOG1	-0.17526	0.170432	-1.09265	4.1124029802024e-08
KRE1	0.237492	0.37372	0.930718	0.000712575
KRE2	0.634147	4.05159232081666e-05	1.13923	6.06972030061479e-09
KRE28	-0.312787	0.14531	1.22703	2.24908666628763e-06
KRE29	-0.568732	0.0149092	-1.15674	0.000294391
KRE33	0.149127	0.470345	-1.91471	3.61540078667062e-06
KRE5	-1.07192	5.49931876710907e-09	-1.546	2.08070708077791e-11
KRE6	-1.68193	2.94510249078767e-07	-0.963259	0.000163201
KRE9	-0.475379	0.0176389	0.662791	0.00118268
KRI1	-0.597245	0.00127005	-1.7478	6.2876618287964e-08
KRR1	-0.0666693	0.783343	-2.14368	2.28283877541511e-06
KRS1	-3.08201	1.19829394406121e-10	-2.60345	7.00252653012294e-10
KSH1	0.223733	0.216725	0.376762	0.0310007
KSP1	0.0703097	0.69602	0.714381	0.000146275
KSS1	-0.601492	0.0145258	-1.51426	5.39176975502682e-05
KTI11	0.551935	0.0201116	0.108756	0.631975
KTI12	-0.116759	0.506934	0.61894	0.000611004
KTR1	-1.03009	3.90017781080206e-07	-0.479204	0.00145597
KTR2	-3.68563	4.09132736484354e-14	-2.84451	1.37125103911014e-12
KTR3	0.0594473	0.733342	0.251596	0.123702
KTR4	0.32179	0.0167892	1.29314	1.45221305278185e-09
KTR5	-0.743639	7.26201731651581e-05	-0.822325	8.68593912382536e-05
KTR6	-1.38402	1.18289887129836e-07	-0.347712	0.0434716
KTR7	0.0964765	0.614269	0.129638	0.468459
KXD1	0.699822	0.00103257	-1.54516	2.4967221646272e-05
LAA1	0.0202002	0.887809	-0.429263	0.00264995
LAC1	0.636341	0.00117711	2.48633	1.31203303365838e-11
LAG1	0.629363	0.013214	-0.386425	0.155754
LAG2	-0.743525	4.03543017068612e-06	-0.412307	0.00159973
LAP2	1.17402	5.17752100880271e-05	2.73982	2.50040544134257e-10
LAP3	-0.570763	0.000246589	-0.259084	0.0450405
LAS1	-0.622061	0.000550591	-2.52188	1.46766825714832e-09
LAS17	-0.391182	0.0938921	-1.12752	0.000549364
LAS21	0.0864719	0.631893	-0.257785	0.190915
LAT1	0.164972	0.291343	1.10601	1.61162301256383e-07
LCB1	0.335315	0.0378394	0.634168	0.000417612
LCB2	0.0126772	0.940208	-0.183322	0.189215
LCB3	-0.467643	0.0126242	0.529807	0.00381111
LCB4	-0.392425	0.0132352	-0.00767842	0.958875
LCB5	-1.14678	1.18318030802556e-07	-0.984503	8.48035511529473e-07
LCD1	-0.673877	2.10739753258164e-05	-1.49703	5.94348465078313e-09
LCL1	-0.196467	0.521747	0.593403	0.0476883
LCL2	-0.399997	0.0570436	-1.23445	8.63821939231872e-05
[truncated: 4,177 more rows]

## Sheet: Gene expression LBCMs vs EtOH
Gene	logFC LBCM31	adj.P.Val LBCM31	logFC LBCM109	adj.P.Val LBCM109
15S_rRNA	-2.46724	1.4612780545534e-05	-1.16463	0.0204037
21S_rRNA	-2.20989	3.29830765505859e-05	-1.26054	0.00931714
AAC1	-0.410784	0.0784707	-0.105941	0.687354
AAC3	-2.54343	0.000731714	-1.0104	0.143074
AAD10	1.72299	2.18292756450777e-07	0.268854	0.255378
AAD14	-2.25502	7.61664356470583e-12	-2.91543	2.64989405020876e-11
AAD15	-8.95395	2.27991086216573e-13	-7.59448	8.28788471807712e-12
AAD16	-8.81363	2.9202034063442e-12	-6.2093	4.6109745357811e-11
AAD3	-2.0685	1.1831703690928e-11	-0.838008	1.10514463020888e-05
AAD4	0.874248	0.00152038	0.237785	0.368712
AAD6	-2.81322	2.1522289739074e-09	-2.21749	3.59501173741973e-07
AAH1	1.10614	0.0472602	-0.116605	0.88035
AAP1	-1.95711	1.97632289169503e-11	-1.15787	1.55798796733554e-07
AAR2	-0.817455	0.00339195	-1.07407	0.00178176
AAT1	1.40179	1.0809484952447e-05	1.30589	8.48169408955272e-05
AAT2	0.820361	9.98154383187628e-06	0.251207	0.0955992
ABD1	0.600966	0.0012022	-0.325996	0.10782
ABF1	-0.59572	0.0381708	-1.58546	0.000208222
ABF2	-1.52599	6.95650009090717e-06	-0.745043	0.0107876
ABM1	-0.256865	0.267929	0.410201	0.102363
ABP1	-0.99503	9.20327500388622e-07	-0.243491	0.123817
ABP140	-0.0167283	0.945659	-0.595504	0.0336194
ABZ1	-1.00472	1.77172484070445e-07	-1.7013	4.10351659514785e-10
ABZ2	0.449513	0.16974	-0.673966	0.105541
ACA1	1.62152	4.80796624721659e-08	2.01018	4.16966351290476e-09
ACB1	-0.263623	0.281344	-0.603986	0.0296475
ACC1	-3.23751	3.12420998639894e-14	-2.66928	1.29133744268824e-12
ACE2	-0.503301	0.0154763	-0.642909	0.00917599
ACF2	-0.692162	0.000323326	0.266095	0.139332
ACF4	0.68559	0.0506675	-0.750881	0.0966884
ACH1	-1.97957	1.32565986359748e-09	-1.02007	3.08608476734178e-05
ACK1	1.15667	3.00916135207953e-05	0.549432	0.0347475
ACM1	2.31978	0.000305332	1.33921	0.0452903
ACO1	-0.748602	0.000105474	0.268334	0.12657
ACO2	1.73948	0.00094774	-0.0761662	0.909537
ACP1	0.640973	0.000223227	-0.114171	0.47721
ACS1	-1.76218	1.43671766262318e-08	-1.28553	2.39498502563927e-06
ACS2	-0.657467	0.0131817	-0.173336	0.530005
ACT1	-1.94062	1.78130513537031e-08	-0.950076	0.000338423
ADA2	-0.719923	0.0581717	-0.115449	0.800535
ADD37	-1.06682	3.90093072619146e-06	1.14023	1.95640687650222e-06
ADD66	0.709046	8.65670956433892e-05	-0.119941	0.507637
ADE1	0.977951	0.000772197	1.13189	0.000461704
ADE12	-2.02054	4.0692464975762e-12	-1.40218	3.52152466267257e-09
ADE13	0.652296	0.00648628	0.436497	0.0772237
ADE16	-1.82588	1.08186929142925e-08	-0.696936	0.00244749
ADE17	0.167656	0.426585	-0.302353	0.20966
ADE2	1.05708	2.47513746283278e-05	0.605691	0.01194
ADE3	-1.0404	2.02195356700544e-05	-0.221278	0.296651
ADE4	2.27819	4.58431797206766e-07	1.89018	1.3156934109079e-05
ADE5,7	1.70333	8.14111278964549e-06	0.242522	0.516954
ADE6	-0.539429	0.00019573	-1.21695	3.16301028391303e-08
ADE8	-0.99669	0.000503034	-0.0840823	0.774122
ADF1	2.04811	6.42119209641813e-05	0.509879	0.344236
ADH1	-1.64513	1.37144734009478e-07	-0.771766	0.00174316
ADH2	-1.90498	1.83881519489632e-06	-1.14155	0.00103431
ADH3	-0.319634	0.0623804	-0.182348	0.310197
ADH4	-0.61774	0.00547235	-0.603488	0.01499
ADH5	-2.5884	1.12991552247976e-13	-1.39149	4.70874297684676e-09
ADH6	-1.58269	4.64506066383921e-05	-0.697088	0.0445055
ADH7	-8.29473	1.66655291943375e-12	-4.07183	4.60462049552658e-09
ADI1	0.0571083	0.832584	1.19048	0.000181915
ADK1	-0.387814	0.123781	-1.0073	0.000562187
ADK2	-0.931153	0.00758373	0.248824	0.482371
ADO1	-1.00961	0.000154673	-0.601264	0.0178532
ADP1	-1.38579	7.89523211095112e-07	-1.13959	1.67539186305569e-05
ADR1	-2.97581	1.96888695600066e-10	-0.973429	0.00129784
ADY2	0.525433	0.258285	0.0859642	0.887936
ADY3	0.0109392	0.972186	0.146445	0.658696
ADY4	0.824042	0.000198648	0.289014	0.173705
AEP1	1.23601	9.77854765669882e-09	1.21001	3.07835541632279e-08
AEP2	1.80465	1.89992262151505e-07	1.198	0.000110546
AEP3	-0.758408	0.000118772	-0.710422	0.000722947
AFB1	-1.32286	0.158163	-0.690957	0.509738
AFG1	-1.12981	6.48790355275588e-09	-0.41307	0.00248549
AFG2	1.9336	4.40276368024917e-08	1.44053	1.26264844946623e-05
AFG3	-0.37989	0.00191229	-0.00123076	0.99325
AFI1	1.15152	7.9411005577238e-05	0.266135	0.376591
AFR1	-1.44303	2.37457583870072e-08	-0.700317	0.000417534
AFT1	1.47896	0.000569201	1.54685	0.000722947
AFT2	0.788963	4.17084415472147e-05	0.870338	2.37155413378348e-05
AGA1	0.924367	0.129635	0.31594	0.680642
AGA2	-0.736421	0.429614	-1.08446	0.317035
AGC1	0.745205	0.00181654	0.672881	0.00773465
AGE1	0.726627	3.56573631228811e-05	0.836739	1.30887502479441e-05
AGE2	0.723425	3.71709101764554e-05	1.2183	8.24976442535616e-08
AGP1	0.517582	0.16583	-0.640793	0.180872
AGP2	-2.25585	2.93871537917779e-11	-0.0421059	0.836207
AGP3	1.01828	0.00123947	1.24531	0.000389576
AGX1	-0.716064	0.00184516	-0.071077	0.767735
AHA1	0.624901	0.000131372	0.415004	0.00614134
AHC1	-0.094543	0.520676	-0.141738	0.354089
AHC2	0.000639765	0.995937	-0.386304	0.00859448
AHP1	-1.85266	3.10512207310121e-09	-1.06811	1.46991773989264e-05
AI1	-1.89818	0.21967	-0.934944	0.583748
AI2	-1.33651	0.00527399	-0.543338	0.261153
AI3	-1.27795	0.22423	-0.325618	0.79123
AI4	7.31027	9.90382648389175e-06	7.15153	2.80962862917506e-05
AI5_BETA	5.55986	0.000135771	7.25079	1.05839753536082e-05
AIF1	7.22543	2.93343348216023e-09	8.5681	5.86545424633048e-10
AIM1	1.71952	0.000250356	0.435694	0.388688
AIM10	-0.263221	0.327075	-0.278472	0.365191
AIM11	-0.632797	0.00352429	-0.830152	0.00134076
AIM14	-0.51804	0.0353104	1.83963	5.60679123571787e-07
AIM17	-3.75986	7.64310235543136e-14	-2.15916	1.25128926396512e-09
AIM18	-0.441995	0.00343439	0.0862882	0.573523
AIM19	0.252783	0.14865	0.230769	0.205765
AIM2	-0.0429581	0.766458	0.210842	0.148359
AIM20	0.464928	0.467622	-1.89946	0.032688
AIM21	0.704936	3.68946849302375e-06	0.552606	0.000108816
AIM22	0.588003	0.00193176	0.802861	0.000212964
AIM23	-0.116098	0.47364	0.51204	0.00449674
AIM24	-0.443822	0.0159286	0.440159	0.0227937
AIM25	0.298377	0.0379714	0.0884319	0.574238
AIM26	-2.8476	2.37759223050904e-07	-1.12935	0.00531617
AIM29	-0.165366	0.577412	0.428446	0.168655
AIM3	-0.475229	0.0172509	0.69669	0.00170826
AIM32	0.317285	0.134269	0.423732	0.0728267
AIM33	1.87107	4.8529958775133e-09	1.88699	7.98404214455367e-09
AIM34	-1.24937	0.00035415	-0.33971	0.310243
AIM36	2.72554	6.26384160028476e-10	1.79074	1.01340420752022e-06
AIM39	-0.729816	1.96828872141619e-05	-0.127613	0.394791
AIM4	1.1002	0.000579433	1.08097	0.00183762
AIM41	-0.550539	0.0105522	-0.12021	0.592002
AIM44	-2.25895	1.25617191900961e-09	-1.10008	4.2956384917216e-05
AIM45	-0.598942	0.000262897	0.215039	0.159422
AIM46	-0.72478	0.000407599	-1.10413	4.24054956592825e-06
AIM6	-0.413896	0.00145897	-0.0524522	0.692852
AIM7	-1.73619	2.26010078713963e-06	-1.08701	0.000915897
AIM9	-0.435126	0.00342135	0.0472134	0.763531
AIP1	-1.27495	1.82915820708432e-09	-1.47494	5.85076879299195e-10
AIR1	4.25062	3.48993715027501e-06	2.13713	0.0136974
AIR2	-0.0190188	0.875408	0.823746	9.79467034027753e-07
AKL1	-0.415641	0.0155059	0.217523	0.21674
AKR1	1.4063	8.76777165420875e-07	1.40835	1.70199232387971e-06
AKR2	-1.81745	1.59218010611609e-10	-1.67795	1.7772072792111e-09
ALA1	1.40616	5.81707754369861e-06	0.756525	0.00518858
ALB1	3.65336	2.65987794282569e-07	1.31656	0.034486
ALD2	-1.50171	1.97539738513424e-08	-2.29	4.42667600917649e-11
ALD3	-3.23793	1.96888695600066e-10	-1.13816	0.000664549
ALD4	-2.67163	5.07470511323757e-13	-1.59822	4.89064880591414e-09
ALD5	-0.191291	0.490254	-0.262893	0.419032
ALD6	4.77468	1.76794987441905e-08	4.48973	8.89862416978792e-08
ALE1	-1.32797	4.38318988765952e-08	-0.468846	0.00821286
ALF1	-1.15968	0.00182442	-1.36872	0.00219636
ALG1	1.77377	6.10407139153011e-08	0.707147	0.00770187
ALG11	0.677536	0.000810244	-0.410894	0.0636329
ALG12	0.590124	0.0425569	-0.989486	0.0121206
ALG13	0.992527	0.000152791	0.574695	0.0285587
ALG14	-0.525117	0.00862143	-0.21053	0.332651
ALG2	-0.227826	0.579744	-1.58792	0.00619366
ALG3	0.0198004	0.960035	-1.33804	0.00950892
ALG5	0.660596	0.265205	-0.685666	0.36563
ALG6	-1.01131	2.47043888560953e-06	-0.900224	2.29785450544955e-05
ALG7	0.196688	0.455063	-0.557939	0.090609
ALG8	1.20577	1.73840201245689e-05	1.05388	0.00020295
ALG9	0.308519	0.0233069	0.626333	0.000129356
ALK1	-1.25852	0.00757966	-1.14199	0.0315682
ALK2	-2.68289	6.767062511827e-08	-0.999424	0.0032247
ALO1	-1.51973	1.51014921527382e-08	-1.47472	8.82002707886819e-08
ALP1	-0.361828	0.186686	-0.214173	0.510943
ALR1	-1.19214	1.13547789934618e-06	0.932979	7.14220017724959e-05
ALR2	-0.69614	0.00445312	0.589535	0.0185606
ALT1	-1.2113	7.11384213003413e-05	0.131497	0.649648
ALT2	-0.59779	0.00225318	0.0573538	0.785356
ALY1	1.20549	1.07141855431669e-07	1.0935	1.14648620184927e-06
ALY2	-0.31332	0.0574541	0.365221	0.0371454
AMA1	-2.75188	6.96531827040148e-09	-0.082685	0.7628
AMD1	-0.119546	0.362313	0.652845	6.79164962322882e-05
AMD2	-0.0850156	0.701662	0.154473	0.538994
AME1	1.03737	0.000647209	0.839834	0.00769891
AMF1	-2.46421	1.30867582346436e-07	-0.993033	0.00387067
AML1	0.458297	0.0124224	-0.144079	0.47477
AMN1	-0.539377	0.0347184	0.670369	0.0134619
AMS1	-1.654	4.20865505537983e-09	-0.458861	0.0152063
ANB1	0.363697	0.562365	0.664972	0.332526
ANP1	0.866246	4.78955465455192e-05	1.08554	6.42130793806919e-06
ANR2	0.125714	0.577454	0.245646	0.322509
ANT1	0.0952014	0.743624	-0.258129	0.450829
AOS1	0.718537	0.000291145	1.28472	5.48519252303692e-07
APA1	-1.19416	1.44417230990532e-06	-0.12805	0.527099
APA2	1.10254	2.8988372627646e-06	1.91999	2.37056646818661e-09
APC1	-0.0903669	0.584341	-0.911674	0.000121936
APC11	2.95598	7.64320315852584e-08	1.79015	0.000171063
APC2	1.48312	2.49481932442593e-07	0.980452	0.000168929
APC4	2.11777	8.16439743323712e-08	1.08738	0.0014471
APC5	1.08034	0.00666218	1.52295	0.000821595
APC9	0.766178	0.000526551	0.743366	0.00150131
APD1	-0.629083	0.000506295	0.3876	0.0268303
APE1	-2.22557	2.17608830006144e-09	-1.11088	6.82248406868599e-05
APE2	-1.17186	4.4585750980477e-08	-0.448098	0.00463408
APE3	-2.26176	2.01771430983992e-10	-1.43312	4.75494034432989e-07
APE4	-1.88702	2.65903979948113e-10	-0.432142	0.0177423
APJ1	-4.44867	1.88397824437896e-12	-1.46656	7.5219237081728e-05
APL1	0.458882	0.000420515	0.647774	1.50257471979902e-05
APL2	0.338759	0.0766801	-0.360302	0.0812187
APL3	0.63702	0.00513698	-0.133002	0.620684
APL4	-0.635861	8.95657754486071e-05	0.273095	0.0633494
APL5	0.466439	0.00541285	-0.438109	0.0171563
APL6	1.9854	0.000179051	0.572077	0.303314
APM1	-1.07216	1.38397751946854e-06	-0.672555	0.000689716
APM2	-0.498127	0.0302621	-0.557701	0.0300714
APM3	1.3198	0.000194373	0.450055	0.213472
APM4	0.623463	0.0012778	-0.19409	0.33804
APN1	1.43463	7.1016165887853e-05	-0.329579	0.408418
APN2	0.545514	0.0214971	0.406846	0.124441
APP1	0.69612	3.36153807477176e-06	0.112503	0.367876
APQ12	1.95988	2.63654960343924e-05	0.791887	0.0854124
APS1	0.805448	0.0200658	-0.983705	0.0324474
APS2	0.913582	0.000611411	0.74821	0.00699711
APS3	1.64606	1.74195452825554e-07	0.568188	0.0272894
APT1	1.81144	1.61255892677545e-05	0.621441	0.121401
APT2	-0.160835	0.423149	-1.75272	1.51826635075875e-06
AQR1	0.502295	0.253939	1.66254	0.00111423
AQY1	-1.18392	0.00194004	-0.699292	0.0815294
AQY2	1.10962	0.0287415	2.50826	5.20524905258339e-05
ARA1	-0.934783	3.80085923844657e-06	-0.376661	0.0246053
ARA2	-1.57109	4.359164684105e-10	-0.214724	0.155177
ARB1	-0.158055	0.210478	0.57531	0.000177265
ARC1	-0.191508	0.572025	-1.10392	0.00571816
ARC15	-1.11778	7.1551887230446e-09	-0.707249	9.01897071013065e-06
ARC18	0.815355	2.26518224856949e-07	0.959546	3.94568131389321e-08
ARC19	1.4219	4.45411910686244e-07	0.769471	0.00103472
ARC35	-0.666937	0.00164443	-0.840845	0.000280559
ARC40	-1.9111	3.6000747963541e-11	-0.406797	0.0115734
ARD1	1.29353	0.00525163	0.165458	0.775998
ARE1	0.799522	0.00515462	0.456272	0.120133
ARE2	-2.41483	1.27523012341485e-08	-1.78604	1.86221214503308e-06
ARF1	1.19951	0.000254564	0.800447	0.0122476
ARF2	0.157433	0.213748	0.0565644	0.682652
ARF3	-0.503943	0.128203	-0.744986	0.0619898
ARG1	0.926118	0.000491335	-0.143656	0.576834
ARG2	-0.108739	0.691244	-1.46078	0.000290044
ARG3	-0.753794	0.000341918	-1.64387	6.00959798358808e-08
ARG4	-2.10094	5.14544673278257e-10	-3.30831	1.1893736143115e-12
ARG5,6	-1.93422	4.92913905670471e-10	-2.5008	2.94188982598103e-11
ARG7	-1.46351	1.22404629305007e-08	-2.30135	9.86739456319869e-11
ARG8	0.0274879	0.898299	-0.585117	0.0122387
ARG80	-0.462235	0.108069	0.298881	0.3383
ARG81	-0.261421	0.0708514	0.301607	0.0513707
ARG82	-1.33138	3.82293746866803e-10	0.0877101	0.500101
ARH1	-1.15461	2.86926591448433e-07	-0.168266	0.324235
ARI1	-0.561319	0.166095	-0.994586	0.0481871
ARK1	-0.369284	0.0854287	-0.339412	0.165346
ARL1	0.159523	0.408605	-0.397632	0.0810315
ARL3	3.00524	6.88946843413382e-08	2.05984	5.2486551629692e-05
ARN1	0.897571	0.00558938	-0.582512	0.0884538
ARN2	-9.63187	4.24780196865674e-11	0.640648	0.0158762
ARO1	-1.7484	3.97948364359385e-09	-3.0131	1.40555114347451e-12
ARO10	-0.897684	0.00555213	-0.495094	0.154206
ARO2	1.9074	5.06278764819065e-07	0.262829	0.418547
ARO3	-0.315115	0.0248914	-0.159522	0.267958
ARO4	0.117443	0.689456	-1.44593	0.000245026
ARO7	0.0708921	0.865813	-0.146551	0.776089
ARO8	-1.34767	6.73692765496115e-07	-1.93017	6.41397013436502e-08
ARO80	1.18551	2.14102674052194e-07	0.791524	9.3030324611422e-05
ARO9	-0.690614	0.0466624	-0.0236531	0.954541
ARP1	0.87783	0.0252381	-0.717534	0.149664
ARP10	0.162024	0.732543	-0.700818	0.21099
ARP2	-0.825319	9.82182296106294e-06	-0.794876	2.40674430571056e-05
ARP3	-0.125267	0.367618	0.0100895	0.949354
ARP4	-0.632655	5.13557873955584e-05	-0.969858	1.10922090885934e-06
ARP5	0.809014	0.00328628	-0.573056	0.074873
ARP6	1.12479	4.30537929880428e-05	0.841835	0.0022243
ARP7	0.630314	0.00918388	-0.325864	0.253804
ARP8	0.784736	2.09176445325929e-05	1.06499	8.79196190358829e-07
ARP9	1.13823	0.000521091	0.52612	0.113793
ARR1	-0.672277	2.01637958305852e-05	0.919533	7.62865631749441e-07
ARR2	-1.9052	0.000240275	1.8539	4.41008833087625e-05
ARR3	0.647168	0.271205	2.05387	0.00186579
ART10	0.406066	0.00988514	0.338871	0.045202
ART5	1.35338	0.0015483	1.67404	0.00048808
ARV1	1.0184	0.00156935	0.0531061	0.896468
ARX1	3.27115	5.9963815615773e-07	1.04765	0.0746026
ASA1	1.28304	2.81598992962224e-05	0.810337	0.00469714
ASC1	0.864532	0.00537964	-0.892375	0.0120795
ASE1	-0.931183	5.69578211481904e-05	-1.26602	3.65256479086964e-06
ASF1	0.23998	0.413295	-0.30604	0.396246
ASF2	-1.34567	1.52315713431741e-05	0.11496	0.684323
ASG1	0.345242	0.0326596	0.628154	0.000769366
ASG7	-4.04874	3.25427251555965e-07	-1.70248	0.00196013
ASH1	-0.729162	0.00164443	-0.283438	0.220296
ASI1	0.367937	0.0175741	0.459636	0.00684285
ASI2	0.369614	0.0053881	0.542825	0.000331371
ASI3	-1.27982	4.77997635535136e-07	-1.55359	1.31734500230422e-07
ASK1	-1.96502	7.6288519508763e-08	-1.20588	9.03900255179415e-05
ASK10	0.575696	9.58719643228485e-05	0.0314873	0.831393
ASM4	-0.88872	2.26007405861727e-08	-0.122256	0.264625
ASN1	2.54648	5.70724516159581e-06	1.80184	0.000653703
ASN2	1.86551	2.03401491543467e-07	-0.222727	0.421769
ASP1	2.181	0.00013862	0.158921	0.817888
ASR1	1.52676	0.000396847	0.66808	0.135206
AST1	-0.540388	0.11081	-0.706031	0.0849434
AST2	-1.0024	9.91819563916118e-07	-0.323587	0.0459088
ATC1	0.285331	0.523481	0.631625	0.200165
ATE1	-0.0911146	0.753404	-0.652721	0.0595275
ATF1	-1.17406	2.27851428383217e-05	-0.393086	0.100983
ATF2	0.47627	0.477639	2.34461	0.00137386
ATG1	-0.231787	0.0690996	0.308203	0.0237679
ATG10	-0.312012	0.317965	-0.607858	0.106059
ATG11	-0.148442	0.391657	0.294145	0.105916
ATG12	1.44987	5.48633189447895e-06	1.06617	0.000579624
ATG13	-2.60524	1.14086191058308e-12	-1.11848	1.03575735226364e-06
ATG14	-0.519941	0.00706643	-0.0779587	0.707669
ATG15	0.902442	0.00806994	1.20104	0.0013838
ATG16	0.35049	0.166586	-0.175156	0.580328
ATG17	0.316464	0.0920561	0.653771	0.00253247
ATG18	-0.25289	0.159307	0.0946328	0.645251
ATG19	-0.735558	0.00249971	0.342791	0.155177
ATG2	-0.247962	0.118461	0.331316	0.0513371
ATG20	-1.24045	1.56626725768994e-08	-0.0805465	0.603461
ATG21	-1.70002	5.28038767712682e-11	-0.898682	1.8239726450256e-06
ATG22	0.114495	0.375751	-0.116712	0.40891
ATG23	-0.420141	0.154038	-0.726005	0.0425254
ATG26	-0.801683	0.000155326	0.368939	0.0613136
ATG27	-0.189598	0.170959	0.458025	0.00336292
ATG29	0.182047	0.375057	1.61516	1.77710122546455e-07
ATG3	-0.732835	8.14111278964549e-06	-0.0119633	0.936806
ATG31	0.896886	2.41160021958606e-07	1.40925	6.6486366696307e-10
ATG32	-0.686481	0.000342898	0.22048	0.221501
ATG33	-0.275953	0.0268908	-0.241865	0.0583894
ATG34	-1.40288	3.96670884256729e-09	-0.657959	0.000185791
ATG36	2.15518	3.93038220352782e-11	1.55667	1.38256933913096e-08
ATG38	-0.84555	0.00555867	-2.28004	8.70828009791961e-06
ATG4	1.25618	3.67958386209539e-05	1.41859	1.77925033930299e-05
ATG5	1.31645	6.60081191123716e-07	-0.234378	0.324222
ATG7	2.22597	2.2884562287319e-07	2.01776	2.48649630250288e-06
ATG8	-2.34087	4.39495905323543e-11	-1.50661	9.86779441927407e-08
ATG9	1.65549	1.41676131447285e-08	1.54694	8.13122564527269e-08
ATH1	-1.52687	2.02265183981095e-08	0.16117	0.405249
ATM1	-1.19385	1.14615713194729e-07	-1.80679	8.54585465726832e-09
ATO2	-0.830527	4.85217854636875e-05	-0.35132	0.0525701
ATO3	0.488938	0.238201	0.881909	0.0590698
ATP1	-1.26335	2.23212387380648e-06	0.0211178	0.931343
ATP10	0.974555	0.0197273	0.813726	0.0780922
ATP11	1.01549	3.25113955688126e-05	0.408743	0.0564334
ATP12	1.9002	9.43931048428598e-05	0.0206076	0.971527
ATP14	0.756391	0.000225722	0.817389	0.000136161
ATP15	0.513437	0.00103827	1.14916	1.27573239566597e-07
ATP16	0.154734	0.237797	0.91993	9.6267559306969e-07
ATP17	-0.283425	0.0557738	0.817626	2.01459717831548e-05
ATP18	0.0233492	0.871667	0.638202	0.000158149
ATP19	0.689533	9.45241064792251e-05	1.35629	2.68964172089799e-08
ATP2	-0.982744	2.67184848999764e-07	-0.090595	0.537551
ATP20	0.225576	0.247506	1.42702	6.47860073014024e-07
ATP22	1.2016	4.92449677272383e-08	1.33469	2.68964172089799e-08
ATP23	2.09137	4.16750828091037e-06	0.450222	0.308737
ATP25	0.276572	0.0516274	0.521272	0.00133884
ATP3	-0.0194702	0.908658	0.563823	0.00215949
ATP4	-0.181849	0.292971	0.495367	0.00917599
ATP5	-0.0922358	0.593465	0.167935	0.352086
ATP6	-1.43138	0.00248989	-0.986935	0.0423382
ATP7	0.283905	0.0654779	0.685283	0.000193653
ATR1	1.79984	3.20952561946953e-06	1.28028	0.000517234
ATS1	1.48189	0.000322634	-0.452207	0.342868
ATX1	1.75672	4.34282095635727e-05	0.853098	0.0345238
ATX2	2.71945	4.25982702601677e-05	1.56546	0.0188942
AUA1	-2.16306	0.00642011	-0.630887	0.420414
AUR1	1.0797	1.08864396586228e-05	0.768606	0.000598836
AUS1	1.43325	0.00013629	0.367357	0.342865
AVL9	-0.386571	0.022964	0.137729	0.449033
AVO1	0.672204	0.00656337	1.24565	3.42094465093417e-05
AVO2	0.980342	8.61320839063275e-05	0.480753	0.036104
AVT1	-1.60105	2.93430640428867e-08	-0.769136	0.000562291
AVT2	0.91511	0.0256307	0.734084	0.11438
AVT3	-1.04125	3.21484923909209e-06	-0.247966	0.172901
AVT4	0.0668436	0.6547	0.50113	0.00229645
AVT5	1.83795	3.14373478426854e-06	1.17056	0.00174826
AVT6	-0.332644	0.0531487	-0.451874	0.0157003
AVT7	-0.129805	0.302396	-0.460219	0.00139896
AXL1	0.487473	0.354689	1.46378	0.0113643
AXL2	0.754264	0.120881	0.29061	0.627366
AYR1	-0.415146	0.154038	0.224455	0.477732
AYT1	2.36368	9.27692700877279e-09	0.923009	0.00366604
AZF1	0.617989	0.000437818	0.388299	0.025966
AZR1	3.12076	1.77497035516045e-05	-0.898158	0.275541
BAG7	-1.22958	9.26784318915087e-05	-0.887215	0.00410839
BAP2	-6.20566	1.34839823491666e-15	-6.14467	1.02400489615639e-14
BAP3	2.00714	0.0374893	0.388105	0.763029
BAR1	-1.95691	0.0136124	-1.89719	0.0352109
BAS1	0.773704	0.000339035	0.147308	0.509753
BAT1	0.703961	0.00405405	-0.272488	0.304366
BAT2	0.607245	0.000848107	1.09507	1.8239726450256e-06
BBC1	-2.26042	1.13038353983058e-09	-1.52796	8.45752698771542e-07
BBP1	-1.05148	0.000706287	0.362904	0.208198
BCD1	0.482586	0.144912	-0.463335	0.266972
BCH1	-0.637814	0.00164509	-0.136306	0.506519
BCH2	1.22336	0.0133921	0.744909	0.180032
BCK1	-0.0193333	0.925306	-0.785797	0.00245277
BCK2	1.84612	2.13502964242733e-09	1.34919	5.82867938959757e-07
BCP1	1.89656	1.70418685756691e-07	0.77579	0.00851387
BCS1	-1.48688	1.70686803212848e-07	-0.250366	0.237447
BCY1	-2.2257	1.0653778617625e-12	-0.731409	3.48045350524191e-05
BDF1	-0.634724	0.000147772	-0.415106	0.00878282
BDF2	-1.86981	8.7137705379554e-09	-1.01111	6.9628861649958e-05
BDH1	-2.15843	2.57806703402997e-09	-1.08352	7.14220017724959e-05
BDH2	-0.342369	0.211293	0.977635	0.00205159
BDP1	-0.141553	0.320073	0.389405	0.0128086
BDS1	-1.89818	0.00698242	-0.934944	0.190927
BEM1	1.40471	7.7504591184456e-07	1.36195	3.3017479755002e-06
BEM2	-0.696405	4.30332551850774e-05	-0.216169	0.1469
BEM3	0.349625	0.0158627	0.867385	5.43753349287589e-06
BEM4	0.357162	0.442887	-0.693944	0.235994
BER1	-0.638206	0.00265396	-0.807766	0.00149322
BET1	0.198144	0.304459	-0.235486	0.299245
BET2	0.938528	8.67266910790452e-05	-0.0597934	0.819621
BET3	0.867645	1.43938135168351e-05	0.321404	0.0680082
BET4	-0.205526	0.181606	-1.97105	1.47447806420934e-09
BET5	0.287192	0.134639	0.679358	0.00262752
BFA1	0.791824	0.162529	0.0646908	0.932689
BFR1	-1.05516	0.0186853	-0.843369	0.0846762
BFR2	2.76825	2.36277923101153e-08	0.396165	0.335159
BGL2	-1.27418	3.86757856233815e-07	-0.368031	0.055291
BI2	5.31911	1.67911566375232e-05	6.06746	7.18141169697132e-06
BI4	-1.66647	0.00104134	-1.11494	0.0391013
BIG1	1.20406	5.1922854539478e-07	0.349545	0.0715101
BIK1	1.85005	0.000611841	-0.00825897	0.991375
BIL1	0.992439	0.00953216	0.354171	0.423628
BIM1	2.34136	1.18912235367723e-07	0.934059	0.0126239
BIO2	-2.05899	8.80023299598219e-10	-2.57905	1.29389726008883e-09
BIO3	-0.294749	0.509316	-0.66517	0.220857
BIO4	1.0461	0.0167143	0.12423	0.82494
BIO5	-0.367299	0.53371	-1.11841	0.115439
BIR1	1.69203	1.53167161808701e-06	0.994179	0.00209492
BIT2	0.287914	0.270535	0.215981	0.472028
BIT61	0.666489	0.214248	0.776155	0.198339
BLI1	0.407992	0.0153956	1.50559	2.04737510439716e-08
BLM10	-0.801748	0.000137334	-1.67125	1.24119365808307e-08
BLS1	0.611668	0.0151352	1.53564	4.2148269960987e-06
BMH1	-0.121859	0.421992	0.220352	0.1648
BMH2	-1.0788	3.09228323128931e-05	-0.560388	0.015031
BMS1	0.403048	0.0685526	-0.349367	0.17533
BMT2	1.84898	0.000722985	-0.11652	0.870576
BMT5	2.81612	3.97256912911194e-07	0.651061	0.191972
BMT6	1.12762	0.0911274	-0.622066	0.471636
BNA1	-3.97524	6.44548660409114e-07	-0.845731	0.0609076
BNA2	-0.10197	0.858705	0.682896	0.253223
BNA3	-0.0391037	0.848941	0.987091	7.08546173158506e-05
BNA4	-3.41194	2.45031902997239e-11	-0.0449335	0.876129
BNA5	-3.2627	2.32252600076941e-11	0.101125	0.661865
BNA6	-4.19482	1.08007510201092e-13	0.0139855	0.949354
BNA7	1.23518	9.14722122853194e-05	0.590262	0.0642488
BNI1	-0.849624	0.000201359	0.00278954	0.991375
BNI4	-1.7911	7.02499896780155e-10	-1.98742	5.37295891821751e-09
BNI5	3.04124	6.60493339075276e-05	1.93813	0.012086
BNR1	-0.133449	0.716773	-0.608093	0.159422
BNS1	-1.96289	3.04570118426095e-10	-0.838155	8.04158927503227e-05
BOI1	0.0991636	0.659909	0.279919	0.2602
BOI2	-0.375523	0.0139886	-0.281156	0.0719793
BOP2	-2.5002	8.55478563612596e-12	-2.54072	2.35428491229925e-11
BOP3	-2.32611	7.61664356470583e-12	-1.66854	4.54093018444915e-09
BOR1	-2.0742	5.9327338945791e-09	-1.42575	6.51749471591144e-06
BOS1	-0.189828	0.25913	0.503141	0.00715697
BPH1	-0.749638	0.000378561	-1.50701	3.12300609395724e-07
BPL1	1.50671	1.23545130343503e-05	0.277608	0.415911
BPT1	-2.59969	4.82734113651568e-11	-1.73123	6.85717135703107e-08
BRE1	1.33149	3.62847414383884e-08	1.33395	7.89263083104847e-08
BRE2	1.29795	3.32864509439758e-05	-0.674883	0.0486725
BRE4	-0.253318	0.026941	-0.285974	0.0179619
BRE5	1.02728	0.00652047	1.02953	0.0102251
BRF1	-2.35391	4.10937669249924e-13	-1.06079	2.46831872291437e-07
BRL1	0.793743	0.00138305	0.508792	0.0496127
BRN1	1.63241	0.011876	-0.685678	0.411506
BRO1	1.42654	9.87146245057884e-09	1.64149	3.25143398189733e-09
BRR1	2.2959	4.5946095562804e-07	1.31483	0.00126183
BRR2	0.07726	0.65163	-0.1034	0.583903
BRR6	1.55532	5.04847313923598e-05	1.09286	0.00474563
BRX1	2.8346	1.03094862497546e-05	0.964651	0.11894
BSC1	-1.59284	0.0594749	-1.94823	0.0511965
BSC2	2.0215	3.73941066499814e-05	3.68901	3.49229273819569e-08
BSC4	-0.121058	0.742052	0.875226	0.0236193
BSC5	-0.125565	0.593465	2.11625	2.2972081087529e-08
BSC6	1.87855	1.01577685316802e-06	1.23105	0.000626277
BSD2	-0.545551	0.00148433	-0.328612	0.0488328
BSP1	0.958363	0.00033652	0.606896	0.0281195
BST1	0.703415	5.02591078437336e-05	0.160285	0.319958
BTN2	-5.78436	5.12479137086876e-13	-4.89062	2.28722108424155e-11
BTS1	1.79224	1.32005723429748e-05	0.440117	0.27717
BTT1	-0.380866	0.345748	-0.116137	0.817765
BUB1	1.78666	2.14207717083935e-05	1.0551	0.0113202
BUB2	0.756662	0.153375	-1.11299	0.116788
BUB3	-1.15362	3.42323582199025e-06	-1.04184	8.04158927503227e-05
BUD13	0.213896	0.354462	-0.382465	0.175399
BUD14	0.51565	0.0791681	-0.0604922	0.877962
BUD16	3.67439	2.10993153376621e-07	2.30061	0.000348829
BUD17	3.38798	5.53844371301179e-06	1.54192	0.0302396
BUD19	1.59665	0.00497313	0.72152	0.261251
BUD2	-0.985384	0.000262568	-0.952407	0.00155409
BUD20	-0.102997	0.589818	0.0920783	0.663153
BUD21	2.10695	9.17797204553149e-05	1.01997	0.0623949
BUD22	2.07916	2.29751196689955e-05	-0.438121	0.420738
BUD23	0.112658	0.768427	-0.770571	0.0928999
BUD26	1.52656	0.000463852	1.38124	0.0032548
BUD27	1.36318	0.000233051	-0.798478	0.058258
BUD3	0.682435	0.00442158	1.06597	0.000180443
BUD31	1.39089	0.000755589	0.613735	0.168148
BUD32	1.66713	4.92075501088293e-06	0.139655	0.703276
BUD4	-1.72242	0.000732892	-1.56164	0.00577796
BUD5	1.53936	0.000304112	1.15892	0.00947707
BUD6	0.548897	0.0248324	-0.0412591	0.897691
BUD7	-2.27242	3.90865897780658e-11	-1.02744	8.24248851549852e-06
BUD8	-1.46122	9.01903517614867e-05	-2.23088	2.12102069308681e-05
BUD9	-0.731592	0.0219406	-0.45894	0.198224
BUG1	0.621785	0.00314272	-0.0886493	0.703095
BUL1	1.27225	4.46397005476194e-05	1.97226	3.62414768980885e-07
BUL2	0.371003	0.0244835	0.830189	5.55010981515017e-05
BUR2	1.32617	1.01189035574663e-05	0.0943707	0.759419
BUR6	-0.106478	0.522254	0.0156905	0.936735
BXI1	-0.763388	0.000431639	0.16431	0.431367
BYE1	-0.258877	0.0546981	0.0166464	0.915642
BZZ1	-2.294	1.43190389633654e-10	-0.652281	0.00253247
CAB1	1.23713	0.000259784	0.639583	0.0631375
CAB2	0.871232	0.000133527	0.435524	0.0353107
CAB3	0.61999	0.00236338	1.00424	3.18763245720329e-05
CAB4	2.19692	1.78130513537031e-08	1.32912	6.76195784315e-05
CAB5	0.18583	0.253261	0.978787	7.17637320240465e-06
CAC2	-1.33118	4.47155630109243e-06	-1.19381	8.29618839190659e-05
CAD1	-1.73766	1.2190039697225e-09	-1.10344	2.43309665464295e-06
CAF120	1.12123	0.000217759	0.696698	0.0226198
CAF130	0.660838	0.000730881	0.0540519	0.80798
CAF16	0.433557	0.0366372	0.0112364	0.965909
CAF20	1.12053	0.00182703	0.402155	0.280074
CAF4	0.423792	0.0940959	0.123574	0.69043
CAF40	0.784163	6.52480288677584e-05	0.297998	0.0908034
CAJ1	-0.314316	0.0059472	0.623197	1.24646695813064e-05
CAK1	-0.0107868	0.95833	-0.676378	0.00542481
CAM1	-1.13692	3.14073081754426e-07	-0.575856	0.00139119
CAN1	0.312951	0.0206577	0.802989	6.28242170174351e-06
CAP1	0.463636	0.00654964	0.833675	4.48395869602167e-05
CAP2	0.28695	0.0603796	0.751002	6.95189306675072e-05
CAR1	0.254647	0.138844	0.050246	0.812022
CAR2	-0.757471	0.0076894	-0.419805	0.139347
CAT2	-1.07745	5.36389577694815e-07	0.100121	0.558169
CAT5	0.476987	0.00725185	0.411775	0.0263854
CAT8	-1.50306	1.75824039270715e-07	-0.932242	0.000131574
CAX4	-2.86668	3.09061290894973e-10	-0.567904	0.0137647
CBC2	-0.6559	0.000101136	-0.248165	0.106561
CBF1	-0.460704	0.00437025	0.15172	0.361923
CBF2	1.43641	0.000223227	0.0291524	0.950002
CBF5	1.43327	5.42345094582634e-05	-0.621631	0.0903531
CBK1	1.22714	1.36335309655573e-07	0.860873	3.6667444531549e-05
CBP1	-2.00686	5.27492536419757e-11	-1.29113	1.23473918552674e-07
CBP2	-0.672727	0.000100012	-0.617106	0.000716722
CBP3	0.465454	0.0329667	0.909601	0.000395179
CBP4	-0.943096	1.44239982956173e-05	-0.150157	0.426265
CBP6	-0.442077	0.0512165	0.216657	0.368965
CBR1	-0.798222	6.10222461824398e-06	-0.358241	0.0161065
CBS1	1.69088	7.82433353532168e-05	1.83519	8.74871620383915e-05
CBS2	1.359	6.01166935757197e-06	2.44102	3.7038746314454e-09
CBT1	-0.678655	0.0133013	-0.215652	0.477479
CCA1	-0.119797	0.577875	0.0705076	0.782334
CCC1	-0.244932	0.13156	0.580092	0.00180352
CCC2	0.211444	0.423121	1.21821	0.000159717
CCE1	0.043755	0.873446	0.429332	0.145333
CCH1	0.632945	0.0353104	-0.548743	0.147944
CCL1	0.0376676	0.816808	1.32615	8.15367809067324e-08
CCM1	2.36808	6.99551189747048e-06	0.406217	0.426095
CCP1	-2.20524	1.43671766262318e-08	-0.799985	0.00446531
CCR4	-0.744431	0.000300871	-1.5364	4.86760909233229e-07
CCS1	-1.18368	0.00042721	-0.930582	0.00468347
CCT2	2.05288	1.32565986359748e-09	0.55389	0.0105402
CCT3	2.17057	3.19573050936985e-08	1.11198	0.000316348
CCT4	0.685706	0.00043663	-1.1525	6.25213647452982e-06
CCT5	1.74712	4.2123869473058e-07	0.481304	0.072543
CCT6	-0.0791584	0.579528	-0.441292	0.00434304
CCT7	1.92511	2.6453149911898e-08	0.616964	0.0155939
CCT8	1.54346	1.00713285398204e-08	0.118904	0.522912
CCW12	-1.45013	5.9065982231668e-06	-0.764766	0.00585491
CCW14	-0.121828	0.552286	0.716608	0.0019792
CCZ1	2.30893	1.44305131972309e-05	0.527306	0.328138
CDA1	-1.51365	0.0845377	-1.11919	0.242066
CDC1	0.470992	0.00513642	0.556919	0.00257536
CDC10	-1.09696	1.42175982711715e-05	-0.0190068	0.935823
CDC11	-1.70985	4.79039077005617e-11	-0.610935	0.000174184
CDC12	0.786964	0.0242378	0.215069	0.605165
CDC123	0.413115	0.00384277	-0.179175	0.250446
CDC13	-0.419663	0.128215	-1.31927	0.00082605
CDC14	1.01873	0.0549226	-0.280012	0.688133
CDC15	1.53063	1.57658837286162e-05	1.5303	4.16456232418586e-05
CDC16	1.10791	3.43429019785191e-05	1.10794	6.9628861649958e-05
CDC19	-0.767148	0.00515673	-1.34287	2.7928839723465e-05
CDC20	-3.20277	8.3586129922237e-11	-3.71177	7.03463909216327e-10
CDC21	1.80632	0.00171032	0.742352	0.243638
CDC23	1.05741	0.000394434	0.267754	0.403426
CDC24	2.30269	3.40431595425119e-09	1.25152	7.14220017724959e-05
CDC25	-0.87835	1.68182998729292e-06	-0.559355	0.000539465
CDC26	0.772053	0.00591145	0.388647	0.203189
CDC27	-0.18926	0.126585	0.439913	0.00187454
CDC28	0.986181	0.000633539	0.338949	0.26488
CDC3	-1.85349	2.24202087008391e-06	0.0552987	0.864937
CDC31	0.422691	0.0388425	0.590797	0.0085373
CDC33	1.68195	1.72573071385278e-07	0.959362	0.000308635
CDC34	-0.799465	0.000489023	0.283013	0.196336
CDC36	0.353057	0.022821	0.288899	0.0825528
CDC37	-0.908672	4.56624149350262e-06	-0.303206	0.0627744
CDC39	-0.79294	9.36264029425774e-06	-0.363149	0.0183831
CDC4	-1.81508	2.14298945697145e-11	-0.643268	9.2759339740488e-05
CDC40	2.22344	2.33158963200696e-08	1.63306	5.41947299481305e-06
CDC42	1.35044	7.97560052338793e-08	0.939442	1.90790688038321e-05
CDC43	-0.328086	0.0573338	-0.800336	0.00043068
CDC45	-0.00745617	0.98145	0.966422	0.00719233
CDC48	-2.0777	3.17894150344891e-10	-1.13202	5.2415952394217e-06
CDC5	-0.995226	0.0118979	-1.09552	0.0191018
CDC50	1.55073	0.000243612	0.0298754	0.951931
CDC53	-0.0032136	0.988253	-1.20111	2.3628039009332e-05
CDC55	-0.53827	0.00497492	0.294385	0.125299
CDC6	2.21606	8.8697010812814e-05	1.27345	0.0268303
CDC60	1.30512	4.12337850964342e-05	-0.247772	0.44051
CDC7	0.901004	0.0130473	1.44385	0.000633307
CDC73	0.931046	0.000118407	-0.419732	0.0929933
CDC8	0.613233	0.0188856	-2.0066	1.27844597404709e-05
CDC9	0.737475	0.0115182	-0.398924	0.262814
CDD1	0.326849	0.250036	0.472679	0.139126
CDH1	0.734753	0.00305386	1.57543	1.45812191333729e-06
CDS1	-0.43383	0.0311828	-0.935068	0.00017881
CEF1	0.224569	0.292897	-0.42994	0.0912984
CEG1	-0.39704	0.0128253	0.513325	0.003124
CEM1	-0.447438	0.102983	0.286157	0.337431
CEP3	-3.93631	2.67690553812263e-13	-0.70536	0.000676464
CET1	1.72844	1.65037107441596e-07	1.3804	1.02804468158976e-05
CEX1	-0.125125	0.543285	-0.416114	0.0830618
CFD1	1.56201	3.24600698691034e-06	0.678776	0.023571
CFT1	0.886275	0.00051137	1.48667	2.96213712202189e-06
CFT2	-0.150373	0.50604	-1.32103	7.90834260905526e-05
CGI121	-0.636831	0.12298	-0.265942	0.578979
CGR1	2.13357	1.14975401159129e-05	-0.0447813	0.935851
CHA1	1.5014	0.0381368	2.61403	0.001511
CHA4	0.787163	0.000479375	-0.157382	0.517388
CHC1	-2.43206	1.07138652644284e-10	-1.16817	1.18180873460755e-05
CHD1	-0.273559	0.176118	-0.030521	0.901289
CHK1	0.468734	0.0119874	0.755959	0.000459737
CHL1	-0.353172	0.0732752	-1.39355	1.34238230371526e-05
CHL4	0.768616	0.0283015	1.15923	0.0036715
CHO1	-1.2086	5.54523973262823e-06	-1.14863	1.50097100286759e-05
CHO2	-1.47115	6.72751768280166e-08	-1.53233	6.27907434978783e-08
CHS1	-2.17555	1.86490877343589e-09	-0.622349	0.00737772
CHS2	-2.51966	2.63292975963922e-07	-2.38111	8.52870270122324e-06
CHS3	0.438562	0.0784556	0.25726	0.369388
CHS5	-0.563291	5.13426204742056e-05	0.200431	0.1034
CHS6	-0.780726	8.31525487943064e-05	-0.819475	0.000229483
CHS7	-0.335334	0.0500698	-1.38669	1.86221214503308e-06
CHZ1	1.03769	1.01809989968108e-06	0.463357	0.00861989
CIA1	0.119586	0.626636	-0.181079	0.529886
CIA2	1.46113	3.65298679993802e-05	0.35165	0.299725
CIC1	1.00711	0.00103919	0.0410569	0.913334
CIK1	-1.43276	1.68449753470612e-05	-1.3887	0.000155534
CIN1	0.307666	0.227147	-0.185526	0.553519
CIN2	-3.05468	1.00117695080278e-10	-2.44157	3.35466327011491e-08
CIN4	0.910448	0.0298868	-0.0116253	0.984207
CIN5	-3.4907	3.69970542572832e-11	-4.07112	6.51224233062275e-12
CIN8	-1.05536	1.91791123247043e-07	-1.78403	3.16622623889555e-09
CIR1	-0.904115	0.00517373	-0.0787872	0.826363
CIR2	-0.109152	0.687416	0.191405	0.510164
CIS3	1.20029	0.0463817	0.7749	0.255378
CIT1	-1.13614	1.7963777519507e-07	-0.184432	0.254963
CIT2	-2.8482	7.60977479738697e-12	-1.1051	2.21065597882185e-05
CIT3	1.69234	0.000242547	1.28968	0.00376384
CKA1	-0.565945	0.00137931	1.04326	3.40204785589359e-06
CKA2	0.757204	0.0010263	0.0571227	0.831305
CKB1	0.983793	4.41556633734039e-05	0.150379	0.503962
CKB2	1.37951	4.53541884612351e-07	1.64785	8.3306521268447e-08
CKI1	-1.14443	2.75332324192915e-05	-1.00057	0.000404976
CKS1	-1.33196	3.65669496821884e-06	-0.383728	0.102692
CLA4	-0.187039	0.557727	-0.0915659	0.820234
CLB1	-1.8327	0.000120928	-0.402643	0.331814
CLB2	-0.448728	0.398403	-0.511779	0.420134
CLB3	1.13498	3.32881436206044e-06	0.939701	9.86545769077153e-05
CLB4	1.41181	0.000706203	0.866546	0.0502571
CLB5	-0.0817667	0.79632	-0.731722	0.0538266
CLB6	0.800403	0.376892	1.57573	0.103472
CLC1	0.877093	5.16006133501645e-07	1.07771	4.88744228056694e-08
CLD1	-0.05456	0.847163	0.655727	0.0254494
CLF1	0.602127	0.000377578	0.568619	0.00128765
CLG1	-0.615327	0.00111782	0.337963	0.0657644
CLN1	-0.00835161	0.987063	0.227092	0.710256
CLN2	0.51995	0.394855	0.0398244	0.960022
CLN3	-2.03889	1.53820450399402e-10	-0.714848	0.000429193
CLP1	-0.0239693	0.923374	-0.504143	0.0779917
CLU1	-0.17913	0.455063	-0.810039	0.00246652
CMC1	-0.218321	0.218526	-0.0839436	0.674376
CMC2	0.486366	0.00225011	-0.252694	0.0967227
CMC4	-1.63929	8.00112544306299e-06	-0.513213	0.0985318
CMD1	0.339469	0.0179077	0.0207738	0.897903
CMK1	-2.37822	8.63555624713199e-12	-2.31394	3.35311049817722e-11
CMK2	-5.44382	1.12991552247976e-13	-3.30318	1.13149194982239e-09
CMP2	-1.39755	4.41320736973122e-08	-0.47196	0.011093
CMR1	1.09406	0.0101978	-0.130757	0.815128
CMR3	-2.91424	2.92542752747784e-12	-0.0418693	0.858248
CMS1	1.90526	0.000132953	1.26624	0.0120951
CNA1	0.460502	0.0180869	-0.150899	0.491921
CNB1	0.793539	8.38693081095735e-05	0.711882	0.000521712
CNE1	1.19423	0.000217309	0.392001	0.241378
CNL1	0.139087	0.611489	0.584555	0.0453842
CNM67	-0.149083	0.689662	-0.602176	0.173463
CNN1	-1.47026	0.000229911	0.276793	0.435791
CNS1	3.24007	6.71781962732283e-07	0.743529	0.211514
COA1	1.01382	1.51844261470328e-05	-0.178758	0.396365
COA2	-2.85735	3.65472954434883e-12	-0.729767	0.00122354
COA3	1.66938	3.19962939615895e-08	0.577935	0.00690698
COA4	0.665758	0.0143239	-0.296906	0.367586
COA6	-0.175577	0.161418	-0.278816	0.0416138
COB	-2.46419	8.09651495322323e-06	-1.48229	0.00264283
COF1	-1.20399	1.57414078633978e-05	-1.0496	0.000112222
COG1	-0.0056178	0.980274	-0.368175	0.159732
COG2	-0.458079	0.0385139	-0.638986	0.0154428
COG3	0.305377	0.186015	-0.561384	0.0503073
COG4	-0.083656	0.666442	0.16838	0.433032
COG5	-1.0606	0.000115375	0.964206	0.000708733
COG6	0.919871	0.00117201	-0.239053	0.456736
COG7	0.320936	0.0507255	0.402925	0.0246546
COG8	-0.386209	0.0941794	0.917834	0.000646412
COM2	-1.2573	2.61338540389974e-06	0.275824	0.209067
COP1	-0.662476	0.00442262	-1.23693	7.88422651366053e-05
COQ1	0.0663316	0.740511	0.380908	0.0619095
COQ10	-0.628101	0.00230889	-1.59289	1.8239726450256e-06
COQ2	1.14268	0.0728686	1.87231	0.00871064
COQ3	-0.757545	0.000506295	-1.14651	3.98704507517867e-05
COQ4	-0.780786	4.83288280540467e-05	-0.386897	0.0239341
COQ5	-1.5993	1.06472903021352e-10	-0.313239	0.0290348
COQ6	-0.819035	2.41862913784585e-06	-0.550038	0.000405074
COQ8	0.479888	0.0453134	-1.16625	0.000843184
COQ9	-1.35306	2.89794458827344e-09	-0.545094	0.00068467
COR1	-1.97212	1.52674228037462e-09	-0.139893	0.512267
COS1	-4.92928	1.25730434826028e-15	-3.91422	9.28478910863931e-14
COS10	3.23283	0.0028061	7.01801	3.67805008732226e-07
COS111	-2.30544	1.11138181604192e-09	-1.04103	0.000135266
COS12	5.66603	9.14624731900726e-08	4.1707	3.12277811465123e-05
COS2	-2.21371	8.99883779284396e-05	-0.560287	0.243975
COS3	-1.52018	8.04506534104977e-05	0.382386	0.238333
COS4	-1.31303	3.62847414383884e-08	0.417328	0.0164848
COS5	-0.154628	0.385004	1.54121	6.47682916811415e-08
COS6	-6.20855	1.44519112043103e-15	-4.40466	1.76037701289212e-13
COS7	-5.95681	7.64310235543136e-14	-3.41992	1.54927316894024e-11
COS8	-3.03971	4.91675563412874e-13	-0.801799	9.50380354331568e-05
COS9	2.35027	3.41130837480345e-09	2.28171	2.04334782743344e-08
COT1	0.922285	6.27011685209606e-06	0.61807	0.000708887
COX1	-2.61939	1.09513205611953e-05	-1.61916	0.00262775
COX10	0.0223639	0.884124	2.2538	9.11909362558452e-12
COX11	1.06686	1.80482304772858e-07	1.0799	3.42572562689242e-07
COX12	-0.561773	0.00286098	0.791494	0.000227431
COX13	-2.73124	5.67067428266297e-12	-0.465832	0.0253416
COX14	-0.528534	0.000182557	-0.342884	0.00965149
COX15	-0.725623	0.00108715	0.976828	0.000120815
COX16	1.04746	4.46766693989937e-05	0.867333	0.000753705
COX17	-0.56203	0.00249172	-0.814568	8.92737795311327e-05
COX18	-0.0976812	0.624396	-0.153415	0.490567
COX19	-2.34756	7.24202715666245e-11	-0.500916	0.0107267
COX2	-1.42105	0.00120623	-1.088	0.0128407
COX20	0.519595	0.00336016	0.732648	0.000201991
COX23	2.0104	1.9588699665139e-06	0.314672	0.418937
COX26	-1.82461	6.60081191123716e-07	0.221585	0.457141
COX3	-2.09985	2.60353100987932e-05	-1.4487	0.00201515
COX4	-1.27381	1.28272247155748e-07	0.294612	0.100655
COX5A	-0.800854	0.000501643	0.181762	0.414194
COX5B	-2.46267	4.62343210588608e-08	-0.125567	0.718846
COX6	-0.739668	0.00210422	0.965832	0.000367978
COX7	-1.78423	1.51267555218164e-07	-0.0357236	0.901162
COX8	-0.40628	0.0459351	0.913003	0.000214599
COX9	-0.323529	0.0736154	0.173355	0.36722
COY1	1.19908	3.27632512881459e-05	0.869221	0.00219456
CPA1	-0.866948	0.000138486	-1.58849	7.65637946708644e-08
CPA2	-1.69466	9.02925897353956e-09	-2.23962	4.46115944150064e-10
CPD1	-2.17106	9.3184840362455e-11	-0.167876	0.366975
CPR1	-0.467357	0.0133208	-0.12285	0.530638
CPR2	0.0370546	0.848874	-0.329272	0.0981114
CPR3	-0.289999	0.0437462	0.119675	0.430729
CPR4	0.435899	0.00546063	0.933142	3.58841836610613e-06
CPR5	-1.55749	6.86070350494706e-10	-0.186916	0.230773
CPR6	-2.7417	1.99942311125773e-09	-0.668174	0.0266466
CPR7	2.89226	0.0002063	0.842251	0.322463
CPR8	-0.492147	0.000632005	-0.80285	7.53196429356828e-06
CPS1	-0.363555	0.00428727	1.19814	7.38358294836177e-09
CPT1	-0.275672	0.132668	-1.21875	5.89783259174099e-06
CRC1	0.972782	0.000212398	1.10898	7.17534947020975e-05
CRD1	-0.620608	0.0110222	-0.537387	0.0407985
CRF1	-1.99043	1.65908724347153e-10	-1.99736	4.10351659514785e-10
CRG1	0.201676	0.389585	0.13841	0.618875
CRH1	-0.539032	0.0471349	-0.262862	0.378044
CRM1	-0.609679	4.25305037289452e-05	0.238555	0.0705102
CRN1	-1.43626	9.30296960488537e-08	-0.413013	0.0345909
CRP1	-1.67231	2.50569571281069e-07	-0.205367	0.412896
CRR1	-1.82641	3.28333539286832e-05	-1.75514	0.000295484
CRS5	-1.13027	2.17978377527697e-05	0.196091	0.408059
CRT10	0.927467	3.09337519326357e-05	0.368695	0.072611
CRZ1	0.427338	0.000850278	0.789227	1.43165328262391e-06
CSC1	0.32357	0.00844916	0.28225	0.0255124
CSE1	0.782436	1.33671256885637e-05	-0.341525	0.0379266
CSE2	0.28494	0.323942	0.378017	0.251175
CSE4	1.86692	0.000258922	1.48911	0.00548002
CSF1	-1.62263	6.89429204520749e-09	-1.70113	8.69960627229035e-09
CSG2	-0.585044	0.000217909	-0.143326	0.326405
CSH1	-0.0827167	0.668682	0.790951	0.000431975
CSI1	-0.0431576	0.91915	0.057809	0.911007
CSI2	-0.950593	0.0350149	-0.20563	0.680796
CSL4	0.761919	0.00129425	-0.240642	0.360867
CSM1	0.55327	0.0582366	-0.383742	0.290838
CSM2	0.406246	0.370844	1.10536	0.028705
CSM3	1.72706	0.00288367	0.932825	0.144606
CSM4	-0.255483	0.412689	-1.07972	0.00875398
CSN9	1.50736	0.00106176	0.786714	0.11142
CSR1	2.36135	4.48344921319859e-07	2.04111	8.52870270122324e-06
CSR2	-3.54261	4.20106131192101e-13	-1.97618	1.36538462291773e-08
CST26	2.2999	1.19904692173491e-07	1.66135	4.33352437958337e-05
CST6	-1.65776	3.72354931240632e-08	-0.590559	0.0075128
CST9	1.15521	1.13550323948025e-05	0.591702	0.0135379
CTA1	-0.863352	6.46451238657057e-05	-2.17278	3.41210755109806e-10
CTF13	-2.28255	2.01304715607936e-05	-1.35211	0.00624648
CTF18	-0.836162	0.134473	-0.648122	0.314087
CTF19	-0.729588	0.149315	0.122396	0.841335
CTF3	0.353166	0.265205	-0.014967	0.971813
CTF4	1.80176	6.51041904956568e-06	0.761572	0.0439589
CTF8	2.06494	1.06281406466691e-05	0.428376	0.365113
CTH1	2.56012	1.86176668719658e-10	3.88819	9.18028667899966e-13
CTI6	-1.76679	6.01171298948979e-10	-0.696972	0.00034414
CTK1	2.37522	6.07043795640871e-08	1.20622	0.0010759
CTK2	0.905829	0.00201439	0.892945	0.00505193
CTK3	2.82717	4.4005868434821e-09	1.23902	0.000773977
CTL1	-0.022563	0.887852	0.322111	0.051697
CTM1	1.46861	0.000264141	-0.346191	0.453474
CTP1	1.55914	0.000107713	1.29295	0.00198234
CTR1	2.0436	0.0104064	2.13785	0.0127374
CTR2	2.34766	7.57656444730889e-07	1.68993	0.000174916
CTR3	1.77139	0.00658304	1.80818	0.00994993
CTR86	-0.364963	0.108147	-0.332419	0.20674
CTR9	0.0664138	0.774803	-0.954581	0.000952594
CTS1	-1.80908	1.61707048611053e-06	-0.77807	0.0123691
CTS2	1.34904	0.000481617	0.223454	0.601181
CTT1	-4.24177	1.16238271556911e-10	-1.76434	8.96012903627819e-05
CUE1	0.501902	0.000655517	0.390818	0.00702978
CUE2	-2.04126	7.62246282749056e-11	-0.417151	0.0191018
CUE3	0.711347	0.000184639	0.214314	0.266073
CUE4	-2.04259	1.42587469869699e-08	-1.6622	1.76162588255049e-06
CUE5	-0.547641	7.02430403769561e-05	-0.0796465	0.523839
CUL3	1.39072	1.25421084652056e-06	1.09954	5.43301629436504e-05
CUP1-1	-1.09452	0.311575	-0.16947	0.896934
CUP1-2	1.48595	0.164802	1.52575	0.211667
CUP2	-1.23051	1.18529554294001e-05	-0.86357	0.000915897
CUP9	-0.515138	0.00505182	0.266297	0.147316
CUR1	-1.76406	5.4876158653844e-11	-0.400351	0.00953563
CUS1	0.451771	0.0104271	0.585245	0.00324468
CUS2	0.43306	0.0365056	-0.0300475	0.912776
CUZ1	-1.03024	3.43641886900752e-05	0.738057	0.00210689
CWC15	1.39602	9.880309544027e-06	1.00721	0.0011653
CWC2	3.96275	2.17277094380801e-06	1.69579	0.0299434
CWC21	0.843665	0.0113198	0.747274	0.0399133
CWC22	0.243207	0.240798	-0.727956	0.00738012
CWC23	0.203524	0.184325	-0.178295	0.30452
CWC24	1.22437	0.00138252	0.907397	0.0213236
CWC25	-1.0041	5.6932390171322e-05	-1.02453	0.000226315
CWC27	2.17854	7.86039178531082e-10	1.92748	1.80877462456134e-08
CWH41	0.862348	0.00190215	0.313817	0.303203
CWH43	-1.34439	6.62379669850566e-10	-0.810661	2.40109607296642e-06
CWP1	-0.643617	0.11081	0.952004	0.0259325
CWP2	0.804455	0.000228567	0.385176	0.0503073
CYB2	-2.45641	5.19189545127006e-06	0.35219	0.461767
CYB5	2.80387	0.00118841	2.46021	0.00618481
CYC1	0.854533	0.0427086	2.35461	1.88052216131758e-05
CYC2	-0.924627	7.16255619919304e-08	-0.817302	1.46832518758702e-06
CYC3	-0.350813	0.078982	-0.190535	0.367876
CYC7	-3.71522	4.61971042400962e-12	-0.902056	0.00235189
CYC8	-1.82661	1.66378262589514e-11	-1.08067	1.27882400999472e-07
CYK3	-0.649169	0.0137834	-0.312974	0.280418
CYM1	0.151632	0.250068	-0.837698	8.50907309968807e-06
CYR1	-1.73562	3.98211744734118e-09	-1.04315	1.03880507149223e-05
CYS3	-0.468685	0.107711	0.253878	0.418937
CYS4	1.81536	9.1460007962123e-11	1.17445	9.68528794889858e-08
CYT1	-1.68511	1.0416635765795e-05	0.133914	0.701093
CYT2	0.212294	0.150263	0.10871	0.488597
DAD1	3.51873	8.52987199088208e-09	2.3784	1.16121989167229e-05
DAD2	2.44327	6.11219302631103e-05	1.28525	0.0366968
DAD3	2.99636	7.59804482016835e-09	1.4657	0.000570108
DAD4	1.79785	0.00043639	1.35851	0.0101252
DAK1	-2.60323	4.9629557251153e-11	-0.590634	0.0106322
DAK2	1.70854	0.0063852	-0.933447	0.26488
DAL1	1.40189	0.0017001	1.30629	0.00666955
DAL2	1.01322	0.00218583	0.581095	0.104602
DAL3	1.57115	0.00127537	1.31767	0.0119249
DAL4	0.755357	0.119883	1.27703	0.0179166
DAL5	-0.740711	7.56643010762434e-05	-0.209327	0.22291
DAL7	1.09502	0.0252882	1.4443	0.00760506
DAL80	-0.0167578	0.953931	-0.5036	0.12621
DAL81	1.28237	7.86468541336285e-05	0.790728	0.0128422
DAL82	1.67703	1.11252738459563e-06	0.684379	0.0246546
DAM1	-0.828491	0.00185338	-0.983847	0.00167687
DAN1	-2.30056	0.30166	-1.87833	0.454069
DAN4	0.964234	0.00179726	2.08114	5.28146529973286e-07
DAP1	-1.1691	9.17793757345575e-05	0.0637405	0.832715
DAP2	-0.0110908	0.930694	0.503607	0.000386486
DAS1	2.30207	3.53792931860874e-09	1.82054	2.81807456120315e-07
DAS2	-0.0959165	0.818322	-0.818734	0.0963467
DAT1	1.63319	3.45409776979261e-05	-0.144451	0.741502
DBF2	0.315921	0.118246	-0.000722273	0.998198
DBF20	2.1241	4.48885973086243e-10	2.55882	7.67861397837147e-11
DBF4	0.0387979	0.803811	0.374607	0.023612
DBP1	-1.69397	1.72948444403363e-08	-0.447594	0.0321774
DBP10	1.83065	1.75457294827745e-06	0.216105	0.558554
DBP2	2.16589	5.39589274214927e-05	2.72092	7.17637320240465e-06
DBP3	1.72609	4.30234471997419e-05	-0.0535039	0.914007
DBP5	0.967712	0.0142284	-0.475401	0.323321
DBP6	1.45522	0.00013632	-0.161359	0.713746
DBP7	1.99695	9.43066152779969e-06	0.0856385	0.868966
DBP8	2.52413	7.11908202371247e-07	1.1853	0.00993863
DBP9	1.41279	0.000522912	-0.285256	0.548401
DBR1	-1.85844	1.67538848222358e-06	-0.708554	0.0237255
DCC1	2.02106	2.25070378646033e-07	1.26327	0.000331371
DCD1	0.650424	0.285876	0.600794	0.391852
DCG1	1.12835	0.0497779	0.922332	0.156339
DCI1	0.355644	0.0834611	-0.958359	0.00114207
DCN1	1.37197	2.36668093797065e-06	-0.398231	0.159422
DCP1	-0.94487	0.000424102	-0.131901	0.623573
DCP2	-0.398222	0.0339137	-0.548178	0.00738012
DCR2	1.36456	2.14979720488746e-06	0.669445	0.0089208
DCS1	-2.03913	5.06488827630201e-11	-0.514836	0.00468169
DCS2	-1.52068	5.56289459251963e-08	0.30939	0.128487
DCV1	-0.276676	0.710967	-0.934944	0.246592
DCW1	0.437572	0.0126673	0.587257	0.00243445
DDC1	1.27228	5.31868712435708e-05	0.252251	0.439829
DDI1	0.384247	0.0341057	-0.444031	0.020135
DDI2	3.58003	3.33855502968878e-07	3.20475	7.01371008697784e-06
DDI3	-2.93546	2.87377660860499e-08	-3.42162	1.00936065683508e-07
DDP1	0.302943	0.0735189	-0.581308	0.0049285
DDR2	-1.75455	7.62726490476472e-09	-0.462739	0.0252024
DDR48	-2.37358	1.56199472425976e-05	-0.371214	0.452106
DED1	-3.50183	4.12807905980038e-11	-1.67924	6.70707080214857e-06
DED81	0.0457535	0.795013	-1.23429	2.05055910452463e-06
DEF1	-0.411481	0.0402466	-0.354918	0.0854166
DEG1	-0.184085	0.617389	0.243306	0.557471
DEP1	-0.748108	0.00144556	-0.117819	0.620618
DER1	1.55003	2.4752021362302e-06	1.18919	0.00021245
DET1	0.190986	0.132284	0.243209	0.0762394
DFG10	1.0216	0.00221602	1.33894	0.000463565
DFG16	0.469343	0.00276143	0.843678	1.30695174194972e-05
DFG5	1.33184	0.000167419	0.614787	0.075997
DFM1	-0.141056	0.378676	-0.387162	0.0274883
DFR1	2.83824	6.84321672160474e-05	1.67727	0.0206885
DGA1	-0.0887617	0.447909	0.724097	4.66268677383716e-06
DGK1	-0.950499	2.4001143656734e-06	0.432894	0.0111347
DGR1	-1.32351	0.0142224	-1.06456	0.0727782
DGR2	0.0516126	0.769238	0.257045	0.156258
DHH1	1.25414	4.98083421921298e-05	1.82001	8.73497617880252e-07
DHR2	1.64222	0.000284783	1.4988	0.00194614
DIA1	-5.9843	5.72625313945148e-17	-4.38607	1.02400489615639e-14
DIA2	-0.415198	0.106146	-1.56069	0.000103651
DIA3	1.74772	3.49501857379003e-05	3.81206	1.46943355881909e-09
DIA4	1.27573	0.0134465	-0.0995447	0.887572
DIB1	1.41361	4.61788803228195e-07	0.761721	0.00169437
DIC1	-1.84073	7.49317813102103e-07	-1.12414	0.00057314
DID2	0.57831	0.000175638	0.47803	0.00196266
DID4	0.121842	0.448274	0.200466	0.232857
DIE2	2.68512	2.01737642252271e-08	1.70154	3.64702526355739e-05
DIF1	-2.27325	3.1654911219337e-07	-0.0473729	0.892792
DIG1	-0.180505	0.439668	-0.216342	0.40168
DIG2	-1.60209	1.76794987441905e-08	0.0111639	0.957105
DIM1	2.78881	3.76800599017867e-06	0.735273	0.197527
DIN7	-0.4232	0.248366	0.798584	0.0408337
DIP2	0.321063	0.325621	-0.83964	0.0500508
DIP5	1.27509	0.0278	0.531922	0.441063
DIS3	0.396164	0.0277017	-0.737538	0.00128667
DIT1	-3.14137	6.50269136024218e-09	-2.12907	4.44968173804003e-06
DIT2	-4.38812	4.43006946407696e-10	-3.29217	8.29329395402583e-08
DJP1	0.131025	0.297163	0.228071	0.0913511
DLD1	-0.165434	0.324491	0.549771	0.00357392
DLD2	-0.299712	0.123168	0.496551	0.018965
DLD3	-2.34577	5.8610213666623e-12	-0.524178	0.00438006
DLS1	0.178532	0.505642	-0.619429	0.0566427
DLT1	1.54637	2.52299465154615e-06	1.9191	3.23994420184745e-07
DMA1	1.59229	1.39214442068216e-08	1.31628	5.33731652589623e-07
DMA2	1.76114	4.59499710096583e-07	0.781705	0.00565879
DMC1	-2.91813	5.24509153439803e-08	-1.31868	0.000873886
DML1	-0.559635	0.00605295	-1.01665	0.000215261
DNA2	0.793916	5.48134871187408e-05	-0.921102	0.000196821
DNF1	0.146475	0.423108	-0.196652	0.306855
DNF2	-1.09523	3.45456150911833e-05	-0.100322	0.680796
DNF3	0.40248	0.043087	0.280105	0.191691
DNL4	-0.643862	0.000286978	0.244964	0.139319
DNM1	0.539681	0.000248351	0.242845	0.0723186
DOA1	-1.88133	4.22090806278417e-09	-1.27612	2.94824667785879e-06
DOA4	-1.93221	1.20862594855915e-08	0.0228546	0.931343
DOC1	1.88757	0.00562099	-0.843506	0.338225
DOG1	-1.03951	2.81808864277492e-06	1.16361	9.36910407529607e-07
DOG2	-3.46967	9.70520201427903e-15	0.212756	0.210439
DOM34	0.444907	0.00308842	0.664276	0.000134435
DON1	-2.28497	2.29243252978858e-07	-0.900151	0.00878834
DOP1	-0.331007	0.0874683	-1.01862	0.000147803
DOS2	-0.251672	0.0878786	0.0153211	0.931343
DOT1	0.265969	0.543285	-0.454201	0.399233
DOT5	1.3235	5.91868786381706e-05	0.870038	0.00854801
DOT6	-1.51706	5.15164209914103e-08	-0.417451	0.0375673
DPB11	0.783191	2.14589908093268e-05	0.724338	0.000120755
DPB2	-2.13297	4.03347651321738e-05	-1.56552	0.00217381
DPB3	-0.109125	0.490426	0.120162	0.498966
DPB4	1.03458	6.36291176079847e-05	0.694784	0.00568128
DPH1	2.21254	4.86859439682816e-07	0.275483	0.502999
DPH2	0.312352	0.142327	-0.760448	0.00513791
DPH5	0.00607575	0.976518	-1.37597	3.44867827893093e-06
DPH6	3.68248	3.86201179519839e-06	1.53039	0.0428178
DPL1	-0.379163	0.0214856	-0.374198	0.0280467
DPM1	-1.6992	2.94995734986789e-09	-1.27088	8.70881318864527e-07
DPP1	-0.544375	0.0130286	-0.227126	0.330237
DPS1	-0.97412	9.8212162769909e-07	-0.780992	2.55649598496055e-05
DRE2	-2.64194	2.33114203902956e-09	-1.33261	6.72916295849442e-05
DRN1	2.20822	3.64532301680806e-09	2.91223	1.43643334775898e-10
DRS1	0.643632	0.069568	-0.885543	0.0606562
DRS2	1.66737	0.000167363	0.310275	0.520183
DSC2	1.20157	7.64590919901657e-06	1.1062	4.11080783323746e-05
DSC3	-0.0396738	0.884124	0.696409	0.0162053
DSD1	-1.63413	4.39949664813201e-08	-1.17412	7.53196429356828e-06
DSE1	-1.68299	1.29197340289094e-05	0.452459	0.170686
DSE2	-0.332114	0.32008	1.02276	0.00591814
DSE3	-1.6136	9.20327500388622e-07	-0.124578	0.629603
DSE4	1.10616	0.0445332	2.87342	2.9275967912502e-05
DSF1	-0.974812	0.00466963	1.27481	0.00111598
DSF2	1.21762	0.000462719	2.15279	1.16024504109937e-06
DSK2	-0.180785	0.393285	-0.107944	0.641391
DSL1	2.03014	2.52343857432629e-08	0.582217	0.0376416
DSN1	0.444555	0.0566963	-0.587821	0.0453384
DSS1	1.83105	5.40094696151138e-09	1.13837	1.7271065264762e-05
DSS4	2.55485	1.01247384739441e-07	1.2366	0.00266854
DST1	1.36237	3.97256912911194e-07	0.132195	0.549074
DTD1	-0.033641	0.92552	-1.46245	0.00274327
DTR1	-3.06173	2.8919421651006e-05	-2.56023	0.000592037
DUF1	-0.662833	0.00153895	-0.328595	0.102987
DUG1	-2.0072	1.75456305386562e-09	-1.85264	1.2677511838866e-08
DUG2	0.889958	0.00727434	-0.166967	0.682652
DUG3	0.210118	0.338608	0.752001	0.00241339
DUN1	-0.0707917	0.816666	-0.596801	0.0948363
DUO1	0.67142	0.181221	-0.507674	0.434139
DUR1,2	-1.25436	0.00158015	-0.704667	0.0747351
DUR3	-1.47581	2.42376827409528e-07	-1.18213	2.05802004538895e-05
DUS1	1.86495	0.000296839	0.882748	0.10359
DUS3	-0.935973	0.0076441	-2.60366	1.13566732059506e-05
DUS4	1.13637	0.00043663	-0.423346	0.255508
DUT1	1.28563	0.0064468	0.476679	0.380952
DXO1	2.01947	2.95267613849003e-06	0.573618	0.151178
DYN1	-2.32352	4.64311446013895e-07	-1.6694	5.68765537931006e-05
DYN2	-0.93771	6.0476902859278e-05	-0.585189	0.00853373
DYN3	-1.71985	1.2784042886606e-08	-1.69854	2.47192357262841e-07
DYS1	1.69354	1.71241092347245e-06	1.0036	0.00138995
EAF1	1.28794	6.90054007436874e-05	0.452217	0.158255
EAF3	0.0854778	0.624169	0.580931	0.00257536
EAF5	1.36365	3.34347173348938e-07	1.27509	2.57915453020216e-06
EAF6	2.62041	7.59746856702538e-10	1.84578	5.28146529973286e-07
EAF7	0.483104	0.0239433	0.146656	0.551956
EAP1	0.521783	0.0196589	-0.385422	0.135065
EAR1	-1.06185	2.78822349611274e-05	0.261098	0.245454
EBP2	2.2604	3.80952366712439e-06	0.449357	0.34197
EBS1	0.50619	0.000111886	-0.0213583	0.877785
ECI1	0.00892118	0.965546	-0.168771	0.453721
ECL1	0.323423	0.0531922	3.00305	1.32263419130967e-12
ECM1	0.143983	0.593569	0.058514	0.853984
ECM10	-0.294808	0.0920814	-0.644335	0.00202703
ECM11	2.48444	0.000464001	-0.538703	0.528718
ECM13	-0.415676	0.19011	0.0945499	0.795292
ECM14	0.165029	0.296917	0.599821	0.00103391
ECM15	-0.500173	0.00031915	-0.19426	0.129322
ECM16	-0.138421	0.717743	-0.572938	0.210185
ECM18	-0.285529	0.230208	-0.405174	0.146214
ECM19	-0.12687	0.501037	0.0894867	0.672499
ECM2	-1.04516	1.29536356062007e-05	-0.255945	0.212942
ECM21	-1.16949	1.97593103636837e-06	-0.355978	0.0718481
ECM22	-1.38799	7.61476197170863e-08	0.148818	0.431444
ECM23	2.10722	0.0012518	1.03953	0.144035
ECM25	0.468945	0.0206103	-0.259738	0.2686
ECM27	-0.812312	0.000252001	-0.329046	0.124943
ECM29	0.231509	0.192174	-0.828278	0.000287181
ECM3	-3.48356	2.04272074005169e-15	-2.31091	3.2515025026172e-12
ECM30	-0.612532	0.000326715	0.336823	0.0369536
ECM31	0.491223	0.00340534	0.106879	0.560016
ECM32	1.23248	0.00664344	0.356585	0.498411
ECM33	-0.754577	0.000639244	-0.0690417	0.759089
ECM34	-0.7096	0.203357	0.672481	0.251853
ECM38	-0.827608	7.17802832851881e-05	-0.322937	0.0820962
ECM4	-1.13796	4.12229151922822e-07	-1.01153	3.27764765304632e-06
ECM5	-1.08775	0.000114666	-0.273866	0.287788
ECM7	1.13049	5.32669846224944e-05	0.26197	0.344664
ECM8	-3.52999	1.92504390032494e-08	-0.729769	0.0425729
ECM9	-0.0972836	0.656837	-0.479854	0.0587475
ECO1	2.5304	1.26791092176866e-05	1.32562	0.0186014
ECT1	2.76788	1.22404629305007e-08	1.31546	0.000662037
EDC1	2.35475	6.11602823839882e-05	2.83797	1.38640524557087e-05
EDC2	-2.34699	2.35985059646635e-10	-0.654809	0.00472828
EDC3	-0.267066	0.146545	0.077681	0.714462
EDE1	-0.996309	2.95782744203317e-06	-0.44341	0.0123328
EDS1	-2.0575	5.57508964585727e-10	-1.19949	3.75679921988101e-06
EEB1	-1.38518	5.23296754238655e-05	2.26657	5.14823084247956e-07
EFB1	-1.18988	2.2496899855477e-06	-1.13002	6.46650303597704e-06
EFG1	1.3843	0.000310389	-0.265021	0.552959
EFM1	0.870991	0.000148632	0.581728	0.0100554
EFM2	1.88579	4.70080868324984e-07	0.872751	0.00828383
EFM3	1.80902	1.44198132466258e-05	-0.356645	0.426677
EFM4	0.144124	0.531541	0.304469	0.219134
EFR3	-0.0396735	0.85556	-0.722243	0.00689622
EFT1	-3.52668	1.10043869474526e-12	-2.7688	1.50077462746689e-10
EFT2	1.62477	7.3128736551869e-08	0.609422	0.00477943
EGD1	-0.187259	0.53687	-0.823362	0.0168544
EGD2	-0.689561	0.00606313	-1.09596	0.000160708
EGT2	0.666313	0.055189	1.7855	4.27422996158611e-05
EHD3	0.764782	2.37866976104855e-06	-0.440454	0.00160012
EHT1	-2.93322	3.55547345438047e-11	-1.05002	0.000177663
EIS1	-3.12824	3.22863714745245e-12	-1.5113	6.71268741504808e-07
EKI1	0.263761	0.433301	-0.904966	0.0393948
ELA1	2.49965	3.97632520258933e-10	2.00122	4.03786273760631e-08
ELC1	1.38583	1.00473909433777e-05	0.908861	0.00280404
ELF1	0.804152	1.05811599586097e-05	0.371635	0.0199252
ELG1	1.56422	0.000208666	0.252137	0.591198
ELM1	3.79939	1.10128587358428e-06	2.8556	0.000158436
ELO1	-0.932441	2.81767003408826e-06	0.159378	0.328588
ELO2	0.957487	0.0760737	-0.221102	0.758157
ELO3	1.84179	0.00538168	0.883951	0.233435
ELP2	-2.35189	3.56012458295872e-11	-3.19643	7.20486490532873e-11
ELP3	1.13958	0.00411386	-0.9613	0.0593001
ELP4	1.3965	1.3947546953882e-06	-0.0691504	0.810048
ELP6	1.68555	0.000253257	1.03197	0.0278278
EMC1	1.47588	7.30394201218013e-07	1.08944	0.000106518
EMC2	1.0905	0.00477305	0.117555	0.806336
EMC3	0.612764	0.000855553	0.0788964	0.685164
EMC4	1.12604	1.48253380456475e-05	0.419218	0.0722762
EMC5	0.0158834	0.967597	0.187547	0.665776
EMC6	2.23598	1.23535935954271e-08	2.28882	2.68164243047842e-08
EMG1	2.1315	6.46022096791371e-05	0.788053	0.144035
EMI1	-0.133945	0.469451	0.0926122	0.653263
EMI2	-4.31339	1.54181679656137e-13	-1.98404	9.8864268402421e-08
EMP24	-0.244848	0.0667146	-0.178869	0.210439
EMP46	-1.59351	3.14074363922271e-08	-0.510417	0.0122237
EMP47	1.71243	3.049434771081e-08	1.08642	3.84860735123177e-05
EMP65	1.57743	4.86439589536297e-06	0.825316	0.0100913
EMP70	0.976723	0.000838134	-0.133322	0.70071
EMW1	3.72549	4.7540958177623e-08	4.55515	6.05791427310341e-09
ENA1	-5.77581	1.1814978589294e-15	-6.01173	6.99361153178641e-14
ENA2	-7.01806	8.46090008156486e-06	-4.45043	0.00030197
ENA5	-7.01074	7.36991641761287e-14	-4.65633	3.2515025026172e-12
ENB1	-9.70224	5.12479137086876e-13	-2.29059	3.52718334362268e-08
END3	-0.232614	0.0873712	0.505147	0.00126274
ENO1	-2.23756	1.99331520226361e-07	-0.731829	0.0263964
ENO2	-0.896926	0.0333213	-0.847661	0.0565622
ENP1	2.74225	2.17213235172993e-07	0.44421	0.337302
ENP2	1.51679	0.000131707	-0.243239	0.59194
ENT1	1.11495	0.000308236	0.228365	0.489298
ENT2	-0.246083	0.11081	0.686937	0.00023501
ENT3	0.0160706	0.886886	0.218491	0.0602307
ENT4	-0.798871	0.0254852	-1.27548	0.00487289
ENT5	-1.17872	1.84653192024303e-09	-0.518681	0.000226315
ENV10	1.20936	0.00428752	-0.161444	0.764636
ENV11	1.60011	2.2496899855477e-06	0.227442	0.478139
ENV7	1.30161	6.19541734670089e-07	1.10216	1.48375853901707e-05
ENV9	1.07539	0.000321052	0.300743	0.328138
EOS1	1.00597	9.16304767129165e-06	0.821355	0.000186129
EPL1	-0.203845	0.326828	0.379322	0.0925444
EPO1	-1.0259	1.40242759817909e-06	-0.573183	0.00156372
EPS1	-0.0033537	0.977895	0.74425	3.60010564186651e-06
EPT1	-1.6183	9.73162126115783e-07	-1.27419	0.000112958
ERB1	1.69199	6.32411311214245e-05	-0.525967	0.270557
ERC1	-0.545652	0.00528611	-1.71807	4.03786273760631e-08
ERD1	1.34296	0.000712482	0.0033658	0.99501
ERD2	-1.18838	7.63246403094681e-07	-0.791868	0.00021663
ERF2	1.51636	1.9023546113998e-06	1.41593	1.10823848044163e-05
ERG1	-0.968737	0.00178152	-0.0398382	0.907657
ERG10	0.225175	0.450256	-0.0295344	0.93372
ERG11	2.81595	1.38630588412495e-07	2.39538	1.97910195794402e-06
ERG12	-0.104609	0.666342	0.436109	0.0891855
ERG13	-0.123058	0.703861	0.535277	0.10761
ERG2	1.91486	0.000608338	1.17244	0.0407295
ERG20	-2.27336	5.05348649251446e-09	-1.10608	0.000161566
ERG24	-0.422285	0.077388	-0.914419	0.00192491
ERG25	2.18472	1.71809820568649e-06	0.986119	0.00691157
ERG26	-1.80121	5.19874340444675e-08	0.0715029	0.784225
ERG27	-0.248047	0.155546	1.3371	3.11793943128487e-07
ERG28	-1.82909	3.5025946998771e-08	0.0885515	0.725433
ERG29	-1.50882	2.08915561282141e-07	-0.916679	0.000185419
ERG3	2.80396	2.79758989643831e-07	1.52322	0.000561681
ERG4	-1.00534	2.7790083576943e-05	0.762872	0.000803306
ERG5	0.0781049	0.827092	-0.117726	0.758332
ERG6	0.450391	0.157098	0.381095	0.290428
ERG7	-0.694829	0.00534963	-0.658799	0.013891
ERG8	0.433757	0.0154515	0.623814	0.00156372
ERG9	-1.42486	9.12754381297321e-07	-0.198522	0.393077
ERI1	2.85724	2.54806624311128e-07	2.6615	2.60117826415446e-06
ERJ5	-1.04423	8.2914344947044e-05	-0.660005	0.0100913
ERO1	-1.44975	5.52207375896687e-07	-0.425723	0.058258
ERP1	0.976924	0.000161238	-0.0435591	0.880436
ERP2	1.3315	1.75585260628564e-05	0.0426021	0.901141
ERP3	0.818508	0.0451001	1.47415	0.00165536
ERP4	0.391079	0.0072397	0.9387	1.80644458779805e-06
ERP5	0.945328	3.95851137701584e-05	1.139	9.740333800428e-06
ERP6	0.624867	6.12908259279634e-05	0.812798	4.71399133626466e-06
ERR1	1.6312	0.0744295	3.76808	0.000324638
ERR2	2.78998	0.00121455	5.32389	9.36910407529607e-07
ERR3	-1.27568	5.83520521820899e-06	1.25901	1.36119927989763e-05
ERS1	-0.813141	0.0202844	-0.873624	0.0336392
ERT1	1.33698	5.41107522755339e-07	1.45898	4.06038659605421e-07
ERV1	0.418356	0.0190234	-0.162398	0.409316
ERV14	-0.222756	0.150812	-0.0821068	0.62692
ERV15	1.31386	0.000259125	0.536021	0.14753
ERV2	1.4743	1.79037485975837e-06	0.766133	0.00635502
ERV25	-0.253508	0.13533	-0.492692	0.00971993
ERV29	-0.0147024	0.958257	-0.541663	0.0633903
ERV41	1.94081	2.76339203551331e-09	0.707249	0.0029722
ERV46	0.722065	0.00261671	-0.237179	0.372313
ESA1	0.69106	0.000148054	1.01867	2.68476222188077e-06
ESBP6	-1.90647	1.69025679825023e-08	-0.180409	0.452319
ESC1	0.611858	0.000102045	-0.135796	0.373115
ESC2	-0.00736009	0.972072	0.13825	0.53513
ESC8	1.05482	0.0282575	0.121436	0.849443
ESF1	1.3352	0.00522221	-0.170123	0.783255
ESF2	1.60587	9.85592820308543e-06	-0.0838739	0.836314
ESL1	1.33712	3.95372791868514e-07	1.0618	1.67121418895455e-05
ESL2	-0.478809	0.00177026	0.384966	0.0127124
ESP1	1.1626	1.04376701451725e-05	0.963134	0.000283427
ESS1	1.36093	2.08915561282141e-07	0.18298	0.391167
EST1	-0.0552826	0.843751	-0.37308	0.244353
EST2	1.12489	0.018896	0.151204	0.807952
EST3	0.382161	0.189332	0.372489	0.260539
ETP1	1.74071	3.43247297983146e-06	1.62089	1.96167813433744e-05
ETR1	-0.477996	0.0133208	0.932907	7.45842446930808e-05
ETT1	-0.0314795	0.870715	0.761068	0.00052928
EUG1	-1.91067	4.61971042400962e-12	-0.679698	3.11647342719046e-05
EXG1	2.74167	4.99899850782005e-08	2.48022	5.28146529973286e-07
EXG2	-0.23802	0.459526	0.492637	0.156851
EXO1	-3.27537	5.9405415987559e-13	-2.34541	3.40652727028119e-10
EXO5	1.68088	2.89867893152203e-06	0.310999	0.34082
EXO70	2.86915	2.40552865808383e-06	1.55588	0.005981
EXO84	2.63341	1.02169676660094e-07	1.25467	0.00283255
FAA1	-2.2298	9.77854765669882e-09	-0.515715	0.0531185
FAA2	-0.391319	0.0239936	-0.471642	0.0119918
FAA3	0.533268	0.00270219	0.614452	0.00166173
FAA4	-3.98061	5.07470511323757e-13	-2.11805	2.86533817752159e-08
FAB1	-0.659579	8.8378576420996e-05	-0.170768	0.272209
FAD1	1.70594	4.17670194462839e-09	1.296	7.24631387566255e-07
FAF1	1.52	0.000168251	0.109029	0.821023
FAL1	-2.38683	3.54867111758914e-08	-1.40152	7.73234846377925e-05
FAP1	2.59676	4.93599852303779e-08	1.43695	0.000240262
FAP7	1.47463	2.63614404957757e-05	1.15701	0.0010759
FAR1	-1.42679	0.0311174	-0.149932	0.840156
FAR10	-0.0544745	0.842709	0.195506	0.51904
FAR11	0.158044	0.299329	0.0319681	0.865075
FAR3	1.1546	0.00030989	0.935807	0.0049285
FAR7	0.284783	0.170743	0.84019	0.00067255
FAR8	-2.76331	5.07470511323757e-13	-1.49703	2.04334782743344e-08
FAS1	-2.19369	1.36494305905155e-10	-1.63705	3.08054502947222e-08
FAS2	-3.51309	2.97500696736367e-11	-2.47817	2.02273123952121e-08
FAT1	1.51431	3.58221664180119e-08	1.43065	2.03618609146453e-07
FAT3	-2.54265	3.55823163778038e-09	-5.81837	1.73452795298501e-14
FAU1	-0.358678	0.0166846	0.181327	0.250446
FBA1	-1.63133	6.60551635168323e-08	-1.34884	1.66438278610906e-06
FBP1	4.04907	1.03094862497546e-05	2.4174	0.00346729
FBP26	-1.78138	8.61754467741252e-09	-0.31201	0.135875
FCF1	1.11273	1.2929861204887e-05	0.89111	0.000444528
FCF2	3.04091	3.25441234064811e-06	2.36282	0.000208222
FCP1	1.30657	2.05132108481275e-05	0.419953	0.147014
FCY1	-0.12716	0.580559	0.250671	0.298958
FCY2	1.37757	1.74663837875579e-05	2.04904	1.83701669042753e-07
FCY21	-5.67434	2.57505354604667e-15	-5.30097	1.88714474322363e-13
FCY22	-6.69143	1.72471007529879e-10	-4.84832	6.18339549055765e-09
FDC1	-2.22315	3.95180385737684e-13	-0.861429	1.37567862138407e-06
FDH1	-4.36735	7.89815655992193e-16	-3.38682	9.28478910863931e-14
FDH2	3.07379	0.000223153	4.0764	1.68043969400089e-05
FEN2	2.37337	4.70896249297881e-08	1.1165	0.00182814
FES1	-4.52239	2.13598426790991e-13	-2.97391	5.37155459924742e-10
FET3	3.3013	0.0230845	1.77093	0.282274
FET4	-3.68619	1.31420286244178e-07	1.00496	0.0237255
FET5	0.997828	2.98165170225903e-05	1.11439	1.21106744390391e-05
FEX1	-0.0517381	0.806951	1.69612	5.22545378780489e-08
FEX2	0.213488	0.305871	-1.96363	1.63368371196117e-06
FHL1	2.72626	6.83548062210529e-07	1.9659	0.000151661
FHN1	-1.48637	2.03705903993606e-06	-0.651283	0.0133202
FIG1	-0.674874	0.399434	0.340793	0.705776
FIG2	-0.257818	0.249314	-1.16652	0.000351384
FIG4	1.50254	6.32866146069907e-05	-0.258829	0.533826
FIN1	1.01258	0.00106236	0.749807	0.022932
FIP1	1.80925	5.14470151431064e-07	1.14866	0.000372087
FIR1	0.182043	0.659909	-0.426136	0.392609
FIS1	-0.145447	0.406022	0.736363	0.000398688
FIT1	-1.33301	9.50708739387184e-07	-2.16112	8.24976442535616e-08
FIT2	-7.19485	0.0395251	2.36753	0.191203
FIT3	-11.9095	5.71996821904623e-06	-1.3934	0.018112
FKH1	1.60484	8.56928824223873e-05	0.329658	0.441063
FKH2	0.138018	0.49181	0.455096	0.0352109
FKS1	0.00124424	0.993308	0.834907	2.42480548056016e-05
FKS3	-0.190096	0.547135	-1.57445	0.000892719
FLC1	-1.73794	6.98138863185672e-10	-0.445456	0.0126172
FLC2	-0.841965	2.63252486698097e-06	-0.864224	3.05634151983528e-06
FLC3	1.01305	0.000275354	0.948076	0.000966106
FLD1	0.98445	0.0131213	0.330671	0.478753
FLO1	5.27442	3.28358683057332e-07	0.784729	0.353467
FLO10	8.32409	2.40508134449744e-10	6.06953	1.31804551852651e-07
FLO11	-5.04689	1.81228536840498e-07	-2.99136	2.63876676253778e-05
FLO5	3.5011	5.75345790443426e-05	4.91035	1.62770476298334e-06
FLO8	2.46817	2.50569571281069e-07	1.36925	0.00140026
FLO9	2.78096	0.00109263	2.6471	0.00354961
FLR1	-0.0632266	0.786622	-0.709819	0.00639149
FLX1	3.92007	1.01587639252874e-06	2.68641	0.000436303
FMC1	0.343605	0.0236049	0.404516	0.01384
FMN1	2.77121	6.31240461627575e-09	1.37104	0.000418973
FMO1	-2.58616	2.38422058824659e-10	-3.82727	1.30086833997522e-12
FMP10	-0.574958	9.75532896489904e-05	-0.475474	0.000893865
FMP16	-2.08948	2.73811155653093e-10	-0.39778	0.0459871
FMP23	-1.70202	6.83915539648576e-10	-1.00514	3.29484698484293e-06
FMP25	-1.69676	6.69507466076626e-07	-0.893635	0.0018235
FMP27	-1.92242	2.42117668800959e-08	-1.14359	4.8993352884144e-05
FMP30	-0.322461	0.458891	0.169543	0.738488
FMP32	1.61438	5.63880179751548e-07	0.58422	0.0373364
FMP33	-0.237641	0.146001	0.985309	8.12207642579242e-06
FMP40	-0.343497	0.0922797	-1.01747	4.48395869602167e-05
FMP41	0.337015	0.026439	-0.837339	0.0001023
FMP45	-3.69103	1.88122879510716e-10	-3.54911	7.9812848168785e-10
FMP46	-0.714546	0.000407497	0.131711	0.498631
FMP48	-1.96802	1.19797183138846e-07	-0.767382	0.00714607
FMP52	1.19982	3.67820435537415e-05	-0.68183	0.00954297
FMS1	-1.87049	1.69588911811942e-08	-0.030974	0.90545
FMT1	-0.433283	0.616824	-0.782413	0.440051
FOB1	1.78476	2.12454498123163e-06	0.184405	0.618091
FOL1	0.431966	0.00986117	-1.43216	1.33900908831991e-06
FOL2	0.941292	3.06183795982259e-07	0.451357	0.00199108
FOL3	2.69192	8.47668688351552e-08	1.43464	0.00109887
FOX2	-0.165661	0.191351	-0.0433785	0.761248
FPK1	-0.213448	0.143029	0.396018	0.0128152
FPR1	-1.72869	4.01867213620015e-10	-1.31082	6.28860793352131e-08
FPR2	0.698313	0.00194186	-0.904171	0.00175615
FPR3	0.776311	0.000290046	-0.154504	0.465273
FPR4	1.0935	8.99489267980345e-05	-0.102115	0.737532
FPS1	0.122746	0.663459	0.309317	0.300656
FRA1	-2.04791	2.32372085708996e-11	-0.717912	0.000148511
FRA2	1.35349	6.4532419554872e-06	1.11516	0.000141466
FRD1	-2.35082	1.24864089123154e-09	-1.69278	5.60679123571787e-07
FRE1	2.88017	1.37787705883425e-05	1.49346	0.01918
FRE2	0.834388	0.0149578	1.89533	1.31835448176483e-05
FRE3	-5.11303	4.0036600913742e-15	-2.18356	4.68771057846177e-10
FRE4	1.81045	3.11185969311581e-05	0.201862	0.670252
FRE5	-3.54117	0.12322	2.54008	0.169438
FRE6	1.40816	4.51954188264415e-07	1.57407	2.22035127118478e-07
FRE7	-0.238106	0.768978	0.976236	0.233549
FRE8	0.746114	0.000678879	0.782974	0.000909422
FRK1	-2.49904	3.63062010800144e-09	-2.45712	1.04887178362212e-07
FRM2	0.938647	0.166251	2.0582	0.00635502
FRQ1	2.58868	1.32565986359748e-09	1.8742	5.84716439609244e-07
FRS1	1.33953	0.107258	0.280251	0.797978
FRS2	0.638557	0.00343521	-0.0553097	0.829926
FRT1	-0.181683	0.557394	1.28367	0.000351501
FRT2	-1.21886	5.78845915243939e-07	-0.38935	0.0402995
FSF1	2.31824	4.37662574264976e-05	0.87883	0.123685
FSH1	-0.274244	0.0843215	-0.397213	0.0198099
FSH2	-0.146494	0.441537	-0.415967	0.0601918
FSH3	-0.0989105	0.762698	-0.782093	0.047974
FTH1	0.0357777	0.821198	0.178341	0.270973
FTR1	5.94004	0.000195879	4.08989	0.0110412
FUB1	-0.266418	0.181458	-0.0593422	0.800535
FUI1	0.765701	0.0189133	-2.1672	0.000121789
FUM1	-0.380185	0.0130644	-0.326577	0.0359241
FUN12	1.52233	6.31986044349777e-09	-0.170944	0.3478
FUN14	-0.688714	3.91007646819071e-06	-0.0853212	0.495707
FUN19	-2.24734	3.94620492373954e-11	-0.856706	8.78461673246085e-05
FUN26	0.622935	0.0054725	-0.568992	0.0360079
FUN30	1.34351	4.47448396446561e-05	-0.149762	0.678869
FUR1	0.958671	0.0242016	0.712754	0.133711
FUR4	-0.0717456	0.801586	-0.028209	0.934702
FUS1	-1.7352	8.42498674738768e-06	-2.0555	1.51421870164029e-05
FUS2	-0.540947	0.17939	-0.471557	0.3165
FUS3	0.132539	0.817059	1.53153	0.00994238
FYV10	0.118571	0.40095	0.805799	1.26264844946623e-05
FYV4	0.586822	0.0446404	-0.149884	0.663382
FYV5	-0.0126549	0.974516	0.940698	0.0206978
FYV6	-0.480412	0.005343	-0.274945	0.136004
FYV7	2.25988	5.0430532013023e-06	0.803066	0.0895136
FYV8	0.32753	0.0632186	0.0469844	0.831116
FZF1	0.907718	0.0216374	0.17921	0.700019
FZO1	0.0797347	0.577416	0.337255	0.025115
GAA1	1.34127	2.46700274202437e-06	0.314943	0.220857
GAB1	2.65094	1.84658960885138e-09	2.12699	1.92587953712462e-07
GAC1	-2.18714	1.2731725870216e-10	0.025226	0.9105
GAD1	-1.84447	7.77179800903927e-08	-0.492053	0.0502766
GAL1	-1.98901	0.000481448	-0.14354	0.813489
GAL10	-3.59894	4.94627464948297e-08	-1.17554	0.0178415
GAL11	-1.33612	5.07341259643011e-07	-0.444742	0.0314295
GAL2	-2.67251	8.70027686932392e-07	-0.611082	0.161782
GAL3	-0.473803	0.0111093	0.457038	0.0191018
GAL4	-1.16234	2.2184167047694e-06	0.282547	0.143065
GAL7	-2.92949	7.49627014600408e-07	-0.268286	0.58974
GAL80	-2.79649	5.81233509441776e-15	-0.31016	0.0246488
GAL83	1.47583	2.66257366637129e-08	1.51085	4.88744228056694e-08
GAP1	1.72464	0.00107179	1.5412	0.00591532
GAR1	0.966344	0.00432354	-0.117397	0.781631
GAS1	-0.36373	0.0936246	1.34979	6.14420211390242e-06
GAS2	-1.91588	1.23351171709051e-05	0.502921	0.123061
GAS3	-2.1148	1.71992848193564e-07	-2.04845	3.19933183514757e-06
GAS4	-4.09825	5.48061626033492e-11	-2.21474	2.20001866361777e-07
GAS5	-1.83415	7.59746856702538e-10	0.450775	0.0191018
GAT1	1.24271	3.10625519086173e-05	2.10057	6.27907434978783e-08
GAT2	-1.20397	8.89485651573971e-05	0.110222	0.709153
GAT4	0.865598	0.342628	1.56049	0.116404
GBP2	-0.855492	1.91942027957224e-06	-1.03798	2.74386267203781e-07
GCD1	1.28493	2.30684847696252e-07	-0.0375337	0.865013
GCD10	1.87434	0.00141726	0.189142	0.796357
GCD11	-0.121586	0.464534	-0.31197	0.0763854
GCD14	1.34676	0.000549289	0.429919	0.301399
GCD2	1.9445	4.04595817244178e-07	0.894298	0.00553686
GCD6	1.24445	2.19697311328831e-06	0.256871	0.25559
GCD7	0.956461	5.20872590306145e-05	0.268336	0.231925
GCG1	0.690795	0.0203788	0.91772	0.00455031
GCN1	-1.64787	5.64626179781143e-09	-1.79359	7.25815376885966e-09
GCN2	1.09105	2.00105723725894e-06	-0.131019	0.532335
GCN20	-0.62088	0.007025	-0.731213	0.00402478
GCN3	1.22487	0.00285658	-0.240862	0.635959
GCN4	-0.655556	0.000139535	-0.189072	0.226673
GCN5	0.705546	0.00408366	-0.591609	0.0421571
GCR1	-0.903731	0.000376308	-0.586836	0.0233549
GCR2	-0.142029	0.336134	0.222185	0.158487
GCS1	2.16819	0.000247474	0.0917211	0.901911
GCV1	-0.576109	0.0195613	-1.43752	5.43806728837091e-05
GCV2	1.28752	0.00131866	1.05626	0.0120159
GCV3	0.288347	0.209277	0.103904	0.692488
GCY1	-1.86694	4.0300760779622e-12	-0.372619	0.00770836
GDA1	-0.248633	0.180443	-0.0729052	0.739893
GDB1	-3.97577	1.09605589140847e-12	-1.70033	1.60727013773009e-06
GDE1	0.105148	0.50569	-0.431933	0.0191018
GDH1	2.2533	0.00143923	1.63023	0.0230066
GDH2	-0.402257	0.0114537	-0.332197	0.0386223
GDH3	-1.09214	0.000429167	-1.26601	0.000143524
GDI1	1.52479	1.56381149335477e-07	1.54241	2.66261793008813e-07
GDS1	1.1123	7.10067959302819e-05	0.591515	0.0272969
GDT1	1.35578	0.000243981	0.694468	0.0625343
GEA1	0.664217	0.0391413	-0.394608	0.327519
GEA2	0.515638	0.0650864	-0.899653	0.0171059
GEF1	1.56474	1.55817119549599e-06	0.223155	0.469943
GEM1	0.854395	0.00011886	-0.0526596	0.831864
GEP3	1.70751	2.79714248580849e-06	0.172083	0.629603
GEP4	1.94743	9.17071939427123e-07	0.734814	0.0382137
GEP5	0.302958	0.223431	-0.699388	0.02998
GEP7	0.787743	3.33730118648567e-05	1.55521	7.08236147533347e-09
GET1	1.57266	2.38554960798239e-05	0.182433	0.632964
GET2	-0.0774939	0.675177	0.034398	0.877195
GET3	1.06936	9.63826194347435e-07	0.246008	0.134006
GET4	-0.0501308	0.847725	-0.45361	0.104176
GEX1	-0.485799	0.501728	1.02614	0.16622
GEX2	-1.50812	0.0453903	-0.934944	0.241948
GFA1	-1.97318	1.89572463524718e-11	-0.295402	0.0620869
GFD1	-1.15551	2.07299195584225e-08	-0.446928	0.00289879
GFD2	0.636221	0.13622	1.05795	0.0289925
GGA1	-1.86596	1.61295722753043e-09	-0.597572	0.00390459
GGA2	0.528739	0.180684	-0.422978	0.390592
GGC1	0.176183	0.293402	0.0886549	0.650065
GIC1	1.32281	0.0271513	0.10769	0.89343
GIC2	-0.106607	0.818507	-0.439279	0.421001
GID7	-2.19335	8.66855976751217e-12	-1.10587	7.14989042952246e-07
GID8	-1.94069	2.95624192300696e-08	-1.54068	1.42836004463592e-06
GIM3	0.362486	0.296917	-0.578444	0.185418
GIM4	0.922138	9.11908660845612e-05	-0.599482	0.0214948
GIM5	0.666793	0.00695248	-0.348022	0.232572
GIN4	2.48101	4.49048228816463e-05	1.00781	0.0959472
GIP1	-3.31914	3.6136289210546e-11	-2.25687	3.80944275939749e-08
GIP2	-1.59943	1.51267555218164e-07	-0.520593	0.0233658
GIP3	0.679705	4.74071446292128e-05	0.461004	0.00366
GIP4	-1.23522	9.96925569757402e-10	-0.905523	3.07150082121388e-07
GIR2	1.21439	4.00210472100345e-07	1.34589	2.24889379250551e-07
GIS1	-2.44792	2.39140855579354e-12	-0.839713	4.01244286973316e-05
GIS2	0.5198	0.000253257	-0.24173	0.0712821
GIS3	-0.802436	0.000112735	-0.0940661	0.631939
GIS4	2.89839	9.78185162366947e-08	1.81502	9.56351757462405e-05
GIT1	5.29884	1.73231269628845e-06	4.67633	2.49014793196659e-05
GLC3	-2.55278	3.57096949300115e-09	-0.804073	0.00682012
GLC7	-1.16514	3.08621010358524e-09	-0.144974	0.254141
GLC8	-1.23758	1.84885923566315e-07	0.130262	0.474553
GLE1	1.07262	0.000693643	-0.199306	0.58311
GLE2	1.64814	3.63963130851107e-07	0.324587	0.246592
GLG1	-2.02636	9.22361922326515e-09	-0.274643	0.255005
GLG2	0.313781	0.138363	1.45978	1.41024338424132e-06
GLK1	-3.3471	3.45661113009103e-12	-1.60782	7.86820292136981e-07
GLN1	-0.767306	0.0684406	-0.955153	0.0295984
GLN3	2.32965	4.07262220726538e-08	1.73297	6.89478665239049e-06
GLN4	-1.92281	9.79793002481924e-11	-1.08683	1.23015989116884e-06
GLO1	-2.77876	1.14086191058308e-12	-1.50775	4.85344167680953e-08
GLO2	-0.114726	0.372352	0.434781	0.00263934
GLO3	1.08853	8.37739000172236e-07	0.910643	1.75175184620454e-05
GLO4	0.871131	0.000108327	1.05424	2.36690817399879e-05
GLR1	-0.70216	0.000293591	1.24017	8.80853665313071e-07
GLT1	-0.686257	0.00018354	-0.701015	0.00019513
GLY1	-0.620663	0.00648628	-0.657566	0.00578431
GMC1	-0.094005	0.733546	-0.54242	0.0945702
GMH1	3.08974	4.98565442680824e-07	1.55906	0.00413562
GNA1	-2.65576	3.40895150102359e-08	-1.7455	2.5075923800596e-05
GND1	0.0400689	0.845565	1.13643	1.33719881199972e-05
GND2	-1.57675	2.76349085505036e-07	0.120837	0.622165
GNP1	-2.53046	5.10629074061765e-07	-2.43486	7.24247491339951e-06
GNT1	2.16157	7.77179800903927e-08	1.44485	5.1032135648793e-05
GON7	2.75222	8.24799337072748e-08	1.23487	0.00370311
GOR1	-2.29094	3.1002528752518e-11	-0.564628	0.0046199
GOS1	0.333249	0.0497553	-0.639654	0.00205747
GOT1	0.159568	0.419298	-0.485858	0.035972
GPA1	-1.51528	3.12768650790485e-05	-1.81879	4.46923366813915e-05
GPA2	-2.10984	2.77392468442602e-10	-0.695802	0.00129329
GPB1	-0.555216	0.0138021	0.168714	0.479648
GPB2	-0.670789	9.80309421251263e-05	0.113293	0.476286
GPD1	-2.8351	2.63386154967611e-13	-1.33484	9.39900563171734e-08
GPD2	-3.89244	9.91884884308806e-13	-0.953609	0.000939
GPG1	0.722176	1.57414078633978e-05	0.995447	3.84459696920424e-07
GPH1	-2.87115	2.38640296041209e-08	-0.897792	0.0159908
GPI1	-0.226617	0.106828	-0.506212	0.0028605
GPI10	2.9554	1.91353380190831e-12	2.49654	8.05339006246675e-11
GPI11	1.74393	1.98010614375197e-05	1.14261	0.00460199
GPI12	-1.6775	4.61818608916235e-10	-0.138641	0.396246
GPI13	0.16431	0.305609	-0.320139	0.0812187
GPI14	1.2912	8.42498674738768e-06	0.361099	0.18084
GPI15	-0.795847	0.00156978	-1.11309	0.00049607
GPI16	0.208992	0.149168	0.299214	0.0510159
GPI17	-0.370393	0.0902117	0.406508	0.0855633
GPI18	-2.58508	1.60885510773707e-10	-0.313711	0.180827
GPI19	2.16085	6.05331728170235e-05	1.69417	0.00222574
GPI2	0.856297	0.00048625	-0.328364	0.234767
GPI8	1.66365	6.41314210192695e-07	1.88814	3.22318111877331e-07
GPM1	-2.67428	2.34515078816306e-09	-2.42953	2.18756277352986e-08
GPM2	-2.58647	4.12807905980038e-11	0.100471	0.668824
GPM3	2.5357	3.48619427454423e-07	2.48072	1.83659138515536e-06
GPN2	0.668288	0.000119692	0.858842	1.15262903685318e-05
GPN3	2.24882	1.62734819891919e-07	0.00384758	0.993324
GPP1	2.27461	1.48354914597273e-05	0.0766714	0.8986
GPP2	-2.14844	1.37060218189061e-11	-1.48626	1.14105272249756e-08
GPR1	1.08341	2.53393388545738e-06	1.34949	2.40209315832486e-07
GPT2	-1.15323	8.45861410763582e-07	-0.99572	9.28083141831901e-06
GPX1	-2.15599	1.16369032211403e-10	-0.448151	0.0230993
GPX2	0.933076	0.00354953	-0.0497655	0.903596
GRC3	3.32723	4.50532264892776e-08	1.19237	0.0190837
GRE1	0.287725	0.261073	0.0338508	0.909843
GRE2	-1.08101	8.96313040781231e-07	-0.178198	0.304772
GRE3	-0.931026	0.000131321	0.649855	0.00600353
GRH1	-0.427625	0.00913784	-0.156524	0.359684
GRR1	0.748739	1.20292376355152e-05	0.694406	5.3001415098301e-05
GRS1	-0.702051	0.00884875	-1.42362	8.10396636343957e-05
GRS2	1.04958	1.18454500090472e-05	-0.489581	0.0431389
GRX1	-2.10407	1.33681075099174e-10	-0.888234	6.26276680879878e-05
GRX2	-1.85263	1.06707162759633e-08	-0.537158	0.016809
GRX3	0.182867	0.250859	-0.345	0.0514938
GRX4	-1.64557	1.51623100705798e-07	-2.95909	1.75226559811625e-10
GRX5	1.50284	4.50532264892776e-08	0.764443	0.000347983
GRX6	1.52025	6.24340833004965e-08	1.18186	4.78782793130063e-06
GRX7	-0.881773	5.93601528764051e-05	-0.597111	0.00469314
GRX8	2.31655	2.82195514994856e-05	0.0662537	0.919752
GSC2	-3.74549	1.46007655442937e-12	-1.96541	1.08520340517553e-07
GSF2	-0.639392	0.00630357	0.0053608	0.984349
GSH1	-1.69701	9.6370478110716e-07	-0.714437	0.0111076
GSH2	0.123079	0.43653	-0.900437	4.54071595026738e-05
GSM1	-0.25685	0.0240504	0.0422741	0.736891
GSP1	0.168498	0.350401	-0.299558	0.106732
GSP2	-0.25797	0.0503852	-0.0993646	0.475992
GSY1	-5.4937	3.95180385737684e-13	-4.41687	3.73568624160412e-11
GSY2	-3.65907	2.44710168878629e-11	-1.20902	0.000361916
GTB1	1.29092	4.28222401077722e-06	0.0385494	0.896934
GTF1	0.0210879	0.911274	0.30448	0.108157
GTO1	1.39057	5.06170512773089e-09	0.347344	0.0292095
GTO3	-5.9857	9.62959838854514e-15	-3.28193	9.84215442769927e-11
GTR1	-0.60526	2.46942378876669e-05	-0.312278	0.0157196
GTR2	0.94697	1.11661121541926e-05	0.964064	1.90064761278465e-05
GTS1	0.392711	0.00396782	0.4818	0.00105437
GTT1	0.226005	0.30673	1.05227	0.0001158
GTT2	1.90933	3.04442531884004e-07	-0.138786	0.636698
GTT3	-0.506099	0.000370245	-0.0513139	0.716376
GUA1	1.04141	0.0123907	-0.415466	0.424818
GUD1	0.421573	0.0731179	0.491975	0.0604315
GUF1	1.0945	0.00047906	0.946125	0.00379908
GUK1	0.663348	0.000323303	0.172795	0.324958
GUP1	-0.167945	0.166091	-0.0598621	0.660161
GUP2	-0.438495	0.123168	0.0345631	0.923062
GUS1	-0.213124	0.322797	-0.567173	0.0155939
GUT1	-0.223173	0.241652	1.31415	1.62123438898889e-06
GUT2	-2.26194	1.01614575446931e-09	-0.126415	0.604493
GVP36	0.864192	4.45758286708371e-06	0.486099	0.00258284
GWT1	-1.3203	0.000135771	-1.14847	0.00204349
GYL1	1.41291	3.43780867790144e-05	0.903452	0.00691351
GYP1	1.04226	2.05041358625969e-06	1.4699	4.1542115339874e-08
GYP5	-0.843099	2.89333444005851e-05	-1.20296	1.96154353105872e-06
GYP6	-1.93754	6.50196691121727e-09	-1.23728	9.55392130208252e-06
GYP7	-2.97025	5.50368735630325e-12	-1.6414	1.56567424972151e-07
GYP8	0.0074276	0.976518	-0.169846	0.558594
GZF3	1.54463	0.00063444	0.18859	0.723298
HAA1	0.279735	0.19271	1.25087	1.13024163934383e-05
HAC1	-2.44937	3.9697382842433e-07	-1.17704	0.00286528
HAL1	0.00473254	0.976797	0.241575	0.14452
HAL5	-2.59975	6.89348006283443e-09	-0.805146	0.0103476
HAL9	2.32767	2.31926073244028e-08	1.68347	5.88767343907183e-06
HAM1	1.948	0.00657101	1.73654	0.0258573
HAP1	-2.21843	1.49237644309077e-10	-1.51615	1.20202221945306e-07
HAP2	0.639452	0.0009505	1.48381	7.38742672481451e-08
HAP3	1.92184	1.54490188224559e-06	1.54836	7.09377272212997e-05
HAP4	-3.31977	6.14236278291892e-11	-1.34536	6.92603432938474e-05
HAP5	2.08338	6.43037269304721e-08	1.82153	8.8353534786325e-07
HAS1	-0.339505	0.31471	-1.36055	0.00376057
HAT1	3.47816	3.71107874974009e-06	1.71163	0.0157401
HAT2	-0.582855	0.0137818	0.121519	0.637399
HBN1	-0.354695	0.215282	-0.493853	0.117306
HBS1	2.34486	4.33314135263782e-07	0.960339	0.0152561
HBT1	-4.50382	7.0368348562506e-11	-4.84281	4.40959104080643e-11
HCA4	-0.105638	0.666328	-1.42881	0.00012971
HCH1	0.175571	0.277701	0.630609	0.000767495
HCM1	1.01995	0.00232335	1.47994	0.000149276
HCR1	0.649323	0.000872608	0.719995	0.000624953
HCS1	1.70766	3.51261729654312e-06	1.6506	1.75149011022393e-05
HDA1	-0.359574	0.14729	1.78979	4.63128631460601e-07
HDA2	0.285897	0.0711894	0.32273	0.056292
HDA3	0.544469	0.0463971	0.585982	0.0524612
HED1	0.651729	0.313243	0.790096	0.277296
HEF3	0.0510586	0.82297	-1.39341	6.05487410524377e-06
HEH2	0.0651188	0.729414	-0.371519	0.0647468
HEK2	0.558254	0.0024098	0.218756	0.242413
HEL1	-0.0759299	0.628723	0.115261	0.501938
HEL2	0.34494	0.0345984	1.26871	1.92587953712462e-07
HEM1	-0.788634	0.000108165	0.49424	0.0105402
HEM12	-0.673061	0.00127826	-0.542725	0.012029
HEM13	-2.45937	1.26693412356045e-08	0.478271	0.115675
HEM14	-0.59895	0.00503794	-1.06047	0.000129356
HEM15	-2.70973	1.63692329998475e-10	-0.891826	0.000912004
HEM2	-1.28651	3.02647350764825e-08	-0.734218	8.58375801785118e-05
HEM3	-0.713108	0.00109558	0.472958	0.028474
HEM4	-0.453413	0.122759	0.0877315	0.80617
HER1	-1.01591	1.93768074921795e-06	-0.332823	0.0521894
HER2	1.74303	1.26660596094698e-06	1.29989	0.000170048
HES1	-2.15299	9.37417891455604e-05	-1.61521	0.00360596
HFA1	-1.101	5.85075091967057e-06	-1.70612	3.64059915110991e-07
HFD1	-2.13744	2.37309502999131e-10	-0.388847	0.0543118
HFI1	2.07864	2.31131441946182e-06	0.572085	0.162221
HFM1	-1.4233	0.000304175	-1.60424	0.000576734
HGH1	0.927709	0.0276332	-0.573789	0.282827
HHF1	-0.708388	0.00134671	0.491367	0.0258398
HHF2	0.614077	4.2844049160719e-05	0.825085	1.62770476298334e-06
HHO1	-0.0489609	0.850087	0.415117	0.119842
HHT1	-0.655705	0.00167366	0.594017	0.00588295
HHT2	-0.334942	0.0158743	0.830199	5.70441546824064e-06
HHY1	-0.982307	0.000578077	0.227109	0.404338
HIF1	1.4487	0.000679868	0.419897	0.370606
HIM1	0.887553	0.250303	-1.33118	0.156352
HIP1	-1.97175	1.70507000810547e-12	-1.23669	6.76041321713504e-09
HIR1	2.6191	7.73748480783195e-07	0.868181	0.0642655
HIR2	-0.448565	0.0118384	-0.518185	0.0100092
HIR3	1.34952	2.06039120854013e-06	-0.246171	0.372715
HIS1	2.4253	5.09138319089142e-08	0.810788	0.0183264
HIS2	-0.0954954	0.579528	-0.40363	0.0394735
HIS3	0.330989	0.182438	-0.463195	0.119367
HIS4	-0.707342	5.01230363173985e-05	-1.46124	3.54045579392238e-09
HIS5	0.407221	0.0150444	-0.599751	0.00229985
HIS6	2.60606	2.08675748412145e-07	1.7548	0.000164282
HIS7	1.8354	0.00141608	0.267456	0.699878
HIT1	0.887134	0.000600867	0.389953	0.14924
HKR1	0.768461	0.00034503	0.268673	0.199916
HLJ1	2.164	7.69903313185224e-07	1.98866	6.16347213860611e-06
HLR1	2.62784	1.67616059313082e-06	2.13915	8.48169408955272e-05
HMF1	1.33938	4.22407910461368e-07	0.0330008	0.88035
HMG1	-1.3532	0.000644316	-0.371067	0.332809
HMG2	0.0416163	0.738382	0.356863	0.00676694
HMI1	2.57061	3.65956446228338e-05	0.712924	0.266063
HMO1	-0.141048	0.375301	0.579865	0.00148316
HMRA1	-1.5025	4.12108025954867e-07	-0.764067	0.00166173
HMS1	-3.26614	1.66378262589514e-11	-0.846843	0.0014101
HMS2	0.82815	0.0368854	-0.332227	0.505215
HMT1	-0.36291	0.0851156	-0.569023	0.0215248
HMX1	1.10706	0.0158754	2.80987	5.14531116340375e-06
HNM1	-0.837138	0.000460621	-1.19574	1.49700710774694e-05
HNT1	-2.44682	2.44910441522972e-10	-1.62181	3.02258660534075e-07
HNT2	-0.400038	0.0929827	-0.702374	0.0139196
HNT3	1.02836	0.00130499	0.776869	0.023571
HO	0.208615	0.767633	-1.33118	0.101045
HOC1	0.575996	0.000546888	0.625102	0.000393657
HOF1	-1.04496	0.008518	-1.49307	0.00297591
HOG1	-0.750842	1.41738558359985e-06	0.291474	0.0214948
HOL1	-1.04873	1.3201529095404e-06	-0.261017	0.127878
HOM2	-0.540691	0.00222712	-1.2774	1.37950645146659e-07
HOM3	-0.139519	0.339976	-0.967399	3.53112705891189e-06
HOM6	-0.0608191	0.771844	-0.495334	0.0195168
HOP1	-0.130255	0.626373	0.722453	0.013891
HOP2	0.613918	0.126063	-0.650444	0.204267
HOR7	-2.94483	3.56012458295872e-11	-0.95754	0.000472723
HOS1	2.33072	1.69762289402018e-05	1.82216	0.00091715
HOS2	2.77632	2.95653041804834e-07	2.14508	3.32072554241841e-05
HOS3	-1.0581	6.21965714589489e-06	-0.828548	0.000294335
HOS4	-3.63549	3.57853921077866e-14	-1.93055	1.66655625428802e-09
HOT1	-0.0723256	0.628734	0.0220546	0.901911
HOT13	-0.294215	0.261281	0.528371	0.0625343
HPA2	-0.0751089	0.825001	1.55031	9.61190568309263e-05
HPA3	0.439649	0.126346	-1.0156	0.0103282
HPC2	-0.402735	0.0125489	-0.297797	0.0869571
HPF1	-2.82817	3.049434771081e-08	-2.03356	6.00355093001833e-06
HPM1	-2.44163	6.55513791584541e-10	-0.305329	0.172224
HPR1	-0.148199	0.469459	-0.267855	0.260139
HPT1	-0.0307099	0.84319	0.492497	0.00312533
HRA1	0.616421	0.416069	-1.62473	0.0922937
HRB1	0.301016	0.0834533	-0.235481	0.233383
HRD1	-0.0476741	0.693437	0.71052	6.79420845879693e-06
HRD3	0.395242	0.0107661	0.211906	0.201713
HRI1	1.92092	3.15671580455224e-07	0.932065	0.00327849
HRK1	-1.47646	3.63377914788464e-07	0.160967	0.483328
HRP1	-2.21774	8.85294549719897e-08	-1.87982	1.62931180950042e-06
HRQ1	0.423638	0.00854464	0.377804	0.0273948
HRR25	1.03635	6.75104520371658e-07	1.19048	2.06490204370195e-07
HRT1	-0.600894	0.000730546	-0.950172	8.09241608005795e-06
HRT3	1.26282	7.18850738667279e-07	1.48427	1.61512715712891e-07
HSC82	-2.94753	1.36494305905155e-10	-1.62906	2.40109607296642e-06
HSE1	-0.212896	0.086333	0.0362189	0.798765
HSF1	-0.112214	0.476892	-0.186828	0.255413
HSH155	1.66144	4.70896249297881e-08	1.11601	3.93361014674552e-05
HSH49	0.225558	0.195251	0.741759	0.000398667
HSK3	1.53206	5.90134810346199e-06	0.191982	0.565476
HSL1	-0.197415	0.385672	-0.681777	0.0167648
HSL7	0.923399	6.88178460794925e-06	0.651535	0.000670458
HSM3	0.0193738	0.873364	0.479127	0.000536133
HSP10	-1.78979	7.89522670819787e-10	-0.833142	7.03180521946322e-05
HSP104	-4.91956	2.04272074005169e-15	-3.29825	3.28027297929503e-12
HSP12	-3.16406	1.57786245896693e-07	-1.44297	0.00271638
HSP150	-1.77285	4.80974194311053e-09	-0.474856	0.0198099
HSP26	-3.44914	3.25235023690853e-11	-1.34485	6.1397046609778e-05
HSP30	-3.74533	1.57373119316718e-11	-0.436028	0.14397
HSP31	-2.20596	1.09483453327819e-11	-0.416238	0.0171132
HSP32	2.4934	0.000314216	4.2541	9.36910407529607e-07
HSP33	6.67065	4.24491695539966e-08	9.2836	7.25265575433808e-10
HSP42	-4.51047	2.27991086216573e-13	-1.67957	2.82877444567767e-06
HSP60	-1.8914	6.89348006283443e-09	-1.50552	3.82683646658895e-07
HSP78	-4.27944	1.44519112043103e-15	-2.22347	1.58757209663816e-10
HSP82	-3.54838	2.59654501121771e-12	-1.36928	1.14616350195338e-05
HST1	0.990519	1.55548175170538e-06	0.529337	0.00257737
HST2	-0.31898	0.0512653	-0.144908	0.400668
HST3	-0.811096	0.00140015	-1.50533	3.49667541414924e-05
HST4	2.90251	3.29978719270092e-05	1.43011	0.0402995
HSV2	-0.312055	0.0824084	-0.965275	2.72437003868991e-05
HTA1	-2.59093	1.08393035571755e-08	-1.82282	3.3017479755002e-06
HTA2	-0.309126	0.0632067	0.558363	0.00286642
HTB1	-0.60052	0.0059587	-0.871553	0.000305161
HTB2	0.715901	0.00712515	1.4324	1.58573209923513e-05
HTD2	-0.858383	1.14992916143465e-05	-0.83275	9.50380354331568e-05
HTL1	1.23101	0.000151211	0.150792	0.67649
HTS1	0.151799	0.420931	0.304935	0.136022
HTZ1	-0.00906462	0.959761	-0.529717	0.00742611
HUA1	0.621288	0.0317901	0.40555	0.189754
HUA2	-0.626041	0.0328877	-0.334329	0.314283
HUB1	1.17084	1.88957202135744e-05	0.364287	0.152714
HUG1	0.530729	0.348049	-0.97028	0.1831
HUL4	-1.0755	0.00182888	0.294033	0.384874
HUL5	1.9935	6.17253257567744e-10	1.98265	1.79163750075047e-09
HUT1	0.681106	0.0236067	-0.381897	0.303046
HVG1	-0.121114	0.372332	-0.298929	0.0479821
HXK1	-0.571862	0.0391041	0.236752	0.423398
HXK2	-1.26674	0.000822193	-1.89757	0.00011366
HXT1	-0.0382104	0.960896	-0.344897	0.713396
HXT11	-1.7171	0.00136437	-0.930917	0.0797224
HXT12	-4.1108	2.27425631046766e-07	-1.94728	0.000824324
HXT13	-0.641208	0.0162267	-3.45595	9.60843691443693e-08
HXT15	-0.610381	0.475311	-0.114671	0.913802
HXT17	0.661435	0.163937	0.481422	0.388157
HXT2	1.55987	0.00234799	-0.528758	0.406406
HXT3	-2.7757	1.4752129384416e-10	-4.55859	1.58571046218234e-13
HXT4	-8.4747	5.81233509441776e-15	-7.94896	6.44231158742904e-14
HXT5	-1.74968	2.8427253278751e-08	-3.63194	2.71127152824445e-13
HXT6	-2.7406	1.49717141788524e-10	-1.36848	9.72736426706625e-06
HXT7	-2.23789	5.40565630983292e-06	-5.7492	1.11294484827357e-11
HXT8	1.73939	0.000332058	2.03406	0.000151381
HXT9	-3.08419	0.000210071	-2.31707	0.0049285
HYM1	-1.23726	1.10119618490726e-06	-0.191953	0.339179
HYP2	-1.77711	6.07043795640871e-08	-0.682929	0.0055739
HYR1	0.356691	0.00492243	0.159342	0.197773
IAH1	0.364655	0.0912027	0.202753	0.422786
IBA57	-0.048664	0.70273	-0.280605	0.0341602
IBD2	2.79481	5.88121143658451e-07	1.80724	0.000487238
ICE2	0.806244	7.70928292170715e-05	-5.85147e-05	0.999717
ICL1	2.72408	0.000106711	1.15768	0.0545049
ICL2	1.98077	3.89111955586235e-07	0.66205	0.0426034
ICP55	-0.636991	1.02784798948079e-05	-0.18498	0.129161
ICR1	-2.82065	8.71862989056618e-10	-1.81105	1.48719624046716e-06
ICS2	0.601467	0.0758706	2.03973	5.39566483837679e-06
ICS3	-0.24811	0.759173	2.21506	0.00534094
ICT1	-1.69374	1.1341711654919e-08	-0.0156101	0.943941
ICY1	-2.43429	9.73570152243275e-09	-0.0251032	0.937649
ICY2	0.17895	0.293748	-1.57234	4.88744228056694e-08
IDH1	-1.17257	1.60815122225625e-05	0.539213	0.0258152
IDH2	-1.02213	9.98280917729176e-06	0.57169	0.00599338
IDI1	-0.533827	0.00964885	0.189503	0.371509
IDP1	1.32363	6.38928533609844e-08	0.967964	6.05101239049151e-06
IDP2	1.34293	6.60493339075276e-05	-1.14415	0.000337011
IDP3	0.368175	0.0353197	0.565798	0.00434682
IDS2	0.743463	2.52979191373646e-05	0.0225801	0.904741
IES1	-0.506407	0.0114762	0.358835	0.0805165
IES2	-0.106278	0.420558	0.212699	0.132316
IES3	1.1725	1.18402143377378e-07	1.12385	5.61577367248733e-07
IES4	1.61857	9.88436717746024e-06	1.25131	0.000601256
IES5	0.446206	0.00637331	0.0554603	0.762993
IES6	-0.482991	0.00676808	-0.297057	0.0990316
IFA38	-0.586139	0.0370584	-0.802868	0.0145864
IFH1	2.08174	2.95336703834318e-07	2.08375	8.12033118927459e-07
IFM1	3.42903	4.77925277031208e-11	1.41238	4.52440297073924e-05
IGD1	-1.67051	7.76094078385696e-06	-0.183916	0.574161
IGO1	-1.72131	4.8578929219774e-10	-0.648837	0.0004779
IGO2	0.259014	0.022764	0.404786	0.00140026
IKI1	1.72724	2.51892994213158e-08	0.190398	0.435319
IKI3	0.608939	0.000302977	-0.684823	0.000374429
IKS1	-1.07638	2.89546236611696e-06	-0.682998	0.000780518
ILM1	0.00711013	0.980074	-1.1699	0.00232752
ILS1	-0.326981	0.0467195	-1.62986	1.40962024654209e-08
ILV1	1.12596	0.000451737	-0.0578981	0.875897
ILV2	-0.174751	0.345145	-1.10041	6.37603866653911e-06
ILV3	0.818984	0.000714222	-0.617052	0.0112701
ILV5	0.942235	0.00030761	-0.637619	0.00923619
ILV6	1.31617	2.22714219294014e-05	0.325842	0.220633
IMA1	-0.547842	0.00582961	-4.31564	1.21881750581544e-13
IMA2	-3.44508	3.90865897780658e-11	-2.18967	5.69383290148657e-08
IMA4	-1.92444	0.0217528	-2.18026	0.024287
IMA5	-3.6216	1.10949613935297e-11	-1.70641	5.17304681864897e-07
IMD1	-1.69739	0.0108783	-0.538703	0.440942
IMD2	0.476416	0.324942	-1.07391	0.0917036
IMD3	-0.239775	0.427137	-2.08674	5.66656858207236e-05
IMD4	-2.5849	1.48026840068297e-09	-2.85474	1.49007923523137e-08
IME1	-2.34084	2.79303636401103e-08	-1.74482	6.96847036708378e-06
IME2	-1.03238	0.000118772	-0.529884	0.0407985
IME4	-0.390313	0.0304826	-0.0188341	0.931343
IMG1	-0.200825	0.299864	-0.624735	0.00422252
IMG2	1.84462	7.34799880852307e-08	1.39384	8.80595153044169e-06
IMH1	0.955266	1.96966861198638e-06	1.07033	8.80853665313071e-07
IML1	0.138702	0.392172	-0.167076	0.360644
IML2	-2.64951	6.88603557387099e-10	-0.52475	0.0527038
IML3	-0.48488	0.0335899	-0.040673	0.885282
IMO32	-0.375264	0.213713	-0.982163	0.0114054
IMP1	-0.0431624	0.782906	-0.173694	0.306855
IMP2	0.332918	0.19251	0.0682409	0.835712
IMP2'	0.795157	0.0268162	1.29248	0.00140287
IMP3	3.45692	1.34959877187241e-05	0.776518	0.33804
IMP4	0.550569	0.016166	0.260101	0.315535
INA1	-6.03038	1.13987479933032e-06	-1.43973	0.00913232
INA17	1.61541	1.57146075720338e-06	0.657994	0.0254982
INA22	1.92274	4.97106953059965e-08	1.50175	5.12261095060407e-06
INH1	-0.1794	0.225482	1.07694	7.14989042952246e-07
INM1	-0.117248	0.748656	-0.00161884	0.997687
INM2	-0.910837	9.60528151808046e-06	-0.876418	3.25951056629889e-05
INN1	2.28402	8.24799337072748e-08	1.32834	0.000394236
INO1	-2.42752	7.13955523798908e-08	-1.20774	0.00075188
INO2	-0.444085	0.0539397	-0.84146	0.00460095
INO4	-0.823711	0.000133431	-0.763416	0.000715942
INO80	-0.502881	0.000271848	-0.85467	7.31483083930783e-07
INP1	2.31042	1.70057772731244e-06	1.38752	0.00221545
INP2	1.18125	3.13270775995199e-06	0.638423	0.00544125
INP51	-0.240566	0.201845	-0.845632	0.000896174
INP52	2.03898	7.50902770148418e-08	0.979412	0.00210689
INP53	1.63062	2.30684847696252e-07	0.738737	0.00619366
INP54	-1.92299	2.15680442340917e-09	0.17108	0.396315
IOC2	0.612661	0.0254601	-0.25747	0.447555
IOC3	0.862103	0.000890246	-0.38614	0.185734
IOC4	-0.394918	0.0291554	0.820978	0.000161689
IPI1	4.0108	6.73692765496115e-07	1.65421	0.0239561
IPI3	2.64807	1.62711532747762e-07	0.854295	0.0489421
IPK1	1.50648	0.000342747	1.02072	0.0198962
IPL1	0.145235	0.768057	0.235281	0.678901
IPP1	-0.511432	4.31637775699065e-05	0.0153062	0.901255
IPT1	-2.81846	1.39091957050071e-12	-1.55894	4.26995133757394e-08
IQG1	-0.415831	0.022186	-1.34247	3.31738332063045e-06
IRA1	-2.53088	4.25666886133499e-10	-1.76879	2.29485092757072e-07
IRA2	-2.37981	1.27841144211962e-07	-0.66905	0.0480162
IRC10	-2.11811	8.89935974702738e-07	-1.19999	0.00122157
IRC11	1.29817	0.0115011	3.00617	4.69094244533944e-06
IRC13	-2.27004	0.000411758	-1.53285	0.0183883
IRC14	0.309171	0.791742	1.95866	0.087461
IRC15	-1.7657	8.51391764165109e-09	-0.0632729	0.778882
IRC16	-4.19637	5.66995869849342e-06	-2.54987	0.0013176
IRC18	1.18631	0.0127652	-0.833594	0.171155
IRC19	0.935966	0.00379184	0.346058	0.342865
IRC20	0.207781	0.200119	0.641389	0.00067093
IRC21	0.327925	0.0226402	-0.170595	0.280563
IRC22	1.84918	4.50532264892776e-08	0.716418	0.00718449
IRC23	0.0125986	0.960805	1.62412	2.0934930187296e-06
IRC24	0.0129993	0.959077	-0.110192	0.694552
IRC25	0.601942	0.0183794	-0.434018	0.162368
IRC3	0.684068	0.0028125	0.424046	0.0765813
IRC4	-7.01105	7.31784241661183e-11	-0.364824	0.325911
IRC5	-0.986075	8.27552281655791e-05	-1.42982	1.28705570236412e-05
IRC6	0.272457	0.281867	-0.225734	0.465613
IRC7	0.953313	0.0358612	1.21929	0.0169343
IRC8	-3.2775	3.76889441318428e-08	-2.69134	3.1974212863503e-06
IRC9	-1.9896	0.000932408	-0.567955	0.314674
IRE1	1.14668	2.83267632622849e-06	0.364191	0.0924962
IRR1	0.48336	0.367618	-0.260564	0.704783
IRS4	0.0980734	0.671724	-0.16893	0.53298
ISA1	-1.43586	1.45214428161496e-09	-0.0947167	0.537728
ISA2	1.35221	5.93649516812775e-08	0.402071	0.0300994
ISC1	-0.269495	0.209406	0.259712	0.277289
ISC10	0.630288	0.00505422	1.80463	6.47615533753875e-08
ISD11	1.095	5.32458510698469e-07	0.815545	3.38000248132614e-05
ISF1	-3.43307	9.14866410652229e-13	-1.02608	0.000111499
ISM1	-0.441734	0.00602417	-0.468006	0.0071724
ISN1	-1.73212	2.44463728662874e-11	-1.48947	1.87974861902003e-09
ISR1	0.399054	0.0512165	0.444492	0.0415545
IST1	0.484448	0.00232841	0.165432	0.303499
IST2	-2.43121	1.41571950136203e-11	-0.868003	8.97975624591064e-05
IST3	0.0154464	0.954918	-0.3635	0.238304
ISU1	-1.46907	4.50638691912687e-08	-0.431661	0.0257153
ISU2	0.961104	0.000592638	1.41552	1.70166379016564e-05
ISW1	1.23364	0.000148827	0.196063	0.571045
ISW2	0.512914	0.00271457	0.971879	6.79439676804835e-06
ISY1	0.483933	0.0041189	0.982226	5.34028935003271e-06
ITC1	-1.13715	4.14639013029577e-07	-0.343329	0.0459315
ITR1	-2.26403	2.17070430452314e-08	-2.25053	4.34443917557548e-08
ITR2	0.880795	2.27464227484942e-06	0.119988	0.452032
ITT1	-0.322381	0.0481881	-0.325857	0.0632779
IVY1	-1.15511	4.17427379779972e-08	-1.69164	3.7038746314454e-09
IWR1	0.689709	0.00251383	1.24025	9.69094725756498e-06
IXR1	-1.25695	2.05954674951755e-07	0.228393	0.213323
IZH1	-3.00118	3.49026373133247e-10	-0.801389	0.00731152
IZH2	-1.64303	2.33280924203949e-05	-0.236662	0.480123
IZH3	-1.19872	1.14577547712545e-07	-0.879228	1.36007267952306e-05
IZH4	-8.53465	4.76253679873152e-09	-6.43161	3.59044557204232e-08
JAC1	1.62238	9.47974513595001e-08	0.58531	0.0171467
JEM1	1.55886	0.000530276	0.744397	0.118806
JEN1	2.62476	4.12274193509005e-09	1.78487	1.27787053827997e-06
JHD1	0.542835	0.00560073	1.18976	3.219891683032e-06
JHD2	-0.418849	0.00247333	-0.355492	0.0132369
JID1	-1.19413	4.15777796257005e-05	0.661348	0.0147594
JIP3	0.418664	0.601681	4.28577	1.21106744390391e-05
JIP4	-2.40403	2.57686540731513e-10	-0.466292	0.0433806
JIP5	0.0886857	0.621207	0.519327	0.00733673
JJJ1	1.08815	0.000224503	-0.953392	0.0085881
JJJ2	2.3198	3.4648578858281e-08	1.45732	8.69363619326478e-05
JJJ3	1.56198	0.00220188	1.35641	0.0141419
JLP1	0.750012	0.0331724	-1.44146	0.00491095
JLP2	-0.219192	0.488438	-0.550327	0.144055
JNM1	-0.59059	0.000447342	-0.795687	8.40150261055846e-05
JSN1	0.314342	0.0773502	1.04734	8.79080630952205e-06
KAE1	-0.16596	0.353477	0.906797	5.43301629436504e-05
KAP104	0.384052	0.0113616	0.269012	0.0869571
KAP114	0.722525	0.0650237	-0.723558	0.151134
KAP120	-0.918637	8.59423528985246e-06	-1.19269	1.07198834001037e-06
KAP122	1.88334	8.38440836528843e-05	0.821979	0.0884865
KAP123	2.54249	7.6400284050284e-07	1.04077	0.0180864
KAP95	0.292141	0.0655213	-0.0898925	0.599618
KAR1	1.55641	0.00862288	0.724868	0.279241
KAR2	-2.9808	5.12533354235449e-10	-2.26942	8.13122564527269e-08
KAR3	0.719457	0.0614863	0.788876	0.0684475
KAR4	2.43976	0.000192349	0.339191	0.653008
KAR5	1.08503	0.00252798	0.184508	0.665804
KAR9	0.973578	0.000304603	0.822406	0.00389604
KCC4	1.19787	0.00136114	0.18245	0.679755
KCH1	1.24749	0.00073781	0.998404	0.0119501
KCS1	-2.41683	5.07097503857836e-12	-0.64724	0.000892843
KDX1	-0.0455223	0.834119	-0.584092	0.0249209
KEG1	0.865849	0.00236662	-0.402693	0.222786
KEI1	-0.433316	0.0112632	-0.35092	0.0501908
KEL1	2.21084	3.802496491044e-08	1.87998	1.26114265138629e-06
KEL2	-0.299842	0.058639	0.483052	0.00580681
KEL3	1.02924	0.00447113	0.14251	0.747557
KES1	0.23844	0.258375	0.594082	0.0101252
KEX1	1.23511	4.06238448939592e-07	0.748537	0.000404976
KEX2	-1.42	3.91145957794943e-08	-0.568266	0.00314144
KGD1	-1.92739	7.61664356470583e-12	-0.835875	4.87612042726122e-06
KGD2	-0.585656	0.000994648	0.552895	0.0026739
KHA1	-1.06388	1.5397432838589e-05	-0.593065	0.00645174
KIC1	1.02149	0.000197025	0.688559	0.00867404
KIN1	1.16485	3.41405954124152e-05	1.26173	2.70484909958617e-05
KIN2	1.06506	2.20999161706076e-05	-0.492055	0.059064
KIN28	0.786992	0.000238523	0.102366	0.653581
KIN3	-0.768157	0.162848	-1.0472	0.113793
KIN4	1.85545	6.44951000214259e-06	1.69766	7.14220017724959e-05
KIN82	-2.51089	3.05639720061359e-08	-0.817081	0.0137081
KIP1	0.30715	0.223523	-0.879364	0.009678
KIP2	-1.22998	0.000424711	0.0156595	0.965721
KIP3	0.448917	0.0732031	0.388478	0.158593
KKQ8	-1.53785	1.66699237777446e-08	-0.430608	0.02305
KNH1	0.790246	0.000506886	-1.15735	0.000177699
KNS1	-1.68997	4.49812617114496e-10	-0.385309	0.0212507
KOG1	0.898442	4.12280308928884e-06	-0.0189483	0.920689
KRE1	-1.11714	9.01903517614867e-05	-0.423913	0.0985195
KRE2	0.171444	0.141002	0.676527	9.86939301719163e-06
KRE28	-1.52375	3.24000396098174e-07	0.0160657	0.947453
KRE29	0.66888	0.0583367	0.0808701	0.864066
KRE33	1.20169	0.000775898	-0.862144	0.0502571
KRE5	0.824825	2.02548914941731e-06	0.350742	0.0178927
KRE6	0.114113	0.611644	0.832788	0.00114637
KRE9	-0.2997	0.0886298	0.83847	0.000121239
KRI1	1.36493	3.56573631228811e-05	0.214373	0.524213
KRR1	3.49461	8.70570989150777e-07	1.4176	0.025856
KRS1	1.41963	0.000524887	1.89819	4.76779886909256e-05
KSH1	0.915753	0.000128397	1.06878	4.27588353105537e-05
KSP1	-0.0179845	0.911254	0.626087	0.000546412
KSS1	1.01787	0.0124009	0.105106	0.842614
KTI11	1.28417	6.60479942241717e-05	0.840994	0.00579833
KTI12	-0.56308	0.00143312	0.172619	0.318709
KTR1	-0.57626	0.000227963	-0.0253702	0.876567
KTR2	-0.298681	0.177588	0.542446	0.0251993
KTR3	-0.224297	0.218991	-0.0321481	0.88641
KTR4	-0.361264	0.00442262	0.610083	5.34905343890548e-05
KTR5	-0.533181	0.00955091	-0.611867	0.0109596
KTR6	-1.36598	3.40895150102359e-08	-0.329664	0.0579454
KTR7	-0.273065	0.146484	-0.239904	0.2426
KXD1	3.43961	6.41051320522455e-08	1.19463	0.0241113
LAA1	0.0783186	0.587229	-0.371144	0.0224276
LAC1	-0.842453	3.23603701258823e-05	1.00753	9.64289166653107e-06
LAG1	-0.277046	0.281641	-1.29283	0.000262794
LAG2	0.607862	0.00026122	0.93908	3.31738332063045e-06
LAP2	-6.11345	4.0036600913742e-15	-4.54765	1.40555114347451e-12
LAP3	-1.7866	9.64545892384997e-12	-1.47492	4.69555828918598e-10
LAS1	1.25781	5.15581383109041e-05	-0.642017	0.0612076
LAS17	0.236978	0.465622	-0.499364	0.212225
LAS21	0.558754	0.0256307	0.214496	0.462149
LAT1	-1.40754	3.22518072402431e-09	-0.466495	0.00392171
LCB1	-0.204891	0.270142	0.0939622	0.663851
LCB2	0.622125	0.000261898	0.426125	0.0093329
LCB3	0.194454	0.294444	1.1919	3.19933183514757e-06
LCB4	1.21585	4.70896249297881e-08	1.60059	1.60501122604678e-09
LCB5	-0.424394	0.0108588	-0.26212	0.137156
LCD1	2.16522	1.84071249688412e-08	1.34206	6.13897918546232e-05
LCL1	0.0985687	0.817597	0.888439	0.0488478
LCL2	0.535943	0.0835457	-0.298507	0.441132
[truncated: 4,177 more rows]
