# Supplementary material for: Saccharomyces cerevisiae strains performing similarly during fermentation of lignocellulosic hydrolysates show pronounced differences in transcriptional stress responses
Source: Appl Environ Microbiol. 2024 Apr 8;90(5):e02330-23. doi: 10.1128/aem.02330-23 (PMC11107148; doi:10.1128/aem.02330-23)
Supplement: Table S2 — Most enriched GO terms in LBCM strains. [file aem.02330-23-s0003.xlsx]

## Sheet: README
Table S2: most enriched GO terms in LBCM strains
Sheet	Description
LBCM31	Most enriched GO terms in LBCM31
LBCM109	Most enriched GO terms in LBCM109
LBCM31 Sheet
Header	Description
Comparison	Strain taken as reference in the transcriptomic comparison
GO term	Name of the GO term
GO ID	ID number of the GO term
Rank score	Consensus value representing significance among all analysis performed. The lower the value the higher the significance. Further details, including the code used for the analysis, are available at GitHub (https://github.com/SysBioChalmers/Yarrowia_Multifactor).
Num of genes	Total number of genes included in the GO term
Main direction	Describes whether the majority of genes in the GO term were up-regulated (up) or down-regulated (down).
LBCM109 Sheet
Header	Description
Comparison	Strain taken as reference in the transcriptomic comparison
GO term	Name of the GO term
GO ID	ID number of the GO term
Rank score	Consensus value representing significance among all analysis performed. The lower the value the higher the significance. Further details, including the code used for the analysis, are available at GitHub (https://github.com/SysBioChalmers/Yarrowia_Multifactor).
Num of genes	Total number of genes included in the GO term
Main direction	Describes whether the majority of genes in the GO term were up-regulated (up) or down-regulated (down).

## Sheet: LBCM31
LBCM31
Comparison	GO term	GO ID	Rank score	Num of genes	Main direction
vs CEN.PK113-7D	phosphorylation	GO:0016310	18	6	up
	transmembrane transport	GO:0055085	18	28	up
	methylation	GO:0032259	19	5	up
	transport	GO:0006810	19	31	up
	carbohydrate metabolic process	GO:0005975	20	10	down
	oxidation-reduction process	GO:0055114	12	31	down
	regulation of transcription, DNA-templated	GO:0006355	14	9	down
	transcription, DNA-templated	GO:0006351	13	10	down
	translation	GO:0006412	19	7	down
	metabolic process	GO:0008152	1	79	down
	dephosphorylation	GO:0016311	17	6	down
	proteolysis	GO:0006508	1	46	down
	transposition, RNA-mediated	GO:0032197	1	43	down
	viral procapsid maturation	GO:0046797	1	37	down
	transposition	GO:0032196	1	37	down
	viral release from host cell	GO:0019076	1	38	down
	RNA phosphodiester bond hydrolysis	GO:0090501	1	39	down
	RNA-dependent DNA biosynthetic process	GO:0006278	1	39	down
	DNA biosynthetic process	GO:0071897	1	39	down
	DNA recombination	GO:0006310	1	40	down
	DNA integration	GO:0015074	1	41	down
vs KE6-12	viral procapsid maturation	GO:0046797	13	37	up
	transposition	GO:0032196	17	37	up
	DNA recombination	GO:0006310	15	40	up
	RNA phosphodiester bond hydrolysis	GO:0090501	11	39	up
	RNA-dependent DNA biosynthetic process	GO:0006278	11	39	up
	DNA biosynthetic process	GO:0071897	11	39	up
	DNA integration	GO:0015074	18	41	up
	viral release from host cell	GO:0019076	14	38	up
	proteolysis	GO:0006508	3	46	up
	carbohydrate metabolic process	GO:0005975	11	10	up
	translation	GO:0006412	2	7	up
	metabolic process	GO:0008152	7	79	up
	transport	GO:0006810	15	31	down
	oxidation-reduction process	GO:0055114	3	31	down
	regulation of transcription, DNA-templated	GO:0006355	12	9	down
	transmembrane transport	GO:0055085	10	28	down
	methylation	GO:0032259	16	5	down
	lipid metabolic process	GO:0006629	6	5	down
	dephosphorylation	GO:0016311	4	6	down
vs Ethanol red	translation	GO:0006412	6	7	up
	dephosphorylation	GO:0016311	12	6	up
	lipid metabolic process	GO:0006629	10	5	up
	cellular amino acid biosynthetic process	GO:0008652	13	5	up
	regulation of transcription, DNA-templated	GO:0006355	8	9	up
	transcription, DNA-templated	GO:0006351	11	10	down
	phosphorylation	GO:0016310	6	6	down
	oxidation-reduction process	GO:0055114	7	31	down
	transposition	GO:0032196	15	37	down
	transposition, RNA-mediated	GO:0032197	15	43	down
	RNA phosphodiester bond hydrolysis	GO:0090501	15	39	down
	RNA-dependent DNA biosynthetic process	GO:0006278	15	39	down
	DNA biosynthetic process	GO:0071897	15	39	down
	viral procapsid maturation	GO:0046797	17	37	down
	metabolic process	GO:0008152	12	79	down
	DNA recombination	GO:0006310	15	40	down
	viral release from host cell	GO:0019076	17	38	down
	DNA integration	GO:0015074	17	41	down
	proteolysis	GO:0006508	14	46	down
	methylation	GO:0032259	4	5	down
	carbohydrate metabolic process	GO:0005975	6	10	down
	transmembrane transport	GO:0055085	3	28	down
	transport	GO:0006810	7	31	down
vs LBCM109	regulation of transcription, DNA-templated	GO:0006355	3	9	up
	transcription, DNA-templated	GO:0006351	6	10	up
	methylation	GO:0032259	4	5	up
	translation	GO:0006412	9	7	up
	cellular amino acid biosynthetic process	GO:0008652	7	5	up
	dephosphorylation	GO:0016311	3	6	down
	carbohydrate metabolic process	GO:0005975	5	10	down
	transmembrane transport	GO:0055085	8	28	down
	viral procapsid maturation	GO:0046797	14	37	down
	transposition, RNA-mediated	GO:0032197	16	43	down
	DNA integration	GO:0015074	17	41	down
	viral release from host cell	GO:0019076	16	38	down
	proteolysis	GO:0006508	13	46	down
	DNA recombination	GO:0006310	16	40	down
	transposition	GO:0032196	14	37	down
	transport	GO:0006810	10	31	down
	RNA phosphodiester bond hydrolysis	GO:0090501	17	39	down
	RNA-dependent DNA biosynthetic process	GO:0006278	17	39	down
	DNA biosynthetic process	GO:0071897	17	39	down
	metabolic process	GO:0008152	16	79	down
	lipid metabolic process	GO:0006629	11	5	down
	oxidation-reduction process	GO:0055114	12	31	down
	phosphorylation	GO:0016310	1	6	down

## Sheet: LBCM109
LBCM109
Comparison	GO term	GO ID	Rank score	Num of genes	Main direction
vs CEN.PK113-7D	carbohydrate metabolic process	GO:0005975	14	10	up
	transport	GO:0006810	17	31	up
	transmembrane transport	GO:0055085	17	28	up
	oxidation-reduction process	GO:0055114	13	31	up
	transcription, DNA-templated	GO:0006351	19	10	up
	phosphorylation	GO:0016310	11	6	up
	translation	GO:0006412	14	7	down
	metabolic process	GO:0008152	1	79	down
	methylation	GO:0032259	19	5	down
	cellular amino acid biosynthetic process	GO:0008652	16	5	down
	proteolysis	GO:0006508	1	46	down
	transposition, RNA-mediated	GO:0032197	6	43	down
	viral procapsid maturation	GO:0046797	1	37	down
	transposition	GO:0032196	1	37	down
	DNA recombination	GO:0006310	1	40	down
	DNA integration	GO:0015074	1	41	down
	viral release from host cell	GO:0019076	1	38	down
	RNA phosphodiester bond hydrolysis	GO:0090501	1	39	down
	RNA-dependent DNA biosynthetic process	GO:0006278	1	39	down
	DNA biosynthetic process	GO:0071897	1	39	down
vs KE6-12	viral procapsid maturation	GO:0046797	9	37	up
	transposition	GO:0032196	10	37	up
	transposition, RNA-mediated	GO:0032197	18	43	up
	DNA integration	GO:0015074	18	41	up
	DNA recombination	GO:0006310	13	40	up
	RNA phosphodiester bond hydrolysis	GO:0090501	14	39	up
	RNA-dependent DNA biosynthetic process	GO:0006278	14	39	up
	DNA biosynthetic process	GO:0071897	14	39	up
	viral release from host cell	GO:0019076	12	38	up
	carbohydrate metabolic process	GO:0005975	4	10	up
	proteolysis	GO:0006508	5	46	up
	metabolic process	GO:0008152	10	79	up
	transport	GO:0006810	9	31	up
	transmembrane transport	GO:0055085	7	28	up
	regulation of transcription, DNA-templated	GO:0006355	13	9	up
	transcription, DNA-templated	GO:0006351	14	10	up
	phosphorylation	GO:0016310	2	6	up
	methylation	GO:0032259	4	5	down
	oxidation-reduction process	GO:0055114	11	31	down
	translation	GO:0006412	2	7	down
vs Ethanol red	regulation of transcription, DNA-templated	GO:0006355	2	9	up
	dephosphorylation	GO:0016311	9	6	up
	oxidation-reduction process	GO:0055114	3	31	up
	lipid metabolic process	GO:0006629	11	5	up
	cellular amino acid biosynthetic process	GO:0008652	8	5	up
	viral procapsid maturation	GO:0046797	14	37	up
	transposition, RNA-mediated	GO:0032197	17	43	up
	viral release from host cell	GO:0019076	16	38	up
	transposition	GO:0032196	16	37	up
	RNA phosphodiester bond hydrolysis	GO:0090501	20	39	up
	RNA-dependent DNA biosynthetic process	GO:0006278	20	39	up
	DNA biosynthetic process	GO:0071897	20	39	up
	DNA integration	GO:0015074	18	41	up
	DNA recombination	GO:0006310	17	40	up
	proteolysis	GO:0006508	15	46	up
	transcription, DNA-templated	GO:0006351	5	10	down
	metabolic process	GO:0008152	12	79	down
	translation	GO:0006412	10	7	down
	carbohydrate metabolic process	GO:0005975	13	10	down
	transmembrane transport	GO:0055085	2	28	down
	phosphorylation	GO:0016310	8	6	down
	transport	GO:0006810	5	31	down
	methylation	GO:0032259	9	5	down
vs LBCM31	dephosphorylation	GO:0016311	3	6	up
	carbohydrate metabolic process	GO:0005975	5	10	up
	transmembrane transport	GO:0055085	8	28	up
	viral procapsid maturation	GO:0046797	14	37	up
	transposition, RNA-mediated	GO:0032197	16	43	up
	DNA integration	GO:0015074	17	41	up
	viral release from host cell	GO:0019076	16	38	up
	proteolysis	GO:0006508	13	46	up
	DNA recombination	GO:0006310	16	40	up
	transposition	GO:0032196	14	37	up
	transport	GO:0006810	10	31	up
	RNA phosphodiester bond hydrolysis	GO:0090501	17	39	up
	RNA-dependent DNA biosynthetic process	GO:0006278	17	39	up
	DNA biosynthetic process	GO:0071897	17	39	up
	metabolic process	GO:0008152	16	79	up
	lipid metabolic process	GO:0006629	11	5	up
	oxidation-reduction process	GO:0055114	12	31	up
	phosphorylation	GO:0016310	1	6	up
	regulation of transcription, DNA-templated	GO:0006355	3	9	down
	transcription, DNA-templated	GO:0006351	6	10	down
	methylation	GO:0032259	4	5	down
	translation	GO:0006412	9	7	down
	cellular amino acid biosynthetic process	GO:0008652	7	5	down
