# Supplementary material for: Saccharomyces cerevisiae strains performing similarly during fermentation of lignocellulosic hydrolysates show pronounced differences in transcriptional stress responses
Source: Appl Environ Microbiol. 2024 Apr 8;90(5):e02330-23. doi: 10.1128/aem.02330-23 (PMC11107148; doi:10.1128/aem.02330-23)
Supplement: Table S3 — Differential gene expression analysis between LBCM109 and LBCM31. [file aem.02330-23-s0004.xlsx]

## Sheet: README
Table S3: Differential gene expression analysis between LBCM109 and LBCM31
Header	Description
Gene	Differentially expressed gene between LBCM109 and LBCM31
logFC	Base-2 logarithm of the fold of change in the gene expression of LBCM109 compared to LBCM31
adj.P.Val	Adjusted p value, representing the significance of the different expression of the gene between LBCM109 and LBCM31

## Sheet: Table S3
Gene	logFC	adj.P.Val
DOG2	3.68243	1.27688672286096e-13
GAL80	2.48633	7.18339690982832e-13
TOP1	2.19253	7.18339690982832e-13
BNA6	4.2088	9.11836592239632e-13
YHB1	3.41864	9.11836592239632e-13
COX10	2.23143	2.14527238331613e-12
UPS3	2.14743	2.63310493572827e-12
SCW4	3.57017	2.63310493572827e-12
IMA1	-3.7678	4.6173025109428e-12
YLR049C	2.9151	5.02859377736964e-12
SOP4	2.09016	5.02859377736964e-12
PSY2	2.06939	6.80544924675123e-12
YER158C	2.88429	1.02146454864043e-11
YPR015C	5.63431	1.67901855570365e-11
MAL13	-7.49243	1.84787284542923e-11
PSR1	1.98567	2.44630562587489e-11
YER188W	3.40561	2.44630562587489e-11
ZNF1	2.90539	2.44630562587489e-11
YJL171C	2.73511	2.44630562587489e-11
YOL159C-A	6.8661	2.539021227043e-11
RDS1	8.21778	2.56824695802419e-11
ECL1	2.67963	2.58600453622553e-11
RFX1	2.0631	2.70457175732991e-11
YPS6	3.07685	2.7592162309946e-11
CEP3	3.23095	3.34147599534797e-11
CMR3	2.87237	3.34147599534797e-11
PHM8	2.68663	3.34147599534797e-11
TMT1	-2.86946	3.34147599534797e-11
YBR284W	2.79616	3.97700162904927e-11
STB4	-2.03215	3.97700162904927e-11
RCR1	2.38708	3.97700162904927e-11
DOG1	2.20311	4.1970588281597e-11
RIO1	2.06136	4.46911718051429e-11
MED4	2.01673	4.61168852858091e-11
MAL11	-10.297	4.61168852858091e-11
ADD37	2.20706	5.11614765003447e-11
BNA5	3.36382	5.11614765003447e-11
RPS25B	-2.17257	5.11614765003447e-11
YBR285W	2.42668	5.11614765003447e-11
SUR7	3.42495	5.65010883041171e-11
YPR196W	2.54434	5.72236501989419e-11
ARN2	10.2725	5.90880225576283e-11
PIG2	3.13607	6.10593599346587e-11
YFR020W	2.25614	6.10593599346587e-11
PRM15	1.97761	6.589390698809e-11
UBP11	3.11339	6.589390698809e-11
SER33	-2.53766	6.589390698809e-11
YRO2	2.72761	8.8202391419445e-11
YMR027W	1.72919	9.03072428809376e-11
YGR126W	3.46484	9.64477293409158e-11
FAT3	-3.27573	9.64477293409158e-11
YSC83	2.02408	9.64477293409158e-11
FRE3	2.92947	1.10498766509974e-10
YER137C	2.6167	1.17031949779028e-10
YER181C	5.19517	1.25972926481225e-10
MHO1	2.76383	1.25972926481225e-10
YDR018C	2.12071	1.27385680385421e-10
CPS1	1.56169	1.45302895193392e-10
BNA4	3.36701	1.47493268640043e-10
GPM2	2.68695	1.62995805820371e-10
NYV1	1.64782	1.65844592568185e-10
YER187W	3.58519	1.70418742589466e-10
PLB2	2.54425	1.70709106779768e-10
YBR139W	1.61457	1.75191607437122e-10
GAS5	2.28493	1.75534691902822e-10
YPS1	2.80238	2.0096647781234e-10
AGP2	2.21375	2.12099995423953e-10
ARR1	1.59181	2.19241226318048e-10
COS8	2.23791	2.46039994417057e-10
ENB1	7.41165	2.60356445417871e-10
RMA1	2.90253	2.7179955075586e-10
MIC27	1.86276	2.73969674388699e-10
FEX1	1.74785	2.91180823595309e-10
WTM1	1.67324	2.91180823595309e-10
YPR127W	2.95599	2.91180823595309e-10
HSP78	2.05597	3.21341651152874e-10
GPD2	2.93883	3.21341651152874e-10
PET8	2.234	3.74683997012808e-10
PAM1	1.76064	3.76692096677569e-10
HSP33	2.61295	3.76692096677569e-10
RTS3	2.46388	4.26408426782196e-10
SLM1	1.70703	4.27771011832264e-10
HSP30	3.30931	4.31708420140509e-10
NAB6	2.41056	4.31708420140509e-10
UPS2	2.64151	4.41783902596063e-10
YGP1	2.53614	4.61524683985757e-10
YDL206W	1.79925	4.75578838927116e-10
IRC4	6.64623	4.78469295734387e-10
NRG1	2.29715	4.95092713466051e-10
COX13	2.26541	4.99939919396586e-10
SDH1	1.68802	5.35715005772735e-10
MDG1	2.08702	5.43868071545682e-10
SPO24	1.96547	5.59880961666788e-10
GAC1	2.21237	5.80724864235659e-10
SSM4	-1.39087	5.87593962543121e-10
YCR100C	2.38627	5.87593962543121e-10
YGR127W	1.68368	5.87593962543121e-10
YLR312C	1.8149	5.87593962543121e-10
ARG82	1.41909	5.94029146567887e-10
GCY1	1.49432	5.94029146567887e-10
SOL1	1.67501	6.20147409430211e-10
EEB1	3.65176	6.24687914288769e-10
MUD1	2.28454	6.29649499342115e-10
YGL036W	1.60809	6.43913972244618e-10
PUN1	2.08647	6.43913972244618e-10
YNR034W-A	2.49044	6.45120167181091e-10
ERR3	2.53468	6.55704695356587e-10
YGR149W	2.31459	6.55704695356587e-10
RIB3	-1.43368	6.55704695356587e-10
MPD1	3.09142	7.42628639871818e-10
BSC5	2.24182	7.50293206134257e-10
MSC1	1.98114	7.6819786055451e-10
ISF1	2.40699	7.6819786055451e-10
YMR182W-A	3.45215	8.05599986817009e-10
UBP1	1.43033	8.09453470070383e-10
YLR001C	1.5806	8.09453470070383e-10
HSP42	2.83089	8.09453470070383e-10
YLR179C	2.54416	8.22304227716786e-10
YML079W	1.57934	8.30454707716622e-10
STF2	1.8291	8.61243555800314e-10
FUN12	-1.69328	8.81677131198513e-10
YPL277C	2.4335	9.44590581550675e-10
CPD1	2.00319	9.44590581550675e-10
YKL065W-A	2.85505	9.8882619728483e-10
RTT105	1.99023	1.01331863030044e-09
YJL133C-A	1.87206	1.04187532158396e-09
GFA1	1.67778	1.04187532158396e-09
YLR446W	2.1658	1.04187532158396e-09
MDL2	1.56776	1.08641253652407e-09
MIC60	1.89079	1.11536060732333e-09
RPS10B	-1.95178	1.120280859496e-09
HSP31	1.78972	1.13886778910778e-09
YLR345W	1.46074	1.14761621412613e-09
DLD3	1.82159	1.18143506102367e-09
CYC7	2.81316	1.18143506102367e-09
PRO2	-2.00906	1.21043856182688e-09
UIP3	-4.12647	1.2266411051808e-09
ALR1	2.12512	1.26891536051671e-09
RAS2	1.59548	1.26891536051671e-09
COA2	2.12758	1.26929722192456e-09
INP54	2.09407	1.27668100820577e-09
MAC1	1.77166	1.39457470600785e-09
HDA1	2.14937	1.39457470600785e-09
YPR011C	1.8761	1.39457470600785e-09
PGM2	2.10228	1.39457470600785e-09
ORM2	1.98018	1.46833422422202e-09
IFM1	-2.01665	1.5256428346524e-09
STB3	1.59377	1.69754618502654e-09
PDR11	2.48583	1.72417017261069e-09
YGR122W	2.46315	1.74601465611778e-09
QCR6	2.04032	1.80872405762232e-09
BCY1	1.49429	1.80872405762232e-09
PDE2	1.53755	1.80872405762232e-09
PBA1	-1.76613	1.98223263231229e-09
OLE1	3.89	1.99229938270255e-09
LST7	1.18528	2.02013092347638e-09
COS4	1.73035	2.15545935275211e-09
GLR1	1.94233	2.15545935275211e-09
NSG2	2.03973	2.15545935275211e-09
RRI2	1.76184	2.18878183738521e-09
TDA1	1.79236	2.18878183738521e-09
MNN5	-1.44859	2.22582304097406e-09
QCR7	1.57682	2.30984073660002e-09
YNL011C	1.82299	2.33571649651608e-09
KCS1	1.76959	2.34062352394161e-09
SOK2	-2.74631	2.34062352394161e-09
APJ1	2.98211	2.39620411596879e-09
OPI10	3.03392	2.39620411596879e-09
DIA3	2.06434	2.39620411596879e-09
FDC1	1.36172	2.51682433341181e-09
WSC3	1.96254	2.64631723574233e-09
TDH1	2.83695	2.66148513110045e-09
YLR460C	-4.85102	2.71880090287789e-09
PIR1	1.90814	2.72436949406102e-09
YOR289W	1.43138	2.72456252725154e-09
URA10	1.91543	2.72456252725154e-09
FOL1	-1.86413	2.72456252725154e-09
MPC2	2.96205	2.78663577438956e-09
SLD2	2.96613	2.82410901917698e-09
PUF2	1.49826	2.87333747204975e-09
LAC1	1.84999	2.90826837096975e-09
TPS2	2.2726	2.98674108577957e-09
YOR385W	6.36472	3.05632885468461e-09
RPL43A	-2.11277	3.05632885468461e-09
LYP1	1.36083	3.16401627099809e-09
ARR2	3.7591	3.18005446872398e-09
RPS30A	-1.64146	3.24136212338322e-09
YDL129W	1.77427	3.29068720387003e-09
DNA2	-1.71502	3.40991707600766e-09
GTO3	2.70378	3.43699472718247e-09
TPO1	2.13681	3.4864142139248e-09
SKN1	1.92196	3.59647608562294e-09
LEE1	-2.10787	3.65717835948334e-09
CCT4	-1.83821	3.86488669605247e-09
HEM13	2.93764	3.93598605661171e-09
SSE2	1.82737	3.94589228530928e-09
EMI2	2.32935	4.00760144722569e-09
GPI18	2.27137	4.13897571730339e-09
YER079W	1.6805	4.13897571730339e-09
SSA2	2.84887	4.14102117709912e-09
PCL10	1.56247	4.16981243807714e-09
YNR071C	2.75441	4.43049023780803e-09
ARC40	1.5043	4.51491556719262e-09
YMR122W-A	1.85656	4.5174638408559e-09
YNK1	1.32353	4.63032635277488e-09
GPI12	1.53886	4.82342275531576e-09
MCR1	1.7278	5.02712563198305e-09
GIS1	1.6082	5.02712563198305e-09
TMA17	1.67746	5.07876624289155e-09
YMR265C	1.53303	5.07876624289155e-09
HMS1	2.4193	5.07876624289155e-09
SMF2	1.92648	5.07876624289155e-09
BET4	-1.76552	5.08775136433989e-09
PHO87	-1.50029	5.09155647101268e-09
REB1	1.76946	5.34274109492066e-09
YPR027C	5.6524	5.57153343585438e-09
PHR1	6.66736	5.57153343585438e-09
UGP1	2.01764	5.75866466977873e-09
MHT1	-3.14304	5.93010371821663e-09
PLB3	1.71975	6.29667353814273e-09
CKA1	1.6092	6.29667353814273e-09
YLR257W	2.39538	6.30101192061587e-09
SUP54	5.43658	6.30303673422669e-09
EHD3	-1.20524	6.42316923267867e-09
SCS7	1.94817	6.43225189454157e-09
PLC1	1.47721	6.43225189454157e-09
COX19	1.84665	6.4540216955566e-09
SET6	3.20265	6.55696408681974e-09
SKG1	1.11939	6.67347772277267e-09
SEC31	1.78235	6.69524063985675e-09
YNL200C	2.32084	6.96827609152483e-09
HOS4	1.70494	6.98506525817046e-09
VHS1	1.98903	7.19464494250171e-09
YMR262W	2.02283	7.24442541570391e-09
QCR8	2.281	7.24442541570391e-09
CUE2	1.62411	7.28121110071153e-09
SEA4	-2.02957	7.64136717349874e-09
FET4	4.69115	7.64136717349874e-09
REE1	-7.48433	7.68641448193238e-09
RGI1	1.92657	7.78174843599945e-09
GOR1	1.72632	7.97047207935039e-09
ERG27	1.58515	7.99411182297048e-09
tL(CAA)G3	2.95597	8.0491149121183e-09
SIS1	1.85985	8.0491149121183e-09
ICY2	-1.75129	8.38165150175628e-09
DAK1	2.0126	8.6201276609332e-09
HXT5	-1.88227	8.75961851125479e-09
YCP4	1.99286	8.78889817967816e-09
RSF2	2.795	8.78889817967816e-09
GUT2	2.13553	8.80664348299205e-09
RNQ1	-1.81667	8.82879859005551e-09
RPS2	-2.1116	8.91791163799198e-09
YBL029C-A	1.62877	8.97947453724636e-09
CUR1	1.36371	9.20126351930281e-09
RNR3	1.54991	9.25270372162753e-09
RPL36B	-2.05928	9.32337053132544e-09
COS5	1.69584	9.36488303959113e-09
AMA1	2.6692	9.36488303959113e-09
SUA5	-2.04907	9.53536390363747e-09
YHR022C	1.58071	9.53536390363747e-09
HPM1	2.1363	9.53536390363747e-09
YPL276W	2.29636	9.53536390363747e-09
VCX1	1.62546	9.81564494252334e-09
YPL247C	2.35352	9.83819918466375e-09
COQ5	1.28606	1.04129532530713e-08
LSC1	1.55586	1.05226829450721e-08
EUG1	1.23097	1.05226829450721e-08
YBR085C-A	1.72102	1.08383026867604e-08
RPS28A	-1.55598	1.08813471020069e-08
YER186C	2.1262	1.11421448022966e-08
PDR17	1.44094	1.12001808749777e-08
GPD1	1.50026	1.12660771472908e-08
PNS1	1.64468	1.12660771472908e-08
IKI1	-1.53684	1.12751015107826e-08
TSR1	-2.25162	1.1295054417949e-08
HSP82	2.17909	1.13265188332658e-08
SSZ1	-1.37331	1.14938463355903e-08
BRF1	1.29312	1.16452247786619e-08
YAR029W	-5.89981	1.19630332832651e-08
ARA2	1.35637	1.20743104985609e-08
GDB1	2.27544	1.23436146071286e-08
DCS2	1.83007	1.23619845322941e-08
ERG4	1.76822	1.24253324475031e-08
RPL8B	-2.38506	1.28205703060388e-08
GPX1	1.70784	1.31544492134136e-08
MLF3	1.61754	1.33583613171109e-08
OCH1	1.35314	1.36192691241963e-08
MTL1	1.54146	1.39893536547512e-08
DCS1	1.5243	1.39893536547512e-08
ISA1	1.34114	1.41845222711143e-08
YDR248C	2.2037	1.4281679454595e-08
SWI6	1.36096	1.4281679454595e-08
SKM1	1.74492	1.4281679454595e-08
RCN2	1.56621	1.46606368663798e-08
CAX4	2.29878	1.46785570500099e-08
YDC1	1.3991	1.47447217669308e-08
COR1	1.83223	1.50414578168563e-08
ATH1	1.68804	1.50414578168563e-08
AIM14	2.35767	1.52026898246716e-08
RPS10A	-1.58278	1.59737307332571e-08
HFD1	1.74859	1.61321886117945e-08
CPR5	1.37057	1.64311715881747e-08
BFR2	-2.37208	1.66407884167929e-08
SUR1	1.77769	1.66407884167929e-08
CCT8	-1.42456	1.71109103960957e-08
SIP18	2.70249	1.72653114799093e-08
ATG13	1.48676	1.74098938894814e-08
OAF1	1.12985	1.75097324718228e-08
HXT7	-3.51131	1.75097324718228e-08
ATG5	-1.55083	1.77812046635592e-08
NDI1	1.72792	1.78204905688652e-08
YPS5	3.60816	1.81468169091635e-08
RCO1	2.09119	1.81836090172716e-08
PIR3	2.17989	1.81836090172716e-08
YMR253C	1.40625	1.82560561804757e-08
tH(GUG)E2	6.87124	1.85574912918684e-08
NPY1	-2.06559	1.93990062852049e-08
COX4	1.56842	1.99900870278603e-08
YPK2	2.89938	1.99900870278603e-08
DIG2	1.61325	2.00113470384108e-08
PIL1	1.39146	2.01838586619084e-08
YBL059W	-2.51273	2.03554575878994e-08
KNH1	-1.94759	2.04557155479733e-08
MRP8	1.75882	2.04557155479733e-08
YHR139C-A	2.80948	2.068608002021e-08
TRR1	1.72607	2.0866177904624e-08
FMP16	1.6917	2.0952321130452e-08
JIP4	1.93774	2.0952321130452e-08
NCS2	-1.9897	2.09594947077755e-08
LSB1	1.84483	2.17951538095689e-08
ATG29	1.43312	2.31590948318152e-08
PPR1	-2.31426	2.31775641684566e-08
PRE6	-1.5892	2.31775641684566e-08
SRP14	-1.32962	2.31775641684566e-08
YOR012W	1.9344	2.31775641684566e-08
SIA1	1.43185	2.34407189611469e-08
YLR118C	1.38065	2.38814075536934e-08
RPS27B	-1.16255	2.38814075536934e-08
YCR101C	2.66842	2.43285003613909e-08
RGC1	1.59295	2.43285003613909e-08
REI1	-2.10546	2.44907304818196e-08
MET1	-1.69665	2.44907304818196e-08
YPR003C	1.05819	2.46804116190225e-08
SPO71	-2.26012	2.5172086054992e-08
VIK1	3.27359	2.53456566923918e-08
RRT13	2.58411	2.56884240066798e-08
MND1	-2.29091	2.58734140311884e-08
GSY2	2.45005	2.61360684440499e-08
POM33	1.6406	2.61934107950113e-08
URA6	1.23267	2.65244668665204e-08
IKI3	-1.29376	2.65488820915612e-08
YML003W	2.17848	2.67274487020041e-08
YMR320W	3.29596	2.67879381896738e-08
TRP3	-1.55077	2.76797702780724e-08
NCE102	1.731	2.77359753875414e-08
ADH5	1.19691	2.80155144657751e-08
ASN2	-2.08824	2.90972780989479e-08
YGL039W	1.8122	2.90972780989479e-08
MRS3	1.88474	2.90972780989479e-08
PYK2	1.42414	2.92437019580386e-08
TSC11	-1.26463	2.938354814169e-08
NOC4	-2.31523	2.94339342867722e-08
RPL34A	-1.50745	3.02865078633315e-08
SXM1	-1.14219	3.0451007205494e-08
RAV2	1.28844	3.06604882607845e-08
MGA1	2.60245	3.09933436340133e-08
DCN1	-1.7702	3.10662209028212e-08
RPL20A	-1.46398	3.10693718743013e-08
IST2	1.5632	3.11774434142141e-08
PGA2	-1.00075	3.11991572734399e-08
DOA4	1.95506	3.13250638386482e-08
VPS29	-1.2843	3.18930684031348e-08
MDM32	1.23543	3.25737174057918e-08
XKS1	2.427	3.26778686745728e-08
CIT2	1.7431	3.29308896913007e-08
MSK1	1.12608	3.30288610752876e-08
QCR9	1.66786	3.31651035606724e-08
ICY1	2.40918	3.32097552777216e-08
ECM22	1.53681	3.32525245060269e-08
CDC4	1.17181	3.32910213261657e-08
VPS41	-1.6867	3.34543450897194e-08
YPL257W	2.12438	3.34543450897194e-08
LDB17	1.22686	3.37534417645726e-08
TKL2	2.27854	3.37534417645726e-08
POR1	1.13313	3.37534417645726e-08
ICT1	1.67813	3.39083472631329e-08
HOR7	1.98729	3.47207581360605e-08
MIX23	-1.65382	3.5634553664568e-08
YKL091C	1.66878	3.58049824628938e-08
PAD1	1.68486	3.58049824628938e-08
GPN3	-2.24497	3.66400271384096e-08
YNR068C	1.85079	3.66963794710963e-08
VHS3	1.59369	3.66963794710963e-08
NVJ1	0.940977	3.66963794710963e-08
DGK1	1.38339	3.70123917055602e-08
PRP16	-1.60645	3.76534037359449e-08
IDP2	-2.48708	3.77425932057985e-08
PMA1	2.31542	3.85697183938284e-08
GRS2	-1.53916	3.86125186464356e-08
MBR1	1.3611	3.87099029012024e-08
APE4	1.45488	3.99288604341552e-08
HOG1	1.04232	4.0346977457957e-08
FEX2	-2.17712	4.06642778875698e-08
SDS24	1.5332	4.08383789748258e-08
SUR2	2.05402	4.1068016192545e-08
JIP3	3.8671	4.13753920610123e-08
MPC3	1.60364	4.2250908060744e-08
IRC15	1.70243	4.24067925071412e-08
CCT2	-1.49899	4.30127747730263e-08
YFR057W	5.82886	4.32667695380892e-08
TGL5	1.11468	4.36616489046355e-08
FRA1	1.33	4.36616489046355e-08
TNA1	1.85723	4.36616489046355e-08
RGS2	1.82124	4.36616489046355e-08
AIM17	1.60069	4.4544375066151e-08
SFP1	1.20181	4.50062211629906e-08
TSL1	1.95965	4.50585563617065e-08
YCT1	-1.81238	4.52090350369835e-08
GCD1	-1.32246	4.52090350369835e-08
GAL4	1.44489	4.55359197191138e-08
YHK8	-1.69435	4.65057299224313e-08
RPS31	-2.05095	4.65057299224313e-08
RPL21B	-1.90642	4.71684643234554e-08
MDH2	-1.95861	4.9538533213973e-08
ERG28	1.91764	4.97526911146186e-08
YHR020W	-1.95132	5.02013479137552e-08
TIP1	3.20481	5.09158327910172e-08
IML2	2.12476	5.09854881077457e-08
YCF1	-1.15115	5.15239541697805e-08
CAJ1	0.937513	5.17532284282355e-08
RPS0A	-1.83056	5.23690679095447e-08
BZZ1	1.64172	5.27291784248541e-08
ECM3	1.17266	5.52269295859527e-08
IXR1	1.48535	5.60852880972953e-08
ERV41	-1.23356	5.6433936837037e-08
HSP104	1.62131	5.66575004890306e-08
PCD1	1.17143	5.79510919072808e-08
TAF10	-1.45106	6.01655190849199e-08
FMS1	1.83952	6.08158637422642e-08
PRM9	-5.41547	6.15261906568978e-08
RPP2B	-1.33942	6.17688830933028e-08
HIR3	-1.59569	6.17857811573286e-08
FLO1	-4.48969	6.24196957419797e-08
SPG4	-2.59975	6.24196957419797e-08
KNS1	1.30466	6.27177297864988e-08
CSE1	-1.12396	6.300428902733e-08
YGR250C	1.69956	6.30330640437684e-08
GLC7	1.02016	6.38334354466326e-08
MTR4	-1.90168	6.54051469269539e-08
SAP4	2.18398	6.63388760471817e-08
AAD3	1.23049	6.72120836280314e-08
NQM1	1.61371	6.72334392812204e-08
EHT1	1.8832	6.74699037206654e-08
TRP2	-1.5315	7.02395136447303e-08
CDC8	-2.61984	7.05687128675399e-08
IDH2	1.59382	7.11609206667153e-08
RAD50	-1.98104	7.129184726797e-08
NOP2	-2.12129	7.15704840613097e-08
POT1	-3.22205	7.18378754319972e-08
DIA1	1.59823	7.2823688929809e-08
MCM3	2.03332	7.2823688929809e-08
ZUO1	-1.1209	7.37568572599564e-08
RPL37B	-1.13403	7.37612247639052e-08
TRZ1	-2.3645	7.37615384557101e-08
TIF4631	-1.60689	7.39576417066817e-08
FLO10	-2.25457	7.42019211520111e-08
MMT2	1.19549	7.59196133945839e-08
SAT4	1.54789	7.77646048524605e-08
ROG3	2.19876	7.77646048524605e-08
GTT2	-2.04812	7.85554762327869e-08
HHT2	1.16514	7.89256577172135e-08
TOD6	-1.56551	8.08221540652723e-08
STI1	1.85269	8.204244361207e-08
KIN2	-1.55711	8.26289280377107e-08
SWC3	-1.92916	8.31496701611881e-08
EDC2	1.69218	8.31496701611881e-08
RPL24A	-1.84042	8.49071098208427e-08
RPA190	-1.66351	8.53739408642677e-08
ERG26	1.87271	8.56602412131311e-08
CUZ1	1.7683	8.58700756683862e-08
YDL022C-A	2.24053	8.59237085698325e-08
YAP1802	1.70405	8.60313146629354e-08
YFL066C	3.75227	8.67156323963264e-08
CTK3	-1.58815	8.67156323963264e-08
FAA4	1.86256	8.78185523529456e-08
COG5	2.02481	8.79842280470809e-08
SLZ1	2.11884	8.83137123954067e-08
IZH1	2.19979	8.83137123954067e-08
YLR053C	2.69681	8.83137123954067e-08
CDC11	1.09892	9.16069155985374e-08
SIP4	-2.71127	9.17182663953082e-08
DSL1	-1.44793	9.41363712439533e-08
BLI1	1.09759	9.41623670349618e-08
SNF5	-1.52881	9.43111892351719e-08
PST1	1.90859	9.58554970565797e-08
ATG20	1.1599	9.94929606249414e-08
YLR352W	-1.25474	1.00233196114132e-07
TCP1	-1.35903	1.00934184635634e-07
YDR134C	2.32462	1.01798410709305e-07
STF1	1.34959	1.03085376809562e-07
GCN2	-1.22207	1.03085376809562e-07
PPH3	1.21639	1.04155834228539e-07
AIR2	0.842764	1.04672366951637e-07
GIM4	-1.52162	1.05964312935151e-07
KGD1	1.09152	1.07457718223198e-07
TIF5	-1.79389	1.0826355813228e-07
YDR541C	4.3337	1.09843985760568e-07
YPL225W	1.44702	1.10295759248217e-07
CCL1	1.28848	1.10295759248217e-07
YIR042C	-4.42564	1.10314143845454e-07
GTO1	-1.04323	1.12868204873301e-07
SPI1	2.07396	1.1518212880737e-07
RPL17A	-1.24765	1.15740069995595e-07
RPL37A	-1.63713	1.16312992583416e-07
ENP1	-2.29804	1.19637760930894e-07
RPL22B	-2.52015	1.20069768999551e-07
COX15	1.70245	1.21308748767539e-07
MNN1	1.66036	1.21392100943252e-07
GLC8	1.36784	1.21544852218762e-07
INH1	1.25634	1.21544852218762e-07
LDB16	-1.85024	1.21544852218762e-07
FMP41	-1.17435	1.21544852218762e-07
YNG1	1.60396	1.21596950884633e-07
RPS20	-2.12397	1.21596950884633e-07
YDR249C	1.26979	1.21927884655043e-07
RPS24A	-1.89196	1.22603486629436e-07
SDS22	1.78474	1.2281403397459e-07
YNL144C	1.88533	1.23579890808263e-07
SLO1	1.37203	1.24316179283346e-07
PEX2	1.98061	1.25022333111544e-07
AYT1	-1.44067	1.28376009582843e-07
MTC2	-1.41162	1.28376009582843e-07
BRE2	-1.97284	1.29845786297376e-07
SDA1	-2.00509	1.31213579666745e-07
HSP26	2.10429	1.31213579666745e-07
MID2	1.52317	1.31880437720867e-07
RSB1	2.11552	1.31936897213117e-07
RPS1B	-2.28232	1.31936897213117e-07
FUN19	1.39064	1.32688751496031e-07
CTH1	1.32808	1.35110965815561e-07
GLK1	1.73928	1.36112403705951e-07
ELP4	-1.46565	1.36593867646291e-07
REG2	1.2426	1.36593867646291e-07
EIS1	1.61694	1.36593867646291e-07
SSA1	1.63065	1.3763035302619e-07
GAS2	2.4188	1.38346831199148e-07
RPN4	1.45665	1.38346831199148e-07
CMK2	2.14064	1.40452773245442e-07
YSA1	1.43122	1.41424757896995e-07
RGM1	1.5082	1.41883976727772e-07
YLL056C	-2.2355	1.45313420691406e-07
RBG1	-2.62926	1.45869534782491e-07
TDA10	1.82118	1.45869534782491e-07
RPP0	-1.88035	1.4814882039128e-07
HEM15	1.8179	1.48153846875531e-07
FMP52	-1.88165	1.48167242671075e-07
TMA46	-1.91825	1.4866377511728e-07
COS7	2.53689	1.49808710386148e-07
QDR1	2.35917	1.50611931608102e-07
SNA4	1.39874	1.50611931608102e-07
YIR044C	4.40486	1.50611931608102e-07
FAR8	1.26628	1.50729840083843e-07
NGL3	1.32946	1.50729840083843e-07
FLC1	1.29248	1.50729840083843e-07
YEF1	1.33054	1.52253868741022e-07
MBF1	1.78309	1.55328411751381e-07
YDR186C	1.20386	1.58467474878544e-07
HXT3	-1.78289	1.60763220116049e-07
TFC4	1.07801	1.6129188325294e-07
ADR1	2.00238	1.63347999055349e-07
SMX3	-1.62939	1.65479330591291e-07
PRY3	1.9292	1.65750522588872e-07
CSR2	1.56644	1.71314366157779e-07
JJJ1	-2.04154	1.71314366157779e-07
ISC10	1.17434	1.73745924628783e-07
KTR4	0.971347	1.74144216853375e-07
ESBP6	1.72606	1.75136381514777e-07
SUE1	2.3979	1.75491029144477e-07
MST27	-4.2626	1.75491029144477e-07
ESS1	-1.17795	1.76748363190828e-07
YAK1	1.72771	1.81004842129232e-07
GLG1	1.75172	1.86944705845844e-07
RPS4B	-2.00367	1.88383574499339e-07
GSC2	1.78008	1.88748026052603e-07
LSP1	1.32557	1.90921964611717e-07
ZEO1	2.21089	1.91689429150211e-07
YBR178W	4.36547	1.93019677168599e-07
YMR31	1.02363	1.93501798577046e-07
UBC6	1.02745	1.95965681040194e-07
PDR15	2.03471	1.96522767916627e-07
RPL40B	-1.72497	1.98892174268069e-07
TAE2	-1.33153	2.04605656936032e-07
FPR2	-1.60248	2.05020266249297e-07
OM14	1.28526	2.06913487828926e-07
YKR045C	2.014	2.07641515372143e-07
RPS9B	-2.50686	2.07692436258732e-07
LAS1	-1.89982	2.1259213931387e-07
RPL14B	-1.21513	2.14395443619187e-07
CLN3	1.32405	2.15050756526572e-07
UBX3	0.998858	2.15050756526572e-07
YKR015C	1.58678	2.17519603206106e-07
YOL098C	-1.27748	2.1779084098972e-07
YPR117W	1.39738	2.17829933170864e-07
YBR287W	1.28313	2.17829933170864e-07
OXP1	-1.62138	2.17829933170864e-07
MIG3	-2.62057	2.20441798662057e-07
SBE22	0.920788	2.21783742271412e-07
NUR1	1.13124	2.23440017078471e-07
HRK1	1.63743	2.25702898959882e-07
MLP1	-1.16405	2.26394626300624e-07
SUB1	1.555	2.29148082237667e-07
RIA1	-1.33688	2.30154968949142e-07
MET14	-1.73657	2.34303825808704e-07
MPP10	-1.67426	2.36668115071853e-07
COX5B	2.3371	2.39436810239789e-07
GND2	1.69759	2.45227038579561e-07
ILS1	-1.30288	2.48749808091438e-07
GAS1	1.71352	2.49342918989048e-07
YPC1	1.85827	2.50594158567741e-07
YJR096W	1.45609	2.51606890974948e-07
RVS161	0.836714	2.53586814213013e-07
YBR056W	1.23854	2.59137552282125e-07
GPA2	1.41404	2.59137552282125e-07
ALD3	2.09977	2.59137552282125e-07
GUT1	1.53732	2.59383308412754e-07
KRE28	1.53982	2.59383308412754e-07
YIR018C-A	3.35074	2.62181297477349e-07
PDR3	-1.19166	2.6248875670702e-07
PRB1	1.46828	2.63504824449164e-07
YGL007C-A	2.74201	2.65005145253341e-07
RRN3	0.843739	2.67558708707684e-07
CPR6	2.07353	2.69682055957672e-07
MAK5	-1.67967	2.69682055957672e-07
KXD1	-2.24498	2.70655106165904e-07
WAR1	1.00889	2.71611352495389e-07
YOR019W	-1.40551	2.79279769836975e-07
CYM1	-0.98933	2.8082493155757e-07
NOP7	-2.35669	2.83544775547603e-07
FUI1	-2.93291	2.84722599004822e-07
URA8	2.4278	2.86202080778205e-07
TIF35	-1.56119	2.87608103407707e-07
HAP4	1.97441	2.87608103407707e-07
PRM4	1.53913	2.88303166971949e-07
SSN8	0.923396	2.88578205971332e-07
PGA1	1.37209	2.91330257615136e-07
IDH1	1.71179	2.91977043213249e-07
YSF3	-1.58462	2.95725012399884e-07
RPS19A	-2.06932	2.95886522353621e-07
STE7	1.09181	2.95886522353621e-07
SDH3	1.07417	2.98110474525734e-07
PTP2	1.02419	2.9872962486274e-07
TRS33	-1.36528	2.99616925085848e-07
YPT35	1.7917	2.99852161291183e-07
DST1	-1.23017	3.00042897720927e-07
GLO1	1.27101	3.00042897720927e-07
VPS36	1.35863	3.02244359754828e-07
RPL7B	-2.914	3.02244359754828e-07
RRN7	-1.53793	3.02647502307444e-07
ARO2	-1.64457	3.02810897670936e-07
SSE1	1.72571	3.03835795942626e-07
RPP1A	-1.49946	3.04661808731245e-07
STR2	-1.0537	3.10167639294968e-07
ROM1	1.42369	3.1402137941467e-07
SAS4	-1.58868	3.1785189216637e-07
YNL115C	1.26437	3.18124037639698e-07
LDB7	-1.74743	3.21305343109486e-07
OSH2	2.16863	3.22965467999662e-07
YSC84	1.7529	3.23708455812055e-07
FBP26	1.46937	3.34251427557887e-07
COX26	2.04619	3.35215038306224e-07
HIS1	-1.61451	3.37443841764622e-07
RPS29B	-1.58496	3.41959801054455e-07
MET13	1.27867	3.56724931527309e-07
COM2	1.53312	3.56724931527309e-07
YPT53	1.88618	3.74355164597638e-07
ETR1	1.4109	3.74355164597638e-07
SNX41	-1.17436	3.74355164597638e-07
CAT2	1.17757	3.7644354252115e-07
YOL079W	2.68382	3.77129431127167e-07
COS10	3.78519	3.77129960435258e-07
TPO5	-0.946167	3.77129960435258e-07
COX12	1.35327	3.77129960435258e-07
DPH1	-1.93706	3.81714083118952e-07
JID1	1.85548	3.83226690676612e-07
PEP7	-1.94086	3.83226690676612e-07
DIF1	2.22587	3.87959993214848e-07
ASM4	0.766464	3.88361440115931e-07
RSF1	1.88635	3.89690745580301e-07
TIF3	-1.47449	3.89690745580301e-07
MCM21	-2.1825	4.00538884053795e-07
RTN2	1.69067	4.00930577682559e-07
RCR2	1.12312	4.03602859915935e-07
CCT7	-1.30815	4.03602859915935e-07
RTC3	1.75344	4.04307849516588e-07
PAU23	2.0363	4.09110992279284e-07
ZPR1	1.60093	4.13688148912751e-07
SDH4	0.909542	4.13688148912751e-07
NEW1	-1.5344	4.25444638922967e-07
RSN1	1.27887	4.26476486279486e-07
YMR315W	1.05894	4.30586347436233e-07
TPS1	1.96649	4.30712854534434e-07
CBF5	-2.0549	4.31549936672036e-07
COX6	1.7055	4.31549936672036e-07
TIF11	-1.57386	4.32936879656567e-07
UBC5	-1.16701	4.35099955484949e-07
NCP1	1.16796	4.40339467860373e-07
YOL114C	1.46668	4.4599212340534e-07
SPT7	-1.03225	4.4599212340534e-07
DED81	-1.28005	4.51323898278992e-07
SAM1	2.0124	4.54611952675129e-07
GLE2	-1.32356	4.55083718542592e-07
IPT1	1.25952	4.61799722582409e-07
CHS1	1.5532	4.63636130272036e-07
GRE3	1.58088	4.63636130272036e-07
COX7	1.7485	4.6443744863566e-07
TAF14	-1.04152	4.6443744863566e-07
ECT1	-1.45242	4.6443744863566e-07
YLR149C	1.09878	4.6443744863566e-07
YHR138C	1.27581	4.64500360061587e-07
RDH54	2.74679	4.65102500328127e-07
TAD3	-1.94924	4.65102500328127e-07
RRP4	-0.93803	4.65102500328127e-07
RPS3	-2.07026	4.65102500328127e-07
YGR137W	1.56815	4.67928237326705e-07
COS6	1.80389	4.77881553114065e-07
IMA5	1.91519	4.79276902348532e-07
RPL22A	-2.07009	4.79276902348532e-07
MAF1	1.15561	4.83312209632197e-07
RPS0B	-1.51894	4.83312209632197e-07
HXT13	-2.81474	4.88139898312327e-07
TIM54	-1.3257	4.88576475705879e-07
ELO1	1.09182	4.88893849943797e-07
VID22	-1.27854	4.89141320196759e-07
RPL6B	-1.85511	4.89141320196759e-07
PEX29	1.08257	4.89141320196759e-07
PRE8	-1.13228	4.89953166484274e-07
YJR115W	1.99172	4.99177769541995e-07
tV(AAC)E2	4.16115	4.99845630966746e-07
GRC3	-2.13486	5.04364977671039e-07
TFS1	1.25443	5.14493038136711e-07
YOR062C	-0.993761	5.14493038136711e-07
RFS1	1.70839	5.16785739314004e-07
CDC73	-1.35078	5.16785739314004e-07
RPL5	-2.10606	5.16785739314004e-07
KAE1	1.07276	5.1901071504975e-07
YSP1	-0.908933	5.20632525646382e-07
SPS100	1.84779	5.25782183880882e-07
HEL2	0.923769	5.27200451171054e-07
RPL13B	-1.63265	5.29833626179404e-07
tL(CAA)N	3.34168	5.4029968880167e-07
CTT1	2.47743	5.40679266044313e-07
SAS10	-2.44796	5.43885913635106e-07
TUL1	1.10738	5.49304503155707e-07
SFK1	1.14258	5.53541435478187e-07
FMN1	-1.40018	5.61702086845119e-07
ATP17	1.10105	5.63307586904306e-07
RTN1	1.05873	5.6447929124534e-07
YPR010C-A	1.26407	5.6447929124534e-07
QCR2	1.22441	5.75413594701173e-07
NOG2	-2.0882	5.78659468092316e-07
YOR1	1.56787	5.78659468092316e-07
ARO1	-1.2647	5.82138339930142e-07
CTA1	-1.30942	5.95070348090906e-07
LYS21	-1.65176	6.02088834915722e-07
MON2	1.01703	6.02088834915722e-07
YNL194C	1.90347	6.05045674365532e-07
ULA1	1.26312	6.11326986847729e-07
LRP1	1.66967	6.11656049188809e-07
HEM1	1.28287	6.14824891874681e-07
MRS4	1.52241	6.21611242858437e-07
STV1	0.982833	6.21611242858437e-07
DAD3	-1.53066	6.24363694417528e-07
PIN3	1.64674	6.24363694417528e-07
XDJ1	-1.48757	6.35388303035732e-07
FMP33	1.22295	6.35457926987897e-07
YGR201C	1.41713	6.39016793744685e-07
MET22	-1.09508	6.39226590168302e-07
SLX8	1.07849	6.46988555107974e-07
RPS25A	-1.48918	6.46988555107974e-07
YPR148C	1.31013	6.46988555107974e-07
ROY1	1.00768	6.58574003976721e-07
YKL023W	1.1244	6.60392951133707e-07
MAL31	1.79633	6.71047920496051e-07
YGR117C	1.52666	6.72483016523476e-07
GID7	1.08747	6.74298201761229e-07
YMR090W	1.1389	6.77261001146843e-07
UBP9	1.10396	6.77919807908494e-07
RPS1A	-2.12776	6.77919807908494e-07
LOC1	-1.95914	6.80157504347254e-07
HMF1	-1.30637	6.82078874713622e-07
BUD7	1.24498	6.83159203437361e-07
MCM6	-1.03296	6.83159203437361e-07
LHP1	-1.73927	6.91626514785399e-07
NMA1	1.56658	7.00981963135578e-07
NMD3	-1.97526	7.00981963135578e-07
YIM1	1.13789	7.00981963135578e-07
TUB1	0.927006	7.00981963135578e-07
YJR029W	3.17567	7.00981963135578e-07
TPK2	1.15928	7.01105894537948e-07
RPL16B	-1.6358	7.04746609147195e-07
EFM3	-2.16567	7.08499653020688e-07
YLR194C	1.65067	7.1135367703518e-07
YOR381W-A	4.90509	7.13186725728926e-07
ECM8	2.80022	7.28458727734989e-07
SNP1	-2.07009	7.28458727734989e-07
tR(UCU)M2	4.22183	7.31159075200204e-07
ADH7	4.2229	7.40895764621253e-07
BMT5	-2.16506	7.43117342977594e-07
CNS1	-2.49654	7.44946863139921e-07
snR66	1.34883	7.4950712274588e-07
CDC3	1.90879	7.4950712274588e-07
NSP1	-0.915367	7.50425636471527e-07
PHO5	-2.54529	7.58941250769621e-07
TMA10	1.42729	7.66739110972971e-07
RPC11	-2.20757	7.67034961831508e-07
RME1	-2.21432	7.84190047489411e-07
MPC54	2.25067	7.8871411337737e-07
RTC4	1.34657	7.93683906356059e-07
KOG1	-0.91739	7.97039468747046e-07
YKL023C-A	1.63461	8.01287371917789e-07
GTB1	-1.25237	8.06365179956705e-07
NBP2	-1.5389	8.08690126289372e-07
PDR16	1.57706	8.16535888404726e-07
NPR3	-1.0433	8.20700966819457e-07
RIM2	-1.79328	8.20700966819457e-07
UTH1	1.5207	8.20903072251123e-07
ALD4	1.07341	8.27956838141659e-07
YML002W	1.49877	8.29208339296188e-07
SRP54	-0.962821	8.52060221257202e-07
IOC4	1.2159	8.52099360230733e-07
SAM3	1.16016	8.53854323971881e-07
YJR039W	2.03861	8.62263541306176e-07
RRP8	-1.55476	8.62408323206272e-07
FAA1	1.71408	8.62408323206272e-07
PIS1	1.19115	8.68899291802852e-07
YBR174C	1.55711	8.68899291802852e-07
RPL25	-1.42716	8.73896062001188e-07
IRC22	-1.13276	8.88281290888185e-07
NSA2	-3.3422	8.90279189724913e-07
RPL34B	-1.49336	9.00805489121741e-07
ILV5	-1.57985	9.01398809585896e-07
GRX1	1.21584	9.08547357191268e-07
PAN2	-0.845869	9.11400070434214e-07
HSP150	1.29799	9.13545763306731e-07
PRX1	1.08914	9.25590573234962e-07
MIM2	2.01261	9.25590573234962e-07
YDL218W	-2.55906	9.25590573234962e-07
NPL4	-0.969567	9.25590573234962e-07
RTS1	0.979733	9.25590573234962e-07
NUP85	-2.17142	9.25590573234962e-07
TRM732	-2.11673	9.31675389741522e-07
YHR078W	1.0496	9.36697495276524e-07
GGA1	1.26839	9.37824265598097e-07
MIM1	-1.17425	9.42411403478875e-07
RRT1	1.04369	9.42928263233385e-07
COA1	-1.19257	9.44731277919081e-07
FOB1	-1.60036	9.5959386454916e-07
DSE1	2.13545	9.66395153111072e-07
DBP10	-1.61455	9.66395153111072e-07
RIP1	1.67456	9.66395153111072e-07
YKT6	-0.910014	9.66770970884946e-07
PTC5	-1.28042	9.7252915523926e-07
AMS1	1.19513	9.7252915523926e-07
PFK26	1.04749	9.7252915523926e-07
SAP155	0.98268	9.74730308485092e-07
SUP5	4.82881	9.74730308485092e-07
YPL014W	2.27022	9.80506257215238e-07
STB6	1.21081	9.82140840420488e-07
RPS12	-2.0329	9.86935636403107e-07
AZR1	-4.01892	9.93373731384533e-07
TRP5	-1.10596	1.0064958363123e-06
MRM2	-1.14617	1.02309694537398e-06
LSG1	-1.61091	1.02752848652647e-06
GEP3	-1.53543	1.03881791961998e-06
BUD22	-2.51728	1.04006571711679e-06
YOR292C	1.00155	1.04326599267778e-06
DED1	1.82259	1.04492947363814e-06
VMA8	-1.02242	1.0450322242439e-06
IPI3	-1.79377	1.04664009424863e-06
BUD27	-2.16166	1.04881014631124e-06
APT2	-1.59188	1.05091506107175e-06
NTH1	1.46639	1.05195830276627e-06
MSH3	-1.59107	1.05195830276627e-06
RCK2	1.17078	1.05897780800493e-06
OM45	1.33414	1.06173548612527e-06
TPC1	-3.24463	1.07660435427998e-06
IGO1	1.07247	1.07937304084763e-06
COS3	1.90257	1.08373482701109e-06
PAL1	1.50818	1.08373482701109e-06
KGD2	1.13855	1.09294978212952e-06
DGA1	0.812859	1.09675104038835e-06
YGR176W	3.01671	1.0986227695002e-06
COX23	-1.69573	1.10510653181653e-06
TAF9	-1.68829	1.1104527517923e-06
SOL4	1.51294	1.12586585447964e-06
SAM2	1.76448	1.12586585447964e-06
LSM2	-1.01132	1.12795159739503e-06
IRC23	1.61153	1.13036100708583e-06
RPS13	-1.7986	1.1391359881585e-06
RRP40	-1.37593	1.14425266890132e-06
NOP4	-1.67747	1.14910400544468e-06
YHL026C	1.04981	1.14914412626031e-06
PEP4	0.956889	1.15082977631438e-06
YHR050W-A	1.70954	1.16021172789893e-06
ISA2	-0.950141	1.16304486681321e-06
NOP9	-1.48978	1.16447197585926e-06
ESF2	-1.68974	1.16854843978023e-06
ICS2	1.43826	1.18902376937684e-06
RPP1B	-1.59929	1.18902376937684e-06
LYS12	-1.37747	1.18902376937684e-06
SHO1	-1.6427	1.18949730972262e-06
TRM8	-1.51185	1.19239025209226e-06
DDR2	1.29181	1.21525972219595e-06
CDC24	-1.05118	1.22657525987388e-06
YGL258W-A	2.79995	1.25274266961274e-06
YMR196W	1.56871	1.25551964334396e-06
ILV3	-1.43604	1.26217833364661e-06
YMR102C	1.65836	1.27489825187999e-06
GEF1	-1.34158	1.2844022654419e-06
YPR097W	-0.908899	1.28788096413445e-06
MSH1	-1.60709	1.29875122438891e-06
PNC1	1.08839	1.32153429683935e-06
YER121W	1.54361	1.32153429683935e-06
RPM2	1.15191	1.34023585906881e-06
LSO2	0.97629	1.36016988909249e-06
YOL153C	1.34814	1.37941535061165e-06
ENV11	-1.37266	1.38585177906636e-06
TIM21	0.963103	1.3912360146626e-06
PUS7	-1.77528	1.39998328299989e-06
GYP7	1.32885	1.40036968705839e-06
JAC1	-1.03707	1.40508810648863e-06
YCR051W	-1.69403	1.40668275485942e-06
YFL042C	-0.997169	1.40807642739641e-06
SCP1	1.30102	1.40807642739641e-06
SAP190	-1.72275	1.40807642739641e-06
RRN11	-2.16595	1.41111267572051e-06
DSE3	1.48903	1.41516288208576e-06
VPS74	-0.822884	1.4154524739699e-06
TPS3	1.76205	1.4154524739699e-06
TMC1	1.36441	1.42949400343123e-06
SOK1	1.03269	1.43047404720654e-06
ALG1	-1.06662	1.44614761304734e-06
SGT1	0.77018	1.44970988628816e-06
RAD52	-1.96948	1.45246061791807e-06
SNZ3	-2.0587	1.45717120836599e-06
DIS3	-1.1337	1.46208251987092e-06
VPS51	-1.74447	1.46208251987092e-06
CRM1	0.848234	1.46409605547823e-06
SSD1	1.0237	1.46409605547823e-06
YGR204C-A	2.17205	1.46409605547823e-06
CDC60	-1.55289	1.46664878918083e-06
UTP5	-1.91097	1.47000417665264e-06
NAM2	-1.41446	1.47415113980906e-06
YPL260W	1.19129	1.47901064272178e-06
OAF3	-1.27488	1.47901064272178e-06
APL4	0.908956	1.47901064272178e-06
ALB1	-2.3368	1.47912479988454e-06
SUP19	2.58769	1.48073686864603e-06
DPH5	-1.38205	1.48571785977463e-06
YHL008C	1.47137	1.49706779561088e-06
SEC39	-1.1664	1.4994942781629e-06
GLC3	1.7487	1.49992537314832e-06
AIF1	1.34267	1.49992537314832e-06
YNL092W	2.04777	1.5009800105838e-06
GON7	-1.51735	1.50815169916172e-06
YGK3	1.90747	1.5122219356519e-06
ERB1	-2.21796	1.51930096421053e-06
BUD32	-1.52748	1.56422196060922e-06
YMR295C	1.32626	1.56473395754993e-06
YLR287C	-1.44352	1.57616913647198e-06
MTR2	-1.01013	1.58630025347539e-06
YCR102C	-1.88767	1.58641606486875e-06
COQ8	-1.64614	1.59170033978487e-06
SUV3	-2.25401	1.59665807872239e-06
RFC3	-1.52841	1.62107133656311e-06
PRK1	-1.02661	1.63027339669321e-06
RPL26A	-1.32323	1.6341357729201e-06
FRT1	1.46535	1.63431481205118e-06
BNS1	1.12474	1.63716602890616e-06
YHR127W	-2.26977	1.64349158243087e-06
LAP2	1.5658	1.66861298358421e-06
MMP1	-2.51512	1.6807806832622e-06
NOP6	-1.53881	1.70339413747225e-06
STM1	-1.10542	1.70687677128081e-06
RNY1	1.32806	1.70687677128081e-06
NEM1	0.94884	1.72687866607386e-06
RMD5	1.04823	1.72937032164479e-06
TSA2	1.14891	1.75253352877674e-06
FES1	1.54848	1.75527675704466e-06
DSF1	2.24963	1.75527675704466e-06
ORC1	-0.882006	1.75749915237037e-06
YJL049W	-1.51186	1.77138103028784e-06
YGR182C	1.58889	1.77395640725949e-06
TIF34	-1.13776	1.77395640725949e-06
HRD1	0.758194	1.77395640725949e-06
CTI6	1.06982	1.78347189320507e-06
YBR201C-A	1.31879	1.7848867094452e-06
YDR061W	-1.05757	1.78798024807379e-06
PAB1	-0.897978	1.78798024807379e-06
ALG11	-1.08843	1.79646460103023e-06
MTC3	-1.44629	1.80846538463404e-06
TAH18	-1.8391	1.82169527288859e-06
PEP3	-1.76265	1.82710927641231e-06
snR48	2.83832	1.83533314901142e-06
TGL4	1.19292	1.83533314901142e-06
YDR444W	0.986627	1.84176762627228e-06
APS3	-1.07788	1.84176762627228e-06
RPS11A	-1.27736	1.85167139816539e-06
RRT14	-2.30263	1.87651157429891e-06
PWP2	-1.94515	1.87669998460352e-06
RBG2	-2.32303	1.88792097636443e-06
RGI2	-2.14535	1.89213464113834e-06
YLL058W	-1.20716	1.89760386959274e-06
GSH2	-1.02352	1.89760386959274e-06
VHT1	-1.96174	1.9043991611742e-06
SSB2	-1.99081	1.90618914429101e-06
VMA21	-1.11129	1.9136597052774e-06
PKR1	-1.5742	1.92652172059141e-06
EPS1	0.747604	1.93434148995728e-06
UTP18	-1.87823	1.94196798096727e-06
PMC1	1.74589	1.96377485469221e-06
OCA4	-1.50781	1.96602806071426e-06
RPL33B	-1.51237	1.96901363766255e-06
RIM101	1.12218	1.97293219098747e-06
TIM9	-1.54297	1.97922483343419e-06
ATP2	0.892149	1.99199751996691e-06
ERR2	2.53391	2.00835565730152e-06
YLR108C	1.58815	2.00837231332708e-06
RBL2	-1.68256	2.00890674781199e-06
YBP2	-1.48312	2.02341211272079e-06
HIS5	-1.00697	2.02466567809852e-06
HPA2	1.62542	2.03333784885692e-06
SRF1	0.890321	2.03827362062338e-06
OLA1	1.12326	2.04495862553858e-06
SHH3	-1.05579	2.04495862553858e-06
RUF23	2.9954	2.04970927848994e-06
MOB1	0.981341	2.04970927848994e-06
COG8	1.30404	2.05226227379539e-06
RPS4A	-1.67577	2.05302394927772e-06
BIM1	-1.40731	2.05302394927772e-06
CYB2	2.8086	2.05888345197404e-06
ARX1	-2.2235	2.06096230654779e-06
YDR161W	-1.59849	2.06199029132693e-06
YOR114W	1.11293	2.06659599618037e-06
APN1	-1.76421	2.07202081065401e-06
TSC10	-1.19707	2.07504608249193e-06
MDM30	1.18772	2.0889415305433e-06
NGL1	-0.992147	2.09084040412048e-06
LAT1	0.941041	2.09523228067034e-06
RFA2	-2.02713	2.12010490785222e-06
PRS3	-0.990162	2.12156070736568e-06
KRE33	-2.06383	2.16822866225714e-06
UIP4	1.24781	2.17917683340328e-06
YJR056C	-1.45932	2.19773761908818e-06
MMS1	-1.40886	2.20221589751335e-06
MRPL17	-1.04581	2.21133229042382e-06
CHS5	0.763722	2.24382799825131e-06
PYC2	1.30148	2.24382799825131e-06
FEN2	-1.25687	2.24972132174394e-06
YGR035C	1.64996	2.26332591667816e-06
YDJ1	1.17917	2.28108615559453e-06
HAL5	1.7946	2.30073533304882e-06
GIS2	-0.761529	2.31368772049181e-06
RRS1	-1.68205	2.32806145359489e-06
SRP102	-1.78096	2.33687701552176e-06
YBR126W-A	3.13214	2.34637982800742e-06
DBP1	1.24637	2.34637982800742e-06
TIM50	-0.980536	2.35372573687271e-06
SYO1	-2.66685	2.35372573687271e-06
TRM112	-1.36717	2.35372573687271e-06
YPL150W	-0.967178	2.35448438236846e-06
SLG1	1.2492	2.35671451520483e-06
CEG1	0.910365	2.38066405929781e-06
ARG4	-1.20737	2.38066405929781e-06
SCT1	0.917762	2.40356017318412e-06
ICL2	-1.31872	2.43781342377321e-06
YDR133C	2.36174	2.46783721900542e-06
GRX2	1.31547	2.46783721900542e-06
PGA3	-1.3231	2.49233129138433e-06
YOR020W-A	0.784428	2.54235612775335e-06
HEF3	-1.44447	2.55749791356806e-06
ECM30	0.949355	2.56211292294759e-06
AAD10	-1.45414	2.564250971176e-06
YOR186C-A	2.50867	2.564250971176e-06
TRS23	-1.23953	2.57030040426792e-06
YIL067C	-1.39202	2.58511699673012e-06
MET28	-1.17347	2.59153576163467e-06
EXO5	-1.36988	2.61171032264661e-06
KTR6	1.03631	2.62289579548357e-06
RPC19	-2.17703	2.62507516010109e-06
DAT1	-1.77764	2.63016553102068e-06
PIM1	-1.06872	2.64075892088394e-06
SET5	1.36297	2.64538080012843e-06
RPL32	-1.17122	2.64933691363236e-06
RCY1	-1.24613	2.65220981840285e-06
CGR1	-2.17835	2.65441049373102e-06
CHC1	1.26389	2.65451214157031e-06
SLM2	-1.31935	2.65954150230566e-06
DCI1	-1.314	2.65954150230566e-06
GPP1	-2.19794	2.66917487870768e-06
YBR062C	-0.764216	2.68092713847889e-06
RPS24B	-2.05736	2.68220216102796e-06
TAF8	-1.49696	2.69834423672075e-06
YGR050C	1.2972	2.73099495445959e-06
YNL134C	0.98764	2.74122987397793e-06
YKL151C	1.49084	2.74122987397793e-06
LOH1	-3.21296	2.77111891938187e-06
FUN30	-1.49327	2.77450884875863e-06
RSM22	-1.71958	2.79216217033202e-06
SMD3	-1.69302	2.79238506620005e-06
MIC26	0.728342	2.83084773264449e-06
HSP32	1.7607	2.83381644661075e-06
KKQ8	1.10724	2.85322231429636e-06
MNN11	-1.71502	2.86455199363226e-06
YBL086C	1.22707	2.86535375341528e-06
LYS5	-1.14361	2.9009359221872e-06
TSR4	-1.53162	2.92145788793963e-06
GEP7	0.76747	2.92785472860084e-06
YJL215C	2.42847	2.92904922750584e-06
HIR1	-1.75091	2.92904922750584e-06
RPL38	-1.41371	2.93005285540321e-06
CRP1	1.46695	2.93005285540321e-06
SMD2	-0.885162	2.96047617058415e-06
SNA2	1.12288	2.96193442131641e-06
SIC1	0.841668	2.96354155808148e-06
MSA1	1.23371	2.9833141439445e-06
PEP8	0.815592	2.99397745596138e-06
PSK1	0.817598	2.99397745596138e-06
FIG4	-1.76137	3.00920835232343e-06
YAR023C	-1.55326	3.016861389175e-06
HHT1	1.24972	3.016861389175e-06
PUF6	-1.89209	3.03139158344043e-06
AIM3	1.17192	3.04642666235933e-06
PAP1	0.725185	3.04642666235933e-06
NUS1	0.685629	3.06604587406784e-06
BUR2	-1.2318	3.06604587406784e-06
YER134C	0.963335	3.07242070590496e-06
TAE1	-1.63089	3.08062435425357e-06
KRE9	1.13817	3.09335538536711e-06
DNL4	0.888826	3.09738987078072e-06
COX8	1.31928	3.11468599883699e-06
YPR1	0.922968	3.13671986512285e-06
RPL31A	-1.4882	3.17064051196123e-06
HSK3	-1.34007	3.18691133689904e-06
THR1	-1.36248	3.19355009865047e-06
DAN4	1.1169	3.22408198118901e-06
YJL043W	-4.13042	3.26915093368839e-06
PDP3	-1.30552	3.27340955437609e-06
MRPL22	-0.785611	3.28330957465743e-06
YIL001W	-1.07141	3.31514053685129e-06
ERP2	-1.2889	3.31875442494223e-06
PPN1	0.882197	3.34141240381397e-06
QCR10	1.45999	3.37126149302622e-06
RPS11B	-1.18623	3.37326118450119e-06
SNF1	0.865696	3.37326118450119e-06
ARH1	0.986341	3.37463326488498e-06
ESC1	-0.747655	3.47429060061169e-06
ATP1	1.28447	3.4864934420495e-06
YDR262W	0.867315	3.4864934420495e-06
TAF5	-1.3488	3.48794630119e-06
MIG1	1.12616	3.49475318203637e-06
RTT102	-1.20798	3.51581572629192e-06
SKI7	-1.00843	3.52021824187797e-06
SPP1	-1.24038	3.52021824187797e-06
RPL26B	-1.91922	3.52021824187797e-06
ADD66	-0.828988	3.52021824187797e-06
ATG26	1.17062	3.53065762864312e-06
DBP7	-1.91131	3.57428473396396e-06
PRY1	1.46634	3.57428473396396e-06
YOR376W-A	1.31255	3.58606527951968e-06
BCS1	1.23652	3.58879539793438e-06
NNF2	-1.34098	3.59786369247394e-06
YJL144W	1.27781	3.62048310132087e-06
RRM3	1.1056	3.62394440111509e-06
YBR116C	2.32137	3.62394440111509e-06
YKR023W	-1.3809	3.62394440111509e-06
ACF2	0.958257	3.64170375452349e-06
EXO84	-1.37874	3.64355024231679e-06
CIT1	0.951703	3.71282904526897e-06
YDL180W	0.99552	3.75082318240224e-06
RPL21A	-1.6103	3.75843015726413e-06
RPS26B	-2.05403	3.75843015726413e-06
URB1	-1.97367	3.75906127283822e-06
EAR1	1.32294	3.80058176554866e-06
ITR2	-0.760806	3.81409916033183e-06
PCL8	0.680377	3.83033000523334e-06
NOP16	-1.25746	3.87303066682865e-06
YDR239C	-0.737069	3.8978386757239e-06
VBA1	-1.2079	3.92176373633407e-06
YBR071W	1.35646	3.93556470713595e-06
VPS68	0.841682	3.94411130751127e-06
EBP2	-1.81104	3.96519582355087e-06
MDJ1	1.32706	3.9776739752859e-06
YKE4	-1.12439	3.98927934679487e-06
TRM5	-2.36082	4.00817112954151e-06
YDL144C	-1.41991	4.01029303541159e-06
CCM1	-1.96186	4.01511706933527e-06
ABD1	-0.926962	4.02191469016338e-06
URA5	-1.5191	4.03245812181009e-06
YLL047W	-2.49538	4.04287501387676e-06
RRP36	-2.35518	4.06361572089173e-06
YNR029C	-1.13792	4.10494980374194e-06
ENA5	2.35441	4.25507855059698e-06
TFB3	0.813751	4.2593185340043e-06
TAF7	-1.52035	4.28504594298708e-06
TAM41	0.772274	4.28545083864358e-06
ZRT2	1.59938	4.28545083864358e-06
APD1	1.01668	4.31402469668414e-06
MLP2	-1.87504	4.33665971610627e-06
NTH2	1.40992	4.34448471038754e-06
PDR8	-0.924649	4.3679821876984e-06
LCP5	-2.05398	4.37031517953889e-06
OPT2	2.15619	4.41282328445345e-06
BBP1	1.41438	4.42532442601783e-06
RMD9	-1.2145	4.4890672811922e-06
YER053C-A	1.69569	4.52298386074547e-06
THI21	1.12766	4.52298386074547e-06
MFT1	-1.51892	4.53058327088771e-06
SQT1	-2.61315	4.60692833411211e-06
ADE5	7	9.14618196933704e-07
MPD2	-1.17842	4.69759029591873e-06
YDR109C	-0.902888	4.69759029591873e-06
SAC3	-0.688826	4.70510509952659e-06
YGR042W	-1.0774	4.71982363829442e-06
NOP1	-1.95956	4.71982363829442e-06
RER1	-0.944884	4.72887145688107e-06
APL5	-0.904548	4.72887145688107e-06
TOS3	1.37483	4.76093933364716e-06
TAF4	-0.847743	4.76223419718803e-06
MOH1	1.05427	4.76223419718803e-06
YBR259W	-1.48871	4.77497306280924e-06
ERC1	-1.17241	4.77497306280924e-06
MID1	-1.28571	4.77497306280924e-06
SEN1	-1.04949	4.78043983440909e-06
UBI4	1.16979	4.78043983440909e-06
MHP1	1.21436	4.78622247717827e-06
YNL181W	-1.20154	4.79505975406865e-06
MIG2	2.1037	4.79505975406865e-06
YLR402W	1.71247	4.79505975406865e-06
SNC2	0.961799	4.79702386973862e-06
SNO4	-5.79976	4.79702386973862e-06
PBI2	1.2003	4.85630744363691e-06
RCF2	0.95895	4.85630744363691e-06
AIM45	0.81398	4.87346079649194e-06
GAA1	-1.02633	4.87346079649194e-06
GAL7	2.6612	4.90010626694504e-06
SAS5	-1.37531	4.90279817059695e-06
FUN26	-1.19193	4.90279817059695e-06
BCP1	-1.12077	4.92037659740429e-06
GPI2	-1.18466	4.94064145888432e-06
UTP22	-1.03791	4.97028972717739e-06
SWM1	-2.18541	5.00701531980836e-06
GOS1	-0.972903	5.07719673344262e-06
GCN5	-1.29715	5.08340158372527e-06
GCD6	-0.987583	5.10873155052251e-06
EMP46	1.0831	5.10873155052251e-06
BIG1	-0.854511	5.14101022093405e-06
UBC8	1.11132	5.14101022093405e-06
HXT6	1.37211	5.18469063473496e-06
ACO1	1.01694	5.18779991844499e-06
CTK1	-1.16899	5.24678758904587e-06
CCT5	-1.26581	5.24678758904587e-06
UBX4	-1.30176	5.29242387331819e-06
ECM29	-1.05979	5.34229820897921e-06
YPR109W	0.725204	5.37713538821186e-06
NOC3	-1.76512	5.47345314750524e-06
PKC1	0.692246	5.50409850364537e-06
ATG21	0.801339	5.52364278348543e-06
ASC1	-1.75691	5.52715257544405e-06
YEL043W	-0.714674	5.55599501808496e-06
KRR1	-2.07701	5.56548545190382e-06
MCH4	1.21134	5.56750077236492e-06
INP52	-1.05957	5.59898335810991e-06
HBS1	-1.38452	5.59977273392376e-06
ESL2	0.863775	5.61198025608633e-06
YLR255C	1.75106	5.62190792244772e-06
RTC2	1.10018	5.62190792244772e-06
DIM1	-2.05354	5.63394252353101e-06
YFR034W-A	-1.22978	5.63987738291762e-06
IRC11	1.708	5.64837996472991e-06
ROX3	1.01075	5.65407566126256e-06
SSP2	-1.83939	5.68349316434078e-06
YOR283W	0.7159	5.70967005405015e-06
PLM2	1.67013	5.73236955256947e-06
CRS5	1.32636	5.79819883488859e-06
NOC2	-1.70411	5.80141526906036e-06
YGR168C	-1.15618	5.81935699442228e-06
PEX11	-1.10607	5.82151746582905e-06
RDS3	-1.8682	5.82245185541427e-06
AMN1	1.20975	5.82421436852208e-06
SIT1	-1.95708	5.82926872891385e-06
DBP3	-1.77959	5.83034026018986e-06
AFG1	0.716743	5.85651937775152e-06
YGR237C	0.822351	5.86909738559911e-06
ORC4	-1.46111	5.88005973135274e-06
YNL217W	0.714999	5.90514916070804e-06
PRE3	-1.00552	5.9424839209622e-06
YNL054W-B	1.42891	5.96248442755665e-06
DSS4	-1.31825	5.96686986628308e-06
COA3	-1.09144	6.06203358176146e-06
DUS4	-1.55972	6.1011708093976e-06
RPL11B	-1.68041	6.10401590297425e-06
IDS2	-0.720883	6.10929769273492e-06
IOC3	-1.24824	6.15912141140824e-06
PHO11	-2.08744	6.1940865382953e-06
SSY5	0.8525	6.20225430960053e-06
YDL124W	1.03089	6.32225117812827e-06
YAH1	-1.71599	6.33105343102304e-06
FPR4	-1.19562	6.37500770636969e-06
HIP1	0.735053	6.38966340245965e-06
LOS1	-1.47513	6.39942398036942e-06
GPH1	1.97336	6.4001782108885e-06
RRP46	-1.61256	6.4001782108885e-06
YCR061W	1.15346	6.43507105092275e-06
NDC1	-1.14931	6.43507105092275e-06
YPL034W	-1.27345	6.50333953292531e-06
PEA2	1.27814	6.50333953292531e-06
PSH1	-0.971519	6.54927623820035e-06
SOF1	-2.2446	6.54927623820035e-06
SEC53	-0.785332	6.6109936549706e-06
PRP11	-2.30587	6.75788110625937e-06
RSE1	-1.18786	6.78443180838413e-06
SEG1	1.02107	6.7866374135369e-06
HEM3	1.18607	6.84486228731587e-06
STP1	0.852435	6.87128352662152e-06
YGR283C	-2.21915	6.94876332573388e-06
PXR1	1.31077	6.96215939619981e-06
PCL7	0.769394	6.96215939619981e-06
PER33	0.945198	6.96215939619981e-06
PBI1	0.973847	6.96215939619981e-06
LEU9	-1.30939	6.96215939619981e-06
LCB3	0.99745	6.96215939619981e-06
FMP32	-1.03016	7.00324111199867e-06
PTC4	0.957174	7.01662563505237e-06
YOL057W	-1.45185	7.043967482507e-06
RAP1	0.781678	7.09776459430405e-06
ATS1	-1.9341	7.18955099729056e-06
SMC6	-1.17625	7.20066362245558e-06
PRS5	-0.909883	7.22156910751491e-06
RSA3	-1.59792	7.22694611914195e-06
SPO22	-2.16788	7.2918617641167e-06
UNG1	0.880149	7.33073978073773e-06
DOT6	1.09961	7.33901753722493e-06
TDA4	1.59147	7.35672838931522e-06
SPF1	-1.04136	7.39984061789314e-06
SSN2	-0.906254	7.45202434404986e-06
STE14	-2.34706	7.45291694827094e-06
HFI1	-1.50656	7.45291694827094e-06
TRS85	-1.24357	7.47733540766353e-06
SCJ1	-1.9453	7.48215380576846e-06
COQ9	0.80797	7.48289296204009e-06
SDH8	0.773149	7.52536943066144e-06
CYT1	1.81902	7.55711505269248e-06
CDC10	1.07795	7.57826188677618e-06
MSH2	-2.51318	7.57898741967259e-06
KAP123	-1.50172	7.57898741967259e-06
YMR178W	0.760674	7.57898741967259e-06
SSB1	-1.6905	7.57898741967259e-06
YHI9	-0.894339	7.59963358377822e-06
YML131W	1.50718	7.60391694907205e-06
RPS29A	-1.49426	7.60391694907205e-06
YDR210C-D	-4.00442	7.60414650521197e-06
YOR093C	-1.3281	7.64333560058041e-06
RPF2	-1.88815	7.68964141197309e-06
GRX8	-2.2503	7.70465526745429e-06
AIM36	-0.934797	7.70465526745429e-06
SPG1	1.35872	7.70465526745429e-06
YMR181C	1.10004	7.72492120352468e-06
YME2	1.01683	7.75028997266555e-06
TVP23	-1.30802	7.75695047992433e-06
ENT2	0.93302	7.82313694517851e-06
ALR2	1.28567	7.82709886799272e-06
CRN1	1.02325	7.82709886799272e-06
ENP2	-1.76003	7.82709886799272e-06
PML1	-1.24344	7.84344246230419e-06
PAU19	3.24399	7.86119952880936e-06
ATP20	1.20144	7.88865657792347e-06
DXO1	-1.44585	8.00079834812273e-06
PUT2	0.889421	8.05848995017568e-06
RPS16A	-1.63837	8.24484957582694e-06
PSP1	1.26734	8.34242235201477e-06
YFL041W-A	-2.1697	8.34973546599952e-06
PEX1	-1.23285	8.38923564500518e-06
HYM1	1.04531	8.46058684557522e-06
AMD1	0.772391	8.53360944777348e-06
YPL278C	1.37304	8.55720574663334e-06
SET1	-0.910584	8.55821058380141e-06
USB1	1.4725	8.66245510018258e-06
TOM71	-1.3373	8.6715429006321e-06
HAP2	0.844363	8.6715429006321e-06
IPI1	-2.35659	8.68091083995657e-06
GAD1	1.35242	8.70765505972174e-06
ARP5	-1.38207	8.70861424936494e-06
MEU1	-1.05877	8.73268878473405e-06
YLR171W	3.58083	8.74704969864074e-06
COS111	1.26441	8.77008543921627e-06
TAF11	-2.11591	8.78309810757816e-06
MTC4	-0.955517	8.84899630055628e-06
THI4	1.50698	8.8696935178588e-06
PFY1	0.90123	8.89062560986895e-06
MSC3	1.28421	8.89062560986895e-06
ISU1	1.03741	8.89062560986895e-06
MSE1	-1.23254	8.90510359030643e-06
CTM1	-1.8148	8.95472643740179e-06
MRPS18	-0.955483	8.98529029951759e-06
YAL037W	2.01557	8.99027951589843e-06
YTM1	-1.18039	8.99233772826004e-06
PDR18	1.37087	9.00620184005166e-06
BET2	-0.998321	9.00751760542455e-06
ENT5	0.660038	9.04315656008294e-06
ATP23	-1.64114	9.05889284017669e-06
ASF2	1.46063	9.06934278419549e-06
HHF1	1.19976	9.09141125460676e-06
RRP5	-2.08714	9.15112517916534e-06
PTK2	1.0282	9.18826805328487e-06
MRP4	-1.00752	9.310101635736e-06
YMR114C	0.877527	9.42152096880944e-06
LSM1	-0.889694	9.46245626453715e-06
PIK1	-0.574532	9.47029601193096e-06
MSL1	-2.45655	9.52526742270068e-06
MSR1	-1.049	9.56677759062333e-06
YBR138C	1.45488	9.64547680211614e-06
FMO1	-1.24111	9.65822372914323e-06
NOP12	-1.6322	9.70144203797786e-06
RFC2	-1.0383	9.72283022774766e-06
MET18	-1.92421	9.72283022774766e-06
MRF1	-1.68233	9.72526349272301e-06
MNN9	-0.966159	9.75154272439015e-06
JLP1	-2.19147	9.7708735687352e-06
CHS7	-1.05136	9.83942070291515e-06
RPL15B	-0.911778	9.83942070291515e-06
HSP10	0.956653	9.90904505273006e-06
YCL012C	1.0634	9.91018321122137e-06
SED1	1.38978	9.967012443082e-06
LSB6	1.42577	9.967012443082e-06
GET1	-1.39023	9.967012443082e-06
UPF3	-1.19673	1.00173468157722e-05
KIN82	1.6938	1.00369336591875e-05
YKE2	-1.47243	1.00710100975726e-05
YPR089W	-0.750875	1.00740439360785e-05
RTT103	0.717068	1.01096788146535e-05
YPL067C	0.934195	1.01986880885659e-05
YGR130C	1.2059	1.01986880885659e-05
snR83	1.78447	1.01986880885659e-05
YAP1	-0.637607	1.02216851777119e-05
PAT1	-1.01011	1.02216851777119e-05
THO2	0.682941	1.03418292867876e-05
NRD1	-1.26221	1.03470301576714e-05
SSK2	-0.870625	1.03470301576714e-05
UTP25	-1.57744	1.04868830162193e-05
SKI6	-0.821288	1.05059056660287e-05
DBP6	-1.61658	1.05918389094042e-05
MSA2	1.39886	1.06314979485018e-05
PRP31	-1.48968	1.06321376362785e-05
NIC96	-1.29884	1.06321376362785e-05
BLS1	0.923971	1.06375569141996e-05
RFA3	1.49071	1.07160841039735e-05
RPL36A	-1.22542	1.07240467953598e-05
YIL012W	2.91081	1.08595139167124e-05
CCP1	1.40525	1.09850366079532e-05
MSS11	-0.985142	1.10282243906133e-05
APA1	1.06611	1.10802053556024e-05
SIP5	0.889933	1.11818390845499e-05
MVP1	-1.00744	1.11842063109553e-05
DSE4	1.76726	1.12164536835151e-05
ERG9	1.22634	1.12522529984343e-05
YNL190W	1.21152	1.12569096603557e-05
YMC1	-1.72254	1.15420697512515e-05
CNN1	1.74706	1.15420697512515e-05
HOM3	-0.82788	1.16201626823855e-05
NPC2	0.85139	1.17089799007415e-05
PRI1	-1.92004	1.18135517578816e-05
YML119W	1.07128	1.18135517578816e-05
RPS16B	-1.5608	1.18487485818442e-05
MST28	-3.51586	1.18487485818442e-05
YMR310C	-1.64945	1.18576681433325e-05
TOS1	1.51571	1.19576458867254e-05
GEM1	-0.907055	1.19680395056713e-05
SIR4	-0.739109	1.19708075195739e-05
RPL4B	-1.15472	1.19751304890345e-05
YMR210W	1.08588	1.20289005564204e-05
ELP3	-2.10088	1.20957184043177e-05
YBR126W-B	2.60053	1.21902047070012e-05
CYC8	0.745935	1.22415519895102e-05
BPL1	-1.2291	1.22678376710099e-05
YSP2	0.927402	1.23255185913047e-05
RPS14A	-1.0023	1.23650454588724e-05
GEP4	-1.21262	1.26401872818533e-05
RPL27A	-1.95924	1.27097838743715e-05
RPG1	-1.18761	1.28315824301997e-05
GRX4	-1.31352	1.2847143616093e-05
SIR3	-1.01536	1.28549595426021e-05
POL4	-1.7849	1.29431297412542e-05
PSF2	-1.75838	1.29437405511069e-05
ADE16	1.12895	1.29723689218171e-05
UTP9	1.37723	1.29723689218171e-05
SLH1	-0.827274	1.29723689218171e-05
ARB1	0.733365	1.29723689218171e-05
YNL050C	-1.09767	1.29723689218171e-05
PDR5	1.32795	1.30400277907924e-05
ATP16	0.765196	1.32330084071782e-05
HHY1	1.20942	1.32416784425523e-05
YOR152C	0.839326	1.32990395930126e-05
YIL092W	-1.31454	1.32990395930126e-05
PIF1	-1.53155	1.34936676218231e-05
YML108W	-1.67884	1.35236359634427e-05
TTI1	-1.27429	1.35932992954831e-05
VTI1	0.579594	1.36258800595994e-05
TOA2	-0.893745	1.36258800595994e-05
END3	0.737761	1.36277822317373e-05
GAL10	2.4234	1.37676682842056e-05
YDR034W-B	1.26571	1.37676682842056e-05
ATG3	0.720872	1.38279689695178e-05
DDP1	-0.884251	1.38309085872537e-05
SKG3	1.265	1.39291777425159e-05
INP53	-0.891886	1.41980716206801e-05
RXT3	0.705621	1.42085816811106e-05
PLP1	-1.37696	1.42085816811106e-05
YMR315W-A	3.19703	1.44190987422649e-05
RPL14A	-1.55501	1.44741405773116e-05
AAP1	0.799239	1.47341274321427e-05
SPS18	2.0145	1.4798260211648e-05
SDH6	0.925737	1.48266494707012e-05
CLG1	0.95329	1.48266494707012e-05
STE13	1.04031	1.48963081701203e-05
RMT2	-2.08471	1.49120660768516e-05
PRS1	-0.937402	1.49926139963082e-05
YBL028C	-1.63706	1.50590977882947e-05
RRP14	-1.00684	1.50590977882947e-05
NUM1	0.93284	1.52110542888729e-05
YLL054C	-1.03307	1.52356627548806e-05
NEO1	0.859241	1.53110254828016e-05
SEC6	-1.44227	1.53245777625575e-05
MCA1	0.971183	1.54041745059494e-05
PSE1	-0.849253	1.54578161116103e-05
PPZ1	0.969604	1.54887861565945e-05
APC4	-1.03038	1.55645073546057e-05
GMH1	-1.53068	1.56461465912469e-05
MGM101	-1.14602	1.56899392140101e-05
ATP12	-1.8796	1.57822642862226e-05
IRA2	1.71076	1.58429555729796e-05
POP8	-1.52072	1.58828963244327e-05
APP1	-0.583617	1.58945845373355e-05
MFB1	0.611185	1.59035791561189e-05
GRE2	0.902809	1.60548346586188e-05
YMR103C	2.35454	1.65274482860526e-05
RXT2	0.65164	1.65982309329758e-05
YKR073C	1.72643	1.66256613733142e-05
IMP3	-2.6804	1.66455313443067e-05
RPL12A	-1.39227	1.67420358319619e-05
GND1	1.09636	1.67420358319619e-05
SGF73	-0.716466	1.68824594072016e-05
RSM19	-1.84406	1.69841729950018e-05
YML116W-A	1.96481	1.71589957441667e-05
ALG12	-1.57961	1.72738862579606e-05
SEC66	-1.70412	1.73272687876959e-05
TPP1	-0.994478	1.73272687876959e-05
TRM13	-1.01165	1.73473252837579e-05
VPS3	-0.994231	1.73762171472198e-05
BNA1	3.12951	1.74480693018972e-05
HSC82	1.31847	1.75261596446278e-05
YLR415C	2.82245	1.75823056905273e-05
EFG1	-1.64932	1.76384168839971e-05
PZF1	-1.8497	1.76384168839971e-05
STP4	1.29499	1.76449654166389e-05
CMP2	0.925589	1.77285467796414e-05
RPS8B	-1.64992	1.77999392908092e-05
RRD2	0.724022	1.7875785806555e-05
YAL044W-A	-0.979916	1.79915127724899e-05
CTF8	-1.63656	1.81091569277458e-05
COS1	1.01506	1.82181405187068e-05
RPS23A	-0.868824	1.82640539086932e-05
SAG1	-1.10602	1.82640539086932e-05
CDC53	-1.19789	1.82694414177051e-05
FOL3	-1.25729	1.84086159197322e-05
FPR3	-0.930815	1.84954485400864e-05
CBS2	1.08202	1.85753878312673e-05
NHP2	-1.96611	1.86949278031008e-05
SKN7	0.821054	1.87153077762396e-05
ULS1	1.04385	1.87849794754444e-05
MRPL8	-0.993729	1.88160130828061e-05
MPP6	-1.46164	1.91399602617414e-05
PPT2	-1.21644	1.91840868716463e-05
ORC2	-0.994034	1.9185741146737e-05
SSA4	1.48147	1.92411428355158e-05
ICE2	-0.806302	1.9310585246934e-05
RPL31B	-1.58255	1.95065677878019e-05
CHA4	-0.944545	1.95065677878019e-05
YLR363W-A	-2.27569	1.95236796261933e-05
FRE4	-1.60859	1.95916275982956e-05
RPL2B	-1.50879	1.99781523479018e-05
NOG1	-2.28114	1.99787283339116e-05
NDL1	0.84573	2.00354041916054e-05
YHR080C	1.08126	2.05638424504672e-05
YNR040W	-1.32771	2.07416028242049e-05
PNP1	0.87986	2.09938025458831e-05
KEG1	-1.26854	2.09953992025698e-05
GPB2	0.784082	2.10060270276752e-05
ROT2	-0.858667	2.11297040689703e-05
MNN4	1.05237	2.14811182845752e-05
YOL159C	0.858635	2.14983380988836e-05
FUN14	0.603393	2.16550685081922e-05
GFD1	0.708581	2.21242439537008e-05
SQS1	-0.826003	2.23817979379572e-05
RPL12B	-1.27257	2.25481274788289e-05
CAB4	-0.867808	2.27281846182676e-05
CST6	1.0672	2.27788183746251e-05
FAP1	-1.15981	2.29747931846978e-05
UPS1	0.579993	2.32453510753476e-05
ERP1	-1.02048	2.32453510753476e-05
IRE1	-0.782491	2.32453510753476e-05
RPL2A	-1.62288	2.32453510753476e-05
ALE1	0.859127	2.34852115694588e-05
PET309	-1.27801	2.35665185664174e-05
PMA2	1.1699	2.36153741704027e-05
SPT23	0.93666	2.3752434871539e-05
YKR005C	-1.29412	2.40456372961975e-05
YDL086W	0.999757	2.4052150297766e-05
SGD1	-1.37242	2.4052150297766e-05
PPG1	-0.808415	2.41480870026517e-05
SFA1	1.35652	2.43315348314282e-05
YIR016W	1.15685	2.43706278570945e-05
YKR047W	1.69397	2.43909625545266e-05
RAD1	-0.821643	2.44112341718671e-05
GLN4	0.835979	2.45837566968683e-05
MIA40	-0.949004	2.46865741353785e-05
GCD2	-1.0502	2.47070942838253e-05
DAL82	-0.992654	2.48739374623413e-05
RAD4	0.745621	2.49535904295696e-05
YPL264C	-1.1726	2.49535904295696e-05
YPL229W	0.793171	2.49859657085951e-05
RSA1	-0.866611	2.4987142463161e-05
SCH9	-0.766989	2.4987142463161e-05
FKS1	0.833663	2.53026190574892e-05
YLR456W	-1.62835	2.53156189250699e-05
MSB2	-1.58422	2.53156189250699e-05
AIM44	1.15887	2.53156189250699e-05
RPS21A	-1.99413	2.55191791723754e-05
NTE1	0.96127	2.57583993972763e-05
CSL4	-1.00256	2.58271698272256e-05
ATG32	0.906961	2.59085423726819e-05
DBP9	-1.69805	2.59085423726819e-05
EFM2	-1.01304	2.59290285563002e-05
PKH2	0.730003	2.59290285563002e-05
SIR1	0.783205	2.62479091932799e-05
NUP57	-1.11734	2.62705005660014e-05
FDH1	0.980529	2.62705005660014e-05
BTS1	-1.35212	2.62991084514908e-05
RPC17	-1.80362	2.63280930898014e-05
FIS1	0.88181	2.63564522706887e-05
APC11	-1.16582	2.63631698210192e-05
DSS1	-0.692678	2.64668047721243e-05
SMY2	-0.882729	2.66431377660026e-05
NOP13	-1.66944	2.66772948221488e-05
DAD1	-1.14033	2.68191405964939e-05
APS1	-1.78915	2.68191405964939e-05
UTR4	1.24777	2.68191405964939e-05
EBS1	-0.527548	2.74604601102903e-05
USV1	1.83002	2.76072601101563e-05
RDI1	0.728671	2.76481586781963e-05
GAS4	1.88351	2.76750943007783e-05
CWC2	-2.26696	2.77904492091182e-05
SKO1	0.659724	2.78247116884271e-05
SSF2	-2.35242	2.78555191133378e-05
ADE6	-0.677523	2.81499035780834e-05
WHI2	0.787986	2.82929820274304e-05
CDC27	0.629173	2.83646974873512e-05
DIE2	-0.983581	2.85554265854948e-05
VMA4	0.657923	2.85896684363705e-05
EAF6	-0.774633	2.86299110141064e-05
GPI14	-0.930099	2.89603326277338e-05
YNR014W	1.76286	2.89603326277338e-05
MET8	-1.57676	2.89654340048087e-05
MTO1	-1.90398	2.89654340048087e-05
RNR2	-0.857872	2.89855715254108e-05
MIF2	0.925751	2.906125278659e-05
KRI1	-1.15055	2.91196596621009e-05
TES1	0.849776	2.92825840849114e-05
ROT1	0.889241	2.93738097928774e-05
RAS1	-1.48393	2.93930222595331e-05
SCC2	-1.19427	2.94623599670067e-05
SOV1	-1.1441	2.94623599670067e-05
HIS4	-0.753896	2.9479363101707e-05
TGL3	0.933785	2.95029815773544e-05
PHO90	-1.41857	2.96987709103524e-05
RTR1	-1.25154	2.97446840475293e-05
LNP1	-1.75873	2.98257269017428e-05
PRP24	-0.956046	3.02635911090412e-05
MRPS17	0.869834	3.02909506858036e-05
YOR338W	1.18081	3.04413668503219e-05
DPH2	-1.0728	3.05786788739221e-05
MPH3	1.49999	3.08346492526258e-05
ZIM17	-1.15047	3.08778846237677e-05
HRI1	-0.988854	3.08778846237677e-05
GLE1	-1.27192	3.09113414395274e-05
CCT3	-1.05859	3.09113414395274e-05
CDC48	0.945677	3.13168686493712e-05
RRI1	-1.32378	3.15964073664518e-05
MRPL36	-0.704746	3.15964073664518e-05
ZIP1	-1.10577	3.1727804811916e-05
YHR177W	0.851966	3.1727804811916e-05
COG6	-1.15892	3.20119821859968e-05
PET10	1.05111	3.23720968690017e-05
YGL230C	2.15872	3.24905594946849e-05
CSH1	0.873668	3.25808431610875e-05
DRN1	0.704009	3.25808431610875e-05
TOA1	0.652239	3.27526755280331e-05
UTP20	-1.01474	3.30664604123962e-05
GET3	-0.82335	3.34842198216536e-05
GAL3	0.930841	3.34842198216536e-05
APM4	-0.817553	3.35885297499815e-05
SEM1	-0.742805	3.38190229741371e-05
QDR2	1.20808	3.38190229741371e-05
YBR255C-A	-0.738237	3.3877359054798e-05
SEC11	-0.95188	3.3877359054798e-05
YRR1	0.642699	3.38921364448959e-05
INA17	-0.957419	3.39159435971583e-05
YBL029W	1.03573	3.40423505579286e-05
PRC1	0.923617	3.41569907366282e-05
MRI1	-1.74708	3.43401801945859e-05
ALT1	1.3428	3.43401801945859e-05
SNU13	-1.73866	3.4435840768444e-05
YNR073C	1.77954	3.44949278352843e-05
BRX1	-1.86995	3.45072992661901e-05
MSS4	0.672725	3.45072992661901e-05
PWP1	-1.90076	3.45072992661901e-05
ATG34	0.74492	3.45132407781806e-05
SYF1	-1.10874	3.48010176368823e-05
DBP8	-1.33883	3.49624440378258e-05
YJR061W	0.826924	3.50522020486219e-05
PGM1	1.32451	3.50736445449585e-05
CDC34	1.08248	3.52546248469065e-05
FIT3	10.5161	3.57799140884965e-05
GAL2	2.06142	3.58537158518752e-05
PFA4	-1.09003	3.60029947017881e-05
YIL166C	1.1145	3.62474124541836e-05
YNL247W	-1.91568	3.63579879831538e-05
ORC6	-1.40575	3.63799255972789e-05
TCB3	1.11538	3.64554899085157e-05
TMA23	-1.53057	3.64584124556054e-05
TRM1	-1.26296	3.64584124556054e-05
TDH2	-1.49241	3.67029846483952e-05
YIP5	0.931959	3.67210090875422e-05
SNU114	-1.38663	3.68409776951913e-05
GLG2	1.14599	3.68409776951913e-05
CAB5	0.792957	3.68692467672865e-05
LEU5	1.05628	3.69926451884989e-05
ARO4	-1.56338	3.72322159104549e-05
NUP82	-1.15107	3.72906291719331e-05
SVF1	0.944302	3.73024517400837e-05
YLR125W	1.11554	3.74928654613877e-05
SHE9	-0.829984	3.75364427989908e-05
APC1	-0.821307	3.81109567814851e-05
REH1	-0.721556	3.81844517849766e-05
UBP16	-0.950075	3.81844517849766e-05
YSH1	-1.14177	3.83549276638871e-05
YJL193W	-1.46733	3.83811059324958e-05
CCZ1	-1.78162	3.84597886865188e-05
tH(GUG)K	2.40104	3.85879977552332e-05
SLF1	-1.50496	3.89674279462011e-05
SAP185	-0.720125	3.89685050606351e-05
YOR097C	0.951546	3.92731748021802e-05
TIF2	0.903391	3.94384737847977e-05
SCD6	-0.957139	3.94529447268697e-05
LCD1	-0.823155	3.94529447268697e-05
RPB8	-0.886558	3.95424194323116e-05
AIM24	0.883981	3.95940940552296e-05
POM152	-0.894976	3.97064634086811e-05
ACP1	-0.755144	3.97112069970235e-05
NAN1	-1.08718	3.97440891368552e-05
GEA2	-1.41529	3.97537595715739e-05
BNA3	1.02619	3.97693587717983e-05
RTT101	-0.732783	3.97699789931649e-05
PHO8	0.885263	3.97700845968719e-05
GIP2	1.07884	4.00394918995633e-05
RPC40	-1.73936	4.0147095318004e-05
MDM38	-0.703125	4.01809791931654e-05
RPS19B	-1.47576	4.02892790714308e-05
RPS14B	-1.48014	4.06170398269612e-05
YDR514C	-1.18078	4.06170398269612e-05
SBH1	-0.621364	4.06396244833331e-05
UTP23	-1.49536	4.11467729074495e-05
RRP15	-1.45224	4.13051476291496e-05
APE1	1.11468	4.14871838882709e-05
MSH6	-1.03725	4.16120667251199e-05
PEP1	0.933136	4.17758746144562e-05
CDC123	-0.59229	4.19056697795057e-05
YKR078W	-0.766267	4.20056065028358e-05
NIF3	-0.852073	4.21599748746369e-05
SGS1	-0.879411	4.21931015605619e-05
HTA2	0.867488	4.21992333208871e-05
URB2	-2.02391	4.29319139755347e-05
CMC2	-0.73906	4.30151546176372e-05
YEL057C	1.60894	4.33381842716403e-05
ACH1	0.959502	4.33741890912096e-05
APE2	0.723763	4.35880464135315e-05
MAG2	-0.681645	4.36915383647819e-05
ERP4	0.547621	4.4142094851235e-05
CCC1	0.825023	4.45138024505837e-05
SPC110	-1.09409	4.46758486640536e-05
SDC1	-1.27782	4.49023505579465e-05
KEL2	0.782893	4.49512789470475e-05
NUP159	-0.745613	4.50398839841135e-05
ALK2	1.68347	4.50949757418195e-05
ABP1	0.751538	4.50949757418195e-05
YDR029W	2.07363	4.51102124184418e-05
HCA4	-1.32318	4.52988452943944e-05
TAP42	-1.00588	4.52988452943944e-05
NOP14	-2.27416	4.57319369210146e-05
KEX2	0.85173	4.57712321190984e-05
YPL199C	0.961139	4.58005340491845e-05
MCX1	-1.15852	4.58850856672211e-05
INN1	-0.955683	4.63167100775454e-05
CDC50	-1.52086	4.64590964086094e-05
YML053C	1.43529	4.65712522501283e-05
DRE2	1.30932	4.6749540958026e-05
MET10	1.10498	4.70466624945453e-05
DPH6	-2.15209	4.72642705480626e-05
PET494	0.659212	4.76886112044797e-05
YJR141W	-1.27251	4.78247632507125e-05
YCL074W	-2.81537	4.80256735085345e-05
ARN1	-1.48008	4.83479894068644e-05
RPL40A	-1.13416	4.84058129318346e-05
ENO1	1.50573	4.84385019578205e-05
RPL23A	-1.11854	4.84385019578205e-05
BGL2	0.906148	4.84385019578205e-05
PEX7	0.586584	4.87899337923618e-05
DSF2	0.935168	4.8870855090796e-05
NPR1	0.614769	4.90541517069259e-05
ILV2	-0.92566	4.91348048889254e-05
CPT1	-0.943075	4.91436167735794e-05
YLR419W	-1.43223	4.93025795281775e-05
HPA3	-1.45525	4.94380196138459e-05
SUP45	-1.1881	4.94755422514857e-05
LYS14	0.693201	4.96306379591088e-05
TRM3	-1.71205	5.00631293961153e-05
SRB7	-1.37844	5.03029796615579e-05
SKP2	-0.841774	5.10664727013933e-05
BDH1	1.07491	5.11608601695528e-05
IGD1	1.48659	5.12815527514063e-05
SHE4	0.740806	5.13486290998489e-05
SML1	0.684817	5.1574716989212e-05
YPR063C	-1.23428	5.15759037881284e-05
IPP1	0.526738	5.16315687005948e-05
ABZ1	-0.696578	5.18652989563647e-05
MIC12	-0.746553	5.18813518017458e-05
MAK21	-1.76394	5.20542133021925e-05
PMT7	0.69621	5.29870360236325e-05
HYP2	1.09418	5.30497801305071e-05
IMD3	-1.84696	5.32987211792691e-05
RAD33	-1.01279	5.33078552889197e-05
SRC1	1.16153	5.34510078319549e-05
YNL114C	-3.02427	5.34510078319549e-05
RPB3	-0.866366	5.34779576123695e-05
EFT2	-1.01535	5.40084570198527e-05
ZTA1	0.674355	5.45103201941957e-05
UTP13	-2.35839	5.48464826415355e-05
SCM4	1.65363	5.5020950142803e-05
RPL17B	-1.47398	5.50906328088078e-05
STT3	-0.815734	5.50906328088078e-05
YMR087W	0.779238	5.50906328088078e-05
ITC1	0.793819	5.52019094494475e-05
ASP1	-2.02208	5.57902722291785e-05
QRI7	-1.78455	5.63756896945753e-05
OSH7	0.974057	5.65232231363241e-05
SMK1	2.14785	5.65232231363241e-05
GAT2	1.31419	5.70225916732843e-05
SPT20	-1.62899	5.71501211164421e-05
CHL1	-1.04038	5.7443310500339e-05
ERG20	1.16728	5.76625407151682e-05
INA1	4.59066	5.91664121543218e-05
CBF2	-1.40726	5.92710930730212e-05
CFT2	-1.17066	5.95264205698583e-05
YLR297W	1.20891	5.97175173724427e-05
NOP53	-0.85743	6.01647516363352e-05
YET1	0.935192	6.03412097906553e-05
FYV7	-1.45681	6.12766682413837e-05
HOL1	0.787712	6.13618555917328e-05
YDR282C	-1.02126	6.18865060236092e-05
YCR099C	1.46102	6.2305837302942e-05
SCEI	1.9553	6.2305837302942e-05
UBS1	0.631285	6.25946031071407e-05
NOP8	-2.13325	6.2756055122512e-05
UPC2	1.43347	6.31557372526455e-05
MGR2	-0.548514	6.32919651902657e-05
PET112	-1.33977	6.34029270637213e-05
YIL177C	-3.31886	6.34282080739538e-05
PAI3	1.04515	6.35596743528207e-05
ERV46	-0.959244	6.40013003521227e-05
RPL13A	-1.90715	6.40013003521227e-05
EXO1	0.92996	6.41100493002145e-05
PEX17	0.8031	6.4307294719665e-05
RPA49	-2.07047	6.43547744103346e-05
RAV1	-0.7074	6.44294859716687e-05
VID24	1.04089	6.46474550402355e-05
PUP3	-0.660432	6.47484336955497e-05
IQG1	-0.926641	6.47484336955497e-05
MPM1	0.642497	6.48707580343832e-05
PFK27	1.66704	6.48751365221827e-05
FLO8	-1.09892	6.49905092198985e-05
MDM36	-1.12283	6.49905092198985e-05
RNA1	-0.864233	6.49905092198985e-05
TIM11	0.63948	6.51271712649837e-05
PEX28	0.657108	6.52787780350777e-05
MCH5	1.25043	6.52787780350777e-05
RPL18B	-1.1576	6.53436100086097e-05
CWC22	-0.971163	6.53436100086097e-05
WTM2	-0.979324	6.62873825956669e-05
EMP70	-1.11004	6.70626614584745e-05
AQY2	1.39864	6.71448744018991e-05
BLM10	-0.869503	6.71448744018991e-05
JJJ2	-0.862484	6.76153356442032e-05
TRS20	-1.87316	6.83703446020598e-05
URH1	1.24364	6.83703446020598e-05
SPS22	2.84437	6.84436972147643e-05
LIP2	-0.979926	6.8788603635639e-05
FLO5	1.40925	6.91622442788936e-05
ERO1	1.02403	6.95023218091901e-05
GIM5	-1.01482	6.98217210871563e-05
YKL100C	0.670102	7.05337643343326e-05
UTP4	-2.20893	7.05337643343326e-05
SNF2	0.880631	7.11066483900711e-05
YBR184W	1.15797	7.11991328810578e-05
YBR242W	0.91201	7.12436965105942e-05
RRB1	-1.24075	7.14829494539626e-05
OST3	-0.724431	7.15615669090838e-05
RRP6	-0.776565	7.17988948653346e-05
RNR4	0.884392	7.21806548544442e-05
RIM11	0.732536	7.21810218926602e-05
YRA1	0.755551	7.22026721282649e-05
CWP1	1.59562	7.31978670897221e-05
PMP3	0.860839	7.32770813600996e-05
MLS1	-1.9235	7.32770813600996e-05
DDC1	-1.02003	7.36098787327413e-05
LRE1	0.637184	7.37539349958403e-05
FAF1	-1.41097	7.37593452849986e-05
YLR271W	0.978021	7.40794892203908e-05
MIS1	-1.43026	7.45361597250567e-05
YCR075W-A	-1.20762	7.46482521825846e-05
PPH21	0.916668	7.47781346583602e-05
POL2	1.19551	7.48054041043754e-05
MET2	1.02017	7.56861417240198e-05
VNX1	0.663051	7.61735762875304e-05
ECM11	-3.02315	7.67459432949227e-05
YPR050C	1.99888	7.74717920095729e-05
PDR10	-1.21425	7.7762714609188e-05
YKL031W	-2.71585	7.86635203145446e-05
YNL162W-A	-2.63074	7.88159537142585e-05
ARG7	-0.837837	7.88817502216064e-05
SPT6	0.648376	7.88956035384095e-05
RSC8	-0.928713	7.9375416448731e-05
ATG27	0.647623	7.9375416448731e-05
BUD16	-1.37377	7.99240650376964e-05
DSN1	-1.03238	7.99240650376964e-05
YTA7	0.665838	7.99240650376964e-05
YRA2	-0.996067	7.99710917447464e-05
ILV1	-1.18386	8.00954274562549e-05
LSC2	0.76391	8.00954274562549e-05
SYF2	0.900115	8.01567851133545e-05
GCS1	-2.07647	8.02924757677532e-05
TEN1	-0.998619	8.11301900023037e-05
YDL121C	-1.71283	8.12082502621222e-05
FRT2	0.829512	8.12176249188832e-05
MRPS16	-0.790925	8.18609025730538e-05
TEM1	1.06028	8.23243536617365e-05
MSB3	0.769942	8.33094046426499e-05
SAC6	1.16355	8.34945659385333e-05
YKL077W	0.663707	8.34945659385333e-05
PEX18	-0.812194	8.3809255714145e-05
THP3	0.540274	8.40126840403818e-05
SLM4	0.480568	8.43137655995988e-05
YAL065C	-5.13611	8.44082157910002e-05
CIA2	-1.10948	8.53036450466391e-05
FYV10	0.687228	8.55052280872448e-05
KTR2	0.841127	8.57854901947015e-05
MAE1	-1.0027	8.58029283700414e-05
SPO19	-3.39245	8.58294667696069e-05
YCR090C	-1.22069	8.66811071744604e-05
KIP1	-1.18651	8.70626205778478e-05
CKB1	-0.833414	8.70850428499798e-05
MMM1	0.850678	8.7322698103081e-05
DAP1	1.23284	8.73364462292473e-05
DMA2	-0.97943	8.83187452700005e-05
APT1	-1.19	8.8427469195553e-05
YFL013W-A	2.26731	8.8512893247595e-05
SFC1	-2.33903	8.86940744556091e-05
SAM37	-0.792129	8.86940744556091e-05
RFC4	-1.73403	8.87630877055518e-05
PPQ1	-0.947209	8.94005789190276e-05
RFT1	-0.729437	8.94820171780779e-05
YPD1	-1.15131	9.02496622149593e-05
MAS2	-1.23314	9.04760148747656e-05
FRQ1	-0.71448	9.09185132390246e-05
RPS9A	-1.1515	9.12835944680318e-05
DNF2	0.994904	9.20081169982462e-05
YNL284C-B	1.27067	9.26693591358405e-05
YMR130W	-1.29891	9.27358065298026e-05
DDI1	-0.828278	9.39146937847007e-05
SSO1	0.782666	9.39146937847007e-05
[truncated: 4,177 more rows]
