# Supplementary material for: Saccharomyces cerevisiae strains performing similarly during fermentation of lignocellulosic hydrolysates show pronounced differences in transcriptional stress responses
Source: Appl Environ Microbiol. 2024 Apr 8;90(5):e02330-23. doi: 10.1128/aem.02330-23 (PMC11107148; doi:10.1128/aem.02330-23)
Supplement: Table S4 — Differential gene expression analysis of the GO terms highlighted in Fig. 5 between LBCM109 and LBCM31. [file aem.02330-23-s0005.xlsx]

## Sheet: README
Table S4: Differential Gene expression analysis of the GO terms highlighted in Fig. 5 between LBCM109 and LBCM31
Header	Description
Gene	Differentially expressed gene between LBCM109 and LBCM31
logFC	Base-2 logarithm of the fold of change in the gene expression of LBCM109 compared to LBCM31
adj.P.Val	Adjusted p value, representing the significance of the different expression of the gene between LBCM109 and LBCM31

## Sheet: Carbohydrates metabolic process
Gene	logFC	adj.P.Val
GAL80	2.48633	7.18339690982832e-13
SCW4	3.57017	2.63310493572827e-12
IMA1	-3.7678	4.6173025109428e-12
PRM15	1.97761	6.589390698809e-11
GAS5	2.28493	1.75534691902822e-10
GPD2	2.93883	3.21341651152874e-10
SOL1	1.67501	6.20147409430211e-10
GFA1	1.67778	1.04187532158396e-09
PGM2	2.10228	1.39457470600785e-09
SKN1	1.92196	3.59647608562294e-09
EMI2	2.32935	4.00760144722569e-09
YNR071C	2.75441	4.43049023780803e-09
GPD1	1.50026	1.12660771472908e-08
GDB1	2.27544	1.23436146071286e-08
YDR248C	2.2037	1.4281679454595e-08
ATH1	1.68804	1.50414578168563e-08
XKS1	2.427	3.26778686745728e-08
GAL4	1.44489	4.55359197191138e-08
MDH2	-1.95861	4.9538533213973e-08
GLC7	1.02016	6.38334354466326e-08
NQM1	1.61371	6.72334392812204e-08
GLC8	1.36784	1.21544852218762e-07
GLK1	1.73928	1.36112403705951e-07
GAS2	2.4188	1.38346831199148e-07
GAS1	1.71352	2.49342918989048e-07
GUT1	1.53732	2.59383308412754e-07
IMA5	1.91519	4.79276902348532e-07
AMS1	1.19513	9.7252915523926e-07
SOL4	1.51294	1.12586585447964e-06
GLC3	1.7487	1.49992537314832e-06
SNF1	0.865696	3.37326118450119e-06
MIG1	1.12616	3.49475318203637e-06
ATG26	1.17062	3.53065762864312e-06
YDR109C	-0.902888	4.69759029591873e-06
MIG2	2.1037	4.79505975406865e-06
GPH1	1.97336	6.4001782108885e-06
GAL10	2.4234	1.37676682842056e-05
ROT2	-0.858667	2.11297040689703e-05
GAS4	1.88351	2.76750943007783e-05
GAL3	0.930841	3.34842198216536e-05
PGM1	1.32451	3.50736445449585e-05
BGL2	0.906148	4.84385019578205e-05
SHB17	-1.34882	0.000104329235359011
SOL3	1.49787	0.000143691121164313
MAL32	1.46333	0.000186407283579193
TAL1	0.912318	0.000234989181260145
IMA2	1.25542	0.000263239165498536
CTS2	-1.12558	0.000347890834509719
PCM1	0.694128	0.000383158146614973
RPE1	-0.675401	0.000385354421570477
MDH3	0.525837	0.000514172517555589
MDH1	0.809185	0.000604681661602768
FBP1	-1.63167	0.000793304169552055
SCW11	0.911398	0.000935202717404493
CTS1	1.03101	0.00114463863256534
MPA43	-0.561357	0.00122483412093818
GAL1	1.84547	0.00137139490759861
YHR210C	0.890397	0.00162043194453916
KRE6	0.718675	0.00185154411430233
YPR147C	-0.572996	0.00195992529874647
XYL2	0.801441	0.00204289321625501
PMI40	-0.682183	0.00372626465333873
HXK1	0.808614	0.00703558536883035
CAT8	0.570818	0.00751458821299794
EXG2	0.730657	0.0079104321451345
SOL2	0.510609	0.00967167124624249

## Sheet: Cellular AA biosynth process
Gene	logFC	adj.P.Val
MHT1	-3.14304	5.93010371821663e-09
MET1	-1.69665	2.44907304818196e-08
ASN2	-2.08824	2.90972780989479e-08
GCN2	-1.22207	1.03085376809562e-07
MET14	-1.73657	2.34303825808704e-07
ARO2	-1.64457	3.02810897670936e-07
ARO1	-1.2647	5.82138339930142e-07
LYS21	-1.65176	6.02088834915722e-07
LYS12	-1.37747	1.18902376937684e-06
ARG4	-1.20737	2.38066405929781e-06
MET28	-1.17347	2.59153576163467e-06
LEU9	-1.30939	6.96215939619981e-06
HOM3	-0.82788	1.16201626823855e-05
UTR4	1.24777	2.68191405964939e-05
MET8	-1.57676	2.89654340048087e-05
MRI1	-1.74708	3.43401801945859e-05
ARO4	-1.56338	3.72322159104549e-05
MET10	1.10498	4.70466624945453e-05
LYS14	0.693201	4.96306379591088e-05
MIS1	-1.43026	7.45361597250567e-05
MET2	1.02017	7.56861417240198e-05
ARG7	-0.837837	7.88817502216064e-05
ARG1	-1.06977	9.47715656754978e-05
BAT1	-0.97645	0.000101708971277697
ARG3	-0.890074	0.000103453285697005
ARG2	-1.35204	0.000118341772035135
HOM2	-0.736706	0.000144145814217594
LEU4	-0.78638	0.000172392467354831
CYS4	-0.640916	0.000243862441322217
ADI1	1.13337	0.000324545210882541
ADE3	0.819118	0.000392220400673134
ORT1	-1.05713	0.00069097040166724
CPA1	-0.721547	0.000881307876129079
YML082W	0.925014	0.000885984664944782
MET3	-0.715595	0.00268220010669389
MDE1	-1.27587	0.00312633420197478
MET5	-0.546433	0.00340244698492624
BAT2	0.487824	0.00350354771784485
YHR033W	-0.885055	0.00375937539573893
GCN4	0.466485	0.00414043301882863
MET30	0.954823	0.00465510564336924
ARG8	-0.612604	0.00502666741311928
CPA2	-0.544959	0.00689292166798991
LEU2	-0.481045	0.00903656930090795
ASN1	-0.744639	0.0097218171184753
LYS9	-1.26777	0.0102687124168731
MET17	-0.337885	0.0505343395607298
MET16	0.407355	0.0685167361791906
LYS20	-0.616631	0.0905268060842457
LYS2	-0.275581	0.103441505097365
MET6	-0.283271	0.128485422350708
MET4	0.274556	0.141427049011607
LEU3	0.167963	0.260687547997927
ARO3	0.155593	0.272426695420975
LYS4	-0.20474	0.420550867579232
YML096W	-0.359368	0.437886498208654
ARO7	-0.217443	0.55443250050217
LEU1	0.0790756	0.718628883911686
LYS1	-0.0627971	0.796603403340547
CTR86	0.0325439	0.878319324385601
GLT1	-0.0147578	0.928785809584939

## Sheet: Dephosphorylation
Gene	logFC	adj.P.Val
DOG2	3.68243	1.27688672286096e-13
PSR1	1.98567	2.44630562587489e-11
PHM8	2.68663	3.34147599534797e-11
DOG1	2.20311	4.1970588281597e-11
DIA3	2.06434	2.39620411596879e-09
TPS2	2.2726	2.98674108577957e-09
TSL1	1.95965	4.50585563617065e-08
SAP4	2.18398	6.63388760471817e-08
PTP2	1.02419	2.9872962486274e-07
FBP26	1.46937	3.34251427557887e-07
MET22	-1.09508	6.39226590168302e-07
PHO5	-2.54529	7.58941250769621e-07
SAP190	-1.72275	1.40807642739641e-06
TPS3	1.76205	1.4154524739699e-06
NEM1	0.94884	1.72687866607386e-06
GPP1	-2.19794	2.66917487870768e-06
YER134C	0.963335	3.07242070590496e-06
YOR283W	0.7159	5.70967005405015e-06
PHO11	-2.08744	6.1940865382953e-06
LCB3	0.99745	6.96215939619981e-06
APP1	-0.583617	1.58945845373355e-05
CMP2	0.925589	1.77285467796414e-05
UTR4	1.24777	2.68191405964939e-05
TPD3	0.54702	0.000102418562112032
SHB17	-1.34882	0.000104329235359011
GPP2	0.662188	0.000239541925824392
PTP1	0.759469	0.000248462201690234
MSG5	-0.666077	0.000389390942425421
SIT4	0.760019	0.000396519311871256
FBP1	-1.63167	0.000793304169552055
CNA1	-0.611401	0.00110960146820906
SDP1	0.952475	0.00117482474756806
PTP3	-0.641933	0.00165593135999068
YMR1	-0.623319	0.00201047413147389
PHO3	-2.27495	0.00296969553330664
PAH1	0.427741	0.00449043727528256
SER2	-1.36308	0.00601253697708183
POA1	-0.433662	0.00765323933628511
CDC14	-1.29874	0.0100573257031642
YVH1	-1.2696	0.0200363928868902
SDT1	-0.548935	0.0366784515289041
PPZ2	-0.287717	0.0374497268895638
HIS2	-0.308134	0.0565222607321272
YNL108C	0.316276	0.0704233873177888
ISN1	0.242651	0.0816181565796806
TEP1	0.632659	0.0820864652768274
DPP1	0.317249	0.110120059967095
YCH1	-0.363293	0.135592581987646
PPS1	-0.177107	0.197807816246808
PSR2	0.225781	0.2937208412033
LPP1	-0.141179	0.437346119925377
CDC1	0.085927	0.520575766842299
CNB1	-0.0816574	0.574258584524735
DET1	0.0522235	0.661943231462378
SIW14	0.0497406	0.7580902953945
PHO12	0.0949328	0.804972184149233
TFC7	-0.0184766	0.912846673852095

## Sheet: DNA biosynthetic process
Gene	logFC	adj.P.Val
YJR029W	3.17567	7.00981963135578e-07
DNL4	0.888826	3.09738987078072e-06
YDR210C-D	-4.00442	7.60414650521197e-06
POL4	-1.7849	1.29431297412542e-05
YNL284C-B	1.27067	9.26693591358405e-05
CDC9	-1.1364	0.000164483826837919
POL3	-1.45243	0.000276152575155817
YGR109W-B	0.749935	0.000285107747977313
YMR045C	2.54478	0.000377213744096114
YLR410W-B	-1.90086	0.00165890668448885
YDR210W-B	-2.55054	0.00216958960148245
POL5	-0.682193	0.0022457195304478
YDR261C-D	2.14673	0.00281428010785142
YLR157C-B	2.55388	0.00505903381148235
YBL005W-B	1.29521	0.00587690880052569
YMR050C	2.07285	0.0100319964846544
YGR027W-B	2.27763	0.0204935040594582
YDR034C-D	-2.35284	0.0225996592059361
YBR012W-B	1.25394	0.0264484001952322
POL31	-0.410743	0.0315915032976047
YDR098C-B	-0.805906	0.0337090032864371
YLR227W-B	1.35073	0.0341176364631899
YER160C	1.76599	0.0360964807852318
YJR027W	-0.698854	0.0721701112189753
YOR142W-B	1.58729	0.078700328415626
YPR158W-B	0.980821	0.0932934727941247
YOR192C-B	1.05299	0.135592581987646
YDR365W-B	1.36566	0.149974243235935
YGR161C-D	1.03104	0.151095574843084
YPR137C-B	1.5687	0.154883796357051
YBL100W-B	-0.657312	0.200947547587019
YGR038C-B	-0.758584	0.237672419552267
YPR158C-D	1.11299	0.244845272457493
YOR343W-B	-0.445848	0.354617464568687
YER138C	0.904667	0.37118259158134
YDR261W-B	-0.640247	0.550385662381272
YFL002W-A	0.441714	0.614224782134541
YOL103W-B	0.327883	0.669026161125945
MIP1	-0.08245	0.674934488908201
YML045W	0.464939	0.683779575641664
YCL019W	-0.371903	0.74682623916865
YML039W	0.226578	0.758096616784969
POL12	-0.110481	0.81515573763268
YGR161W-B	-0.130836	0.903756826258606
YPL257W-B	0.100106	0.911964435802404
YHR214C-B	-0.0136458	0.980695379066455

## Sheet: DNA integration
Gene	logFC	adj.P.Val
YJR029W	3.17567	7.00981963135578e-07
YDR210C-D	-4.00442	7.60414650521197e-06
YNL284C-B	1.27067	9.26693591358405e-05
YGR109W-B	0.749935	0.000285107747977313
YMR045C	2.54478	0.000377213744096114
YLR410W-B	-1.90086	0.00165890668448885
YDR210W-B	-2.55054	0.00216958960148245
YDR261C-D	2.14673	0.00281428010785142
YLR157C-B	2.55388	0.00505903381148235
YBL005W-B	1.29521	0.00587690880052569
YMR050C	2.07285	0.0100319964846544
YGR027W-B	2.27763	0.0204935040594582
YDR034C-D	-2.35284	0.0225996592059361
YBR012W-B	1.25394	0.0264484001952322
YDR098C-B	-0.805906	0.0337090032864371
YLR227W-B	1.35073	0.0341176364631899
YER160C	1.76599	0.0360964807852318
YJR027W	-0.698854	0.0721701112189753
YOR142W-B	1.58729	0.078700328415626
YLR035C-A	2.40506	0.0869354788090901
YPR158W-B	0.980821	0.0932934727941247
YJL113W	0.963233	0.132696920103822
YOR192C-B	1.05299	0.135592581987646
YDR365W-B	1.36566	0.149974243235935
YGR161C-D	1.03104	0.151095574843084
YPR137C-B	1.5687	0.154883796357051
YBL100W-B	-0.657312	0.200947547587019
YGR038C-B	-0.758584	0.237672419552267
YPR158C-D	1.11299	0.244845272457493
YOR343W-B	-0.445848	0.354617464568687
YER138C	0.904667	0.37118259158134
YDR261W-B	-0.640247	0.550385662381272
YFL002W-A	0.441714	0.614224782134541
YOL103W-B	0.327883	0.669026161125945
YML045W	0.464939	0.683779575641664
YCL019W	-0.371903	0.74682623916865
YML039W	0.226578	0.758096616784969
YGR161W-B	-0.130836	0.903756826258606
YPL257W-B	0.100106	0.911964435802404
YHR214C-B	-0.0136458	0.980695379066455

## Sheet: DNA recombination
Gene	logFC	adj.P.Val
MND1	-2.29091	2.58734140311884e-08
RDH54	2.74679	4.65102500328127e-07
YJR029W	3.17567	7.00981963135578e-07
FOB1	-1.60036	9.5959386454916e-07
MSH3	-1.59107	1.05195830276627e-06
RAD52	-1.96948	1.45246061791807e-06
RFA2	-2.02713	2.12010490785222e-06
DNL4	0.888826	3.09738987078072e-06
MFT1	-1.51892	4.53058327088771e-06
MSH2	-2.51318	7.57898741967259e-06
YDR210C-D	-4.00442	7.60414650521197e-06
RPS16A	-1.63837	8.24484957582694e-06
MSC3	1.28421	8.89062560986895e-06
UPF3	-1.19673	1.00173468157722e-05
THO2	0.682941	1.03418292867876e-05
RFA3	1.49071	1.07160841039735e-05
RPS16B	-1.5608	1.18487485818442e-05
PIF1	-1.53155	1.34936676218231e-05
EBS1	-0.527548	2.74604601102903e-05
SGS1	-0.879411	4.21931015605619e-05
YNL284C-B	1.27067	9.26693591358405e-05
CDC9	-1.1364	0.000164483826837919
MMS21	-1.30283	0.000190107123596241
YGR109W-B	0.749935	0.000285107747977313
YMR045C	2.54478	0.000377213744096114
LIF1	-0.755549	0.000445397963889062
MEC1	-0.767178	0.000885984664944782
MSC6	-0.617859	0.00117658496851483
YLR410W-B	-1.90086	0.00165890668448885
YDR210W-B	-2.55054	0.00216958960148245
YDR261C-D	2.14673	0.00281428010785142
NUC1	-1.56483	0.00411189165259372
YLR157C-B	2.55388	0.00505903381148235
YBL005W-B	1.29521	0.00587690880052569
SLX1	-0.472077	0.00794985960641033
YMR050C	2.07285	0.0100319964846544
THP2	-0.824225	0.0118786965735732
RAD59	-0.526798	0.0158476079744514
YGR027W-B	2.27763	0.0204935040594582
YDR034C-D	-2.35284	0.0225996592059361
YBR012W-B	1.25394	0.0264484001952322
MMS4	-0.638514	0.030273565763224
YDR098C-B	-0.805906	0.0337090032864371
YLR227W-B	1.35073	0.0341176364631899
YER160C	1.76599	0.0360964807852318
YAR009C	-1.3169	0.039834608612597
MEI4	0.591833	0.0494439456549217
KRE29	-0.58801	0.050904048092069
YJR027W	-0.698854	0.0721701112189753
RAD51	-0.496121	0.0760429418779167
YOR142W-B	1.58729	0.078700328415626
YKU80	-0.366314	0.0906395376209673
YPR158W-B	0.980821	0.0932934727941247
SOH1	-0.249291	0.111837368371695
NAM7	0.17224	0.129471134911092
YJL113W	0.963233	0.132696920103822
YOR192C-B	1.05299	0.135592581987646
YDR365W-B	1.36566	0.149974243235935
YGR161C-D	1.03104	0.151095574843084
YPR137C-B	1.5687	0.154883796357051
MUS81	-0.333723	0.162729850925392
NSE3	0.198966	0.192345496452344
YBL100W-B	-0.657312	0.200947547587019
YGR038C-B	-0.758584	0.237672419552267
YPR158C-D	1.11299	0.244845272457493
CGI121	0.370889	0.334099132579596
YOR343W-B	-0.445848	0.354617464568687
YER138C	0.904667	0.37118259158134
NSE1	-0.11858	0.37118259158134
YKU70	-0.117407	0.433570124822247
HPR1	-0.119656	0.521063088235778
YDR261W-B	-0.640247	0.550385662381272
YFL002W-A	0.441714	0.614224782134541
MHR1	-0.0699476	0.653072526167826
YOL103W-B	0.327883	0.669026161125945
YML045W	0.464939	0.683779575641664
NMD2	0.0598101	0.690748845590587
YCL019W	-0.371903	0.74682623916865
YML039W	0.226578	0.758096616784969
HED1	0.138367	0.805147623886294
YGR161W-B	-0.130836	0.903756826258606
YPL257W-B	0.100106	0.911964435802404
NSE5	0.00968624	0.961389130971451
YHR214C-B	-0.0136458	0.980695379066455
NSE4	0.00545206	0.983716222605337

## Sheet: Lipid metabolic process
Gene	logFC	adj.P.Val
OLE1	3.89	1.9923e-09
LAC1	1.84999	2.90827e-09
PLC1	1.47721	6.43225e-09
TGL5	1.11468	4.36616e-08
FAA4	1.86256	8.78186e-08
CAT2	1.17757	3.76444e-07
SFK1	1.14258	5.53541e-07
FAA1	1.71408	8.62408e-07
DGA1	0.812859	1.09675e-06
TGL4	1.19292	1.83533e-06
YDR444W	0.986627	1.84177e-06
DCI1	-1.314	2.65954e-06
LCB3	0.99745	6.96216e-06
NTE1	0.96127	2.57584e-05
TGL3	0.933785	2.9503e-05
YEH2	-1.08977	0.000124486
LIP1	0.580623	0.000206997
YAT2	-1.17255	0.000308243
NCR1	0.467491	0.000358523
YAT1	-2.49413	0.000528895
ARV1	-0.965294	0.000583504
LAG1	-1.01579	0.000856875
PGC1	0.481034	0.00100499
GDE1	-0.537081	0.00100553
YEH1	1.1101	0.00122162
AIM6	0.361444	0.0044594
PHO81	0.41154	0.00679536
LCB4	0.384746	0.00980146
YDL109C	-0.50323	0.018726
YSR3	0.68888	0.0281065
YND1	0.362986	0.0380519
FRM2	1.11955	0.0419145
LPL1	0.231915	0.0588294
TAX4	-0.301116	0.060215
LRO1	-0.365847	0.103449
AUR1	-0.311098	0.111497
CSR1	-0.32024	0.113391
TSC13	0.335095	0.136307
DFG10	0.317345	0.146411
IRS4	-0.267003	0.182455
FMP30	0.492005	0.186038
LOA1	-0.293869	0.219845
ATG15	0.298598	0.278407
LCB5	0.162274	0.278512
ECI1	-0.177692	0.307197
FOX2	0.122283	0.344593
FAA3	0.0811843	0.54719
KEI1	0.0823961	0.612605
FAA2	-0.0803221	0.638487
YJR098C	-0.0294512	0.81849

## Sheet: Metabolic process
Gene	logFC	adj.P.Val
DOG2	3.68243	1.27688672286096e-13
BNA6	4.2088	9.11836592239632e-13
PHM8	2.68663	3.34147599534797e-11
DOG1	2.20311	4.1970588281597e-11
BNA5	3.36382	5.11614765003447e-11
SER33	-2.53766	6.589390698809e-11
YDR018C	2.12071	1.27385680385421e-10
CPS1	1.56169	1.45302895193392e-10
BNA4	3.36701	1.47493268640043e-10
GPM2	2.68695	1.62995805820371e-10
PLB2	2.54425	1.70709106779768e-10
GFA1	1.67778	1.04187532158396e-09
YLR345W	1.46074	1.14761621412613e-09
PRO2	-2.00906	1.21043856182688e-09
PDE2	1.53755	1.80872405762232e-09
FOL1	-1.86413	2.72456252725154e-09
UGP1	2.01764	5.75866466977873e-09
PLB3	1.71975	6.29667353814273e-09
EHD3	-1.20524	6.42316923267867e-09
GOR1	1.72632	7.97047207935039e-09
LSC1	1.55586	1.05226829450721e-08
GDB1	2.27544	1.23436146071286e-08
CAX4	2.29878	1.46785570500099e-08
ATH1	1.68804	1.50414578168563e-08
HFD1	1.74859	1.61321886117945e-08
MET1	-1.69665	2.44907304818196e-08
GSY2	2.45005	2.61360684440499e-08
TRP3	-1.55077	2.76797702780724e-08
TKL2	2.27854	3.37534417645726e-08
TGL5	1.11468	4.36616489046355e-08
TIP1	3.20481	5.09158327910172e-08
NQM1	1.61371	6.72334392812204e-08
POT1	-3.22205	7.18378754319972e-08
FAA4	1.86256	8.78185523529456e-08
KGD1	1.09152	1.07457718223198e-07
YIR042C	-4.42564	1.10314143845454e-07
FMP41	-1.17435	1.21544852218762e-07
YEF1	1.33054	1.52253868741022e-07
OXP1	-1.62138	2.17829933170864e-07
ALD3	2.09977	2.59137552282125e-07
FBP26	1.46937	3.34251427557887e-07
YMR315W	1.05894	4.30586347436233e-07
ARO1	-1.2647	5.82138339930142e-07
LYS21	-1.65176	6.02088834915722e-07
HEM1	1.28287	6.14824891874681e-07
YJR029W	3.17567	7.00981963135578e-07
ALD4	1.07341	8.27956838141659e-07
FAA1	1.71408	8.62408323206272e-07
YKT6	-0.910014	9.66770970884946e-07
AMS1	1.19513	9.7252915523926e-07
TRP5	-1.10596	1.0064958363123e-06
NTH1	1.46639	1.05195830276627e-06
KGD2	1.13855	1.09294978212952e-06
YMR196W	1.56871	1.25551964334396e-06
ILV3	-1.43604	1.26217833364661e-06
PNC1	1.08839	1.32153429683935e-06
SNZ3	-2.0587	1.45717120836599e-06
DPH5	-1.38205	1.48571785977463e-06
DSF1	2.24963	1.75527675704466e-06
TGL4	1.19292	1.83533314901142e-06
HIS5	-1.00697	2.02466567809852e-06
CYB2	2.8086	2.05888345197404e-06
LAT1	0.941041	2.09523228067034e-06
SCT1	0.917762	2.40356017318412e-06
ICL2	-1.31872	2.43781342377321e-06
DCI1	-1.314	2.65954150230566e-06
GPP1	-2.19794	2.66917487870768e-06
ATG26	1.17062	3.53065762864312e-06
ACF2	0.958257	3.64170375452349e-06
ENA5	2.35441	4.25507855059698e-06
NTH2	1.40992	4.34448471038754e-06
GCN5	-1.29715	5.08340158372527e-06
ACO1	1.01694	5.18779991844499e-06
YOR283W	0.7159	5.70967005405015e-06
DUS4	-1.55972	6.1011708093976e-06
LEU9	-1.30939	6.96215939619981e-06
UNG1	0.880149	7.33073978073773e-06
YDR210C-D	-4.00442	7.60414650521197e-06
PUT2	0.889421	8.05848995017568e-06
BET2	-0.998321	9.00751760542455e-06
APA1	1.06611	1.10802053556024e-05
DSE4	1.76726	1.12164536835151e-05
ERG9	1.22634	1.12522529984343e-05
HOM3	-0.82788	1.16201626823855e-05
ELP3	-2.10088	1.20957184043177e-05
BPL1	-1.2291	1.22678376710099e-05
ADE16	1.12895	1.29723689218171e-05
GAL10	2.4234	1.37676682842056e-05
BNA1	3.12951	1.74480693018972e-05
YDL086W	0.999757	2.4052150297766e-05
NTE1	0.96127	2.57583993972763e-05
FDH1	0.980529	2.62705005660014e-05
UTR4	1.24777	2.68191405964939e-05
MET8	-1.57676	2.89654340048087e-05
HIS4	-0.753896	2.9479363101707e-05
TGL3	0.933785	2.95029815773544e-05
DRN1	0.704009	3.25808431610875e-05
GAL3	0.930841	3.34842198216536e-05
ARO4	-1.56338	3.72322159104549e-05
PHO8	0.885263	3.97700845968719e-05
MET10	1.10498	4.70466624945453e-05
BGL2	0.906148	4.84385019578205e-05
ABZ1	-0.696578	5.18652989563647e-05
YIL177C	-3.31886	6.34282080739538e-05
URH1	1.24364	6.83703446020598e-05
YBR242W	0.91201	7.12436965105942e-05
MIS1	-1.43026	7.45361597250567e-05
ARG7	-0.837837	7.88817502216064e-05
LSC2	0.76391	8.00954274562549e-05
KIP1	-1.18651	8.70626205778478e-05
YPD1	-1.15131	9.02496622149593e-05
YNL284C-B	1.27067	9.26693591358405e-05
ALD2	-0.788284	9.62705301847625e-05
BAT1	-0.97645	0.000101708971277697
EGT2	1.11918	0.000103157237344558
YOR131C	0.47175	0.000108366525897193
KIP2	1.24564	0.000118322335993437
CIN8	-0.728662	0.000143450102183326
ACO2	-1.81564	0.00014584148510014
TRM9	-1.60759	0.000150123319903351
PLB1	0.733771	0.0001531152519367
PHA2	-1.98003	0.000154462542158359
UGA2	0.743375	0.000154787349086154
LEU4	-0.78638	0.000172392467354831
DSE2	1.35487	0.000178118111983632
NAT4	-1.63166	0.000184625011766958
MAL32	1.46333	0.000186407283579193
AOS1	0.56618	0.000195572596580569
APA2	0.817453	0.000196287916248826
UTR1	0.721473	0.00020044247620594
MYO3	0.876119	0.000211097830981177
TCD1	-0.957746	0.00022803339769412
UBA4	-0.823078	0.000228644309978991
GPP2	0.662188	0.000239541925824392
CYS4	-0.640916	0.000243862441322217
LIP5	0.710494	0.000250274442175861
ILV6	-0.990327	0.000280665814901745
YGR109W-B	0.749935	0.000285107747977313
URA3	0.580704	0.000341510974935238
CTS2	-1.12558	0.000347890834509719
YMR045C	2.54478	0.000377213744096114
POS5	-0.867393	0.000379965448016076
RPE1	-0.675401	0.000385354421570477
ADE3	0.819118	0.000392220400673134
FAS2	1.03492	0.000423769403502201
YMR084W	0.768476	0.000476183138347467
DUS3	-1.66769	0.000530788058031337
FOL2	-0.489935	0.000555205449659571
NTG2	-0.829142	0.000567742908679603
NAT5	-1.17006	0.000667701367581308
DUG2	-1.05692	0.000685195212198357
TRP4	-1.2532	0.000698731142204232
ACC1	0.568229	0.000723801798820012
CCC2	1.00677	0.000727923931658711
NCE103	-0.901949	0.000753087093536864
HIS6	-0.851258	0.000776545491729695
FBP1	-1.63167	0.000793304169552055
GSY1	1.07683	0.000897578895681403
ENV9	-0.774652	0.00102982283135126
TCD2	-0.663092	0.00105393397611391
HIS7	-1.56795	0.00113379946863828
YKR070W	-0.667417	0.00113484638179325
CTS1	1.03101	0.00114463863256534
MRPL49	-0.604403	0.00124400527154088
ABZ2	-1.12348	0.00126279093341626
GAL1	1.84547	0.00137139490759861
YBL113C	-0.659317	0.00139483853692361
MCT1	0.396537	0.00141230669203555
YLR410W-B	-1.90086	0.00165890668448885
CST26	-0.638546	0.00205230776771087
YDR210W-B	-2.55054	0.00216958960148245
OGG1	-1.38003	0.00247176289180513
GPI13	-0.484449	0.00249873433821981
YJL218W	-2.42301	0.00273080757766785
YDR261C-D	2.14673	0.00281428010785142
FAD1	-0.409933	0.00294498791549934
SLC1	-0.566208	0.00325982634688692
RDL1	0.584912	0.00329096067281834
ERG1	0.928899	0.00331280836876045
MAK3	-0.664639	0.00336282123004222
MET5	-0.546433	0.00340244698492624
BAT2	0.487824	0.00350354771784485
BNA7	-0.644915	0.00388174293892512
CEM1	0.733595	0.00392353250134277
ARD1	-1.12808	0.00414043301882863
FAS1	0.556632	0.00425163819198322
DFG5	-0.717053	0.00441020996280654
YNR064C	-1.54627	0.00502666741311928
YLR157C-B	2.55388	0.00505903381148235
SPO1	0.973545	0.00509292048977768
AGX1	0.644987	0.00557070595593031
YBL005W-B	1.29521	0.00587690880052569
SER2	-1.36308	0.00601253697708183
CPA2	-0.544959	0.00689292166798991
TPI1	0.605699	0.00767399151737559
MCD4	-0.830247	0.00776763723142187
EXG2	0.730657	0.0079104321451345
CDC43	-0.472249	0.00793884854555021
DUS1	-0.982198	0.0083511037288461
CHA1	1.11264	0.00965972598367116
YMR050C	2.07285	0.0100319964846544
PDA1	0.354771	0.0104499369961742
QRI1	-1.17748	0.0105826861164712
ERG12	0.540718	0.010909544112913
URK1	-0.691523	0.0110926961242131
CWH41	-0.548531	0.0110926961242131
ICL1	-1.5664	0.0116768473779142
DIT1	1.0123	0.0119398855900308
SMY1	0.422762	0.0121852866085197
GNA1	0.910266	0.0128283608463691
YDL114W	1.19819	0.0131400101962258
ECM32	-0.875899	0.0132220657348152
URA1	-0.450325	0.0145652738463003
DUG3	0.541883	0.0179313138902088
BUD23	-0.883229	0.0189408112570579
ADE17	-0.470009	0.0189540675784573
HPF1	0.794609	0.0195454138977991
ACS1	0.476653	0.0201278666465939
YGR027W-B	2.27763	0.0204935040594582
YDR034C-D	-2.35284	0.0225996592059361
YBR012W-B	1.25394	0.0264484001952322
MNS1	-0.398757	0.0284177332223221
POX1	-0.475437	0.0296917930383829
CDC19	-0.575723	0.0305036789686657
BIO2	-0.520065	0.0324179287359829
AYR1	0.639601	0.0336646268376599
PDX1	0.290759	0.0337090032864371
YDR098C-B	-0.805906	0.0337090032864371
YLR227W-B	1.35073	0.0341176364631899
YER160C	1.76599	0.0360964807852318
SDT1	-0.548935	0.0366784515289041
YAR009C	-1.3169	0.039834608612597
ERG13	0.658335	0.0450132109944927
COQ6	0.268997	0.0477246380322797
DYN1	0.65412	0.0499357916969808
MET17	-0.337885	0.0505343395607298
MNL2	-0.671726	0.0530174315501004
YHL050C	0.464571	0.0607059132213881
GUP2	0.473058	0.0610772744157661
OYE3	0.548213	0.0642440015097483
YKL107W	0.47983	0.0654117308141079
ACS2	0.484131	0.0662343702929769
ADE4	-0.38801	0.0670057096246028
MET16	0.407355	0.0685167361791906
DYN2	0.352521	0.0699173997148714
YJR027W	-0.698854	0.0721701112189753
DAS2	-0.722817	0.0729942607780995
YOR142W-B	1.58729	0.078700328415626
PHO13	-0.52334	0.0825480718618812
LAS21	-0.344257	0.0896506457449249
ENA2	2.56763	0.0902289714962671
LYS20	-0.616631	0.0905268060842457
YPR158W-B	0.980821	0.0932934727941247
YPL113C	-0.739922	0.0944532014745962
NRK1	-0.590307	0.100515643227044
OYE2	0.389677	0.100735651110221
FCY1	0.377831	0.103339313888931
LYS2	-0.275581	0.103441505097365
DPP1	0.317249	0.110120059967095
SNZ1	0.407524	0.11312054337534
YJL113W	0.963233	0.132696920103822
YGL185C	0.279117	0.133857442927176
YOR192C-B	1.05299	0.135592581987646
PDB1	0.215607	0.143956488667784
YDR365W-B	1.36566	0.149974243235935
YGR161C-D	1.03104	0.151095574843084
YPR137C-B	1.5687	0.154883796357051
OAR1	-0.727614	0.156206367450122
LCB2	-0.195999	0.163674616207673
FBA1	0.282487	0.165720532874118
EPT1	0.344115	0.184876018056992
EXG1	-0.261455	0.186610631016722
AMD2	0.239489	0.186889160975644
NPP1	0.20665	0.200057335699775
YBL100W-B	-0.657312	0.200947547587019
PAC11	0.472908	0.222597806290911
CAR2	0.337666	0.223219778851567
TKL1	0.316918	0.226435764679047
YGR038C-B	-0.758584	0.237672419552267
YPR158C-D	1.11299	0.244845272457493
ARO3	0.155593	0.272426695420975
CRH1	0.27617	0.273594909726128
MAL12	0.441501	0.278229341319658
DDI3	-0.486164	0.278852278201702
URA2	0.202292	0.283079843638388
DDI2	-0.375283	0.293185520488333
ECI1	-0.177692	0.307196684759755
DCW1	0.149686	0.319681934800597
PTH2	0.146206	0.344290093221023
FOX2	0.122283	0.344592873639728
SER3	-0.200955	0.349166025211576
GPM1	0.244748	0.349743087429318
MYO5	-0.163956	0.349850379905555
YOR343W-B	-0.445848	0.354617464568687
GPT2	0.15751	0.365757036693122
SNZ2	-0.519017	0.366471516121881
ERG10	-0.25471	0.369987155020552
YER138C	0.904667	0.37118259158134
ALD6	-0.284948	0.376281909207798
PCS60	0.11879	0.418841112239133
LYS4	-0.20474	0.420550867579232
DUG1	0.154554	0.431706377246077
FUR1	-0.245917	0.4342063451073
LPP1	-0.141179	0.437346119925377
FSH1	-0.122969	0.44205941034581
ENA1	-0.235926	0.457925054432832
NPP2	-0.139577	0.462730279654696
YPK9	-0.112672	0.488966991906134
FAA3	0.0811843	0.547190331559787
YDR261W-B	-0.640247	0.550385662381272
FAT1	-0.0836686	0.551837073884789
ARO7	-0.217443	0.55443250050217
YHL012W	0.369576	0.629595298833183
FAA2	-0.0803221	0.638486703357229
MYO1	0.175123	0.652955300708692
DET1	0.0522235	0.661943231462378
YOL103W-B	0.327883	0.669026161125945
YJL225C	-0.236937	0.671937324092673
YML045W	0.464939	0.683779575641664
YEL077C	0.16398	0.704824864855763
YKL033W-A	-0.061578	0.706427123654073
YJR149W	0.0673149	0.717569364645922
LEU1	0.0790756	0.718628883911686
YCL019W	-0.371903	0.74682623916865
CRG1	-0.063266	0.751744947116649
YML039W	0.226578	0.758096616784969
RDL2	0.0406601	0.766121636739621
NFS1	0.0603466	0.775145895439931
KIP3	-0.0604388	0.776778611555237
ALD5	-0.0716015	0.780275686755633
PAA1	0.0649737	0.78179862282387
MUM3	0.15289	0.784237181457077
ERG6	-0.0692963	0.794239767742379
GPM3	-0.0549748	0.798767686545076
KAR3	0.0694196	0.81515573763268
NAT3	-0.0355304	0.829394555897728
TRP1	-0.0293045	0.853131838339433
CRR1	0.0712652	0.862611695957291
MSC7	-0.0376543	0.878341297565256
CIK1	0.0440577	0.882030558256292
YML133C	-0.0521511	0.897943184414239
YPL257W-B	0.100106	0.911964435802404
DYN3	0.0213127	0.923759208250755
DCD1	-0.0496303	0.926070208232255
GLT1	-0.0147578	0.928785809584939
MYO2	0.0139849	0.93502324922075
TAZ1	0.0109362	0.938875419804182
YJR142W	-0.00818235	0.971439391381025
YHR214C-B	-0.0136458	0.980695379066455

## Sheet: Methylation
Gene	logFC	adj.P.Val
MHT1	-3.14304	5.93010371821663e-09
COQ5	1.28606	1.04129532530713e-08
MET1	-1.69665	2.44907304818196e-08
IRC15	1.70243	4.24067925071412e-08
NOP2	-2.12129	7.15704840613097e-08
BMT5	-2.16506	7.43117342977594e-07
MRM2	-1.14617	1.02309694537398e-06
DPH5	-1.38205	1.48571785977463e-06
YNL092W	2.04777	1.5009800105838e-06
ABD1	-0.926962	4.02191469016338e-06
NOP1	-1.95956	4.71982363829442e-06
DIM1	-2.05354	5.63394252353101e-06
CTM1	-1.8148	8.95472643740179e-06
KAR4	-2.10057	0.000137757576560178
MRM1	-0.881273	0.000154375661398791
YMR209C	0.767241	0.000164483826837919
MGT1	-0.691252	0.00028150119499189
SPB1	-2.08469	0.000318327295014226
EMG1	-1.34345	0.000414859286379404
TRM7	-1.00105	0.000595525196812092
PPM1	0.469233	0.000989446523687185
ADE8	0.912607	0.00133461379662061
GCD14	-0.916842	0.00194013341881447
TRM11	-1.97559	0.00209301081391821
NCL1	-0.788466	0.00233135001098037
ECM31	-0.384344	0.00644173020151132
ABP140	-0.578776	0.0107237259395583
NNT1	-0.616261	0.0146476182700563
PPM2	-1.01883	0.0163436022738971
CDC21	-1.06397	0.0165371589883249
BUD23	-0.883229	0.0189408112570579
MTQ1	-0.332958	0.0428404697963544
COQ3	-0.388962	0.0576805947495611
EFM1	-0.289263	0.0734906728942727
DOT1	-0.72017	0.0825480718618812
MET6	-0.283271	0.128485422350708
YMR321C	-0.656415	0.17566286529624
OMS1	-0.15557	0.353207536535952
MTQ2	-0.162094	0.393901811273326
OPI3	0.0901551	0.68802047693469
CHO2	-0.0611873	0.744868045491807
CRG1	-0.063266	0.751744947116649
ERG6	-0.0692963	0.794239767742379

[truncated: 14 more sheets: Oxidation-reduction process, Phosphorylation, Proteolysis, Regulation of transcription, RNA-dep DNA biosynth process, RNA phosphodiester bond hydrol, Transcription DNA templated, Translation, Transmembrane transporter, Transporter, Transposition, Transposition RNA mediated, Viral procapsid maturation, Sheet22]
